# Supplementary material for: Blood biomarker fingerprints in a cohort of patients with CHRNE-related congenital myasthenic syndrome
Source: Acta Neuropathol Commun. 2025 Feb 13;13:29. doi: 10.1186/s40478-025-01946-9 (PMC11823195; doi:10.1186/s40478-025-01946-9)
Supplement: Supplementary file 2 — Supplementary Material 2: Table 2: List of proteins identified as statistically significant dysregulated in white blood cells derived fromCHRNE-patients by unbiased proteomic profiling. [file 40478_2025_1946_MOESM2_ESM.xlsx]

## Sheet: Tabelle1
Upregulated Proteins All / Ctrl								Downregulated Proteins All / Ctrl
PG.ProteinAccessions	PG.Genes	PG.ProteinDescriptions	PG.ProteinNames	Unique Peptides	All / Ctrl	Pvalue		PG.ProteinAccessions	PG.Genes	PG.ProteinDescriptions	PG.ProteinNames	Unique Peptides	All / Ctrl	Pvalue
P02776	PF4	Platelet factor 4	PLF4_HUMAN	3.9	4.37312	0.0408006		P10606	COX5B	Cytochrome c oxidase subunit 5B, mitochondrial	COX5B_HUMAN	5.64	0.499759	0.0117444
P08246	ELANE	Neutrophil elastase	ELNE_HUMAN	9.98	3.08672	0.0316215		P15121	AKR1B1	Aldose reductase	ALDR_HUMAN	5.6	0.498096	0.00223143
P10720	PF4V1	Platelet factor 4 variant	PF4V_HUMAN	3.88	2.7154	0.0156521		Q9BX68	HINT2	Histidine triad nucleotide-binding protein 2, mitochondrial	HINT2_HUMAN	3.34	0.4879	0.0149192
P02775	PPBP	Platelet basic protein	CXCL7_HUMAN	7.4	2.65658	0.0194138		P13489	RNH1	Ribonuclease inhibitor	RINI_HUMAN	7.72	0.482852	0.052723
P54108	CRISP3	Cysteine-rich secretory protein 3	CRIS3_HUMAN	2.46	2.2325	0.0196111		P06454	PTMA	Prothymosin alpha	PTMA_HUMAN	3.64	0.475418	0.00797422
Q6UX06	OLFM4	Olfactomedin-4	OLFM4_HUMAN	14	2.13986	0.029538		Q9Y3E0	GOLT1B	Vesicle transport protein GOT1B	GOT1B_HUMAN	2.92	0.475211	0.00320149
P02788	LTF	Lactotransferrin	TRFL_HUMAN	55.36	2.00256	0.052551		Q96FV9	THOC1	THO complex subunit 1	THOC1_HUMAN	1.84	0.471546	0.0311038
								P60903	S100A10	Protein S100-A10	S10AA_HUMAN	1.82	0.46868	0.0102229
								P14222	PRF1	Perforin-1	PERF_HUMAN	7.82	0.466139	0.00537215
								P07602	PSAP	Prosaposin	SAP_HUMAN	3.06	0.465751	0.0258301
								P14770	GP9	Platelet glycoprotein IX	GPIX_HUMAN	3.72	0.464335	0.0291844
								O75608	LYPLA1	Acyl-protein thioesterase 1	LYPA1_HUMAN	2.86	0.461144	0.0294504
								Q15942	ZYX	Zyxin	ZYX_HUMAN	13.2	0.459342	0.0293739
								P20674	COX5A	Cytochrome c oxidase subunit 5A, mitochondrial	COX5A_HUMAN	3.8	0.455042	0.0230664
								P61803	DAD1	Dolichyl-diphosphooligosaccharide--protein glycosyltransferase subunit DAD1	DAD1_HUMAN	2.64	0.453953	0.0271271
								Q9Y228	TRAF3IP3	TRAF3-interacting JNK-activating modulator	T3JAM_HUMAN	3.2	0.453557	0.00040227
								P63313	TMSB10	Thymosin beta-10	TYB10_HUMAN	2.66	0.452824	0.00466752
								P04264	KRT1	Keratin, type II cytoskeletal 1	K2C1_HUMAN	33.64	0.449145	0.019881
								P20718	GZMH	Granzyme H	GRAH_HUMAN	3.74	0.443739	0.00673876
								O75531	BANF1	Barrier-to-autointegration factor	BAF_HUMAN	3.32	0.443239	0.00335874
								P35914	HMGCL	Hydroxymethylglutaryl-CoA lyase, mitochondrial	HMGCL_HUMAN	2.26	0.442005	0.0167828
								P61970	NUTF2	Nuclear transport factor 2	NTF2_HUMAN	2.38	0.440688	0.0226109
								Q9Y3A3	MOB4	MOB-like protein phocein	PHOCN_HUMAN	1.78	0.433276	0.00369564
								P53992	SEC24C	Protein transport protein Sec24C	SC24C_HUMAN	3.7	0.423944	0.0279041
								P35908	KRT2	Keratin, type II cytoskeletal 2 epidermal	K22E_HUMAN	27.46	0.423005	0.00100903
								P13645	KRT10	Keratin, type I cytoskeletal 10	K1C10_HUMAN	28.18	0.418656	0.0039792
								P03905	MT-ND4	NADH-ubiquinone oxidoreductase chain 4	NU4M_HUMAN	1.96	0.417067	0.0515427
								Q9NTZ6	RBM12	RNA-binding protein 12	RBM12_HUMAN	3.78	0.405734	0.0222295
								O95336	PGLS	6-phosphogluconolactonase	6PGL_HUMAN	4.66	0.388126	0.0110506
								Q9NQS5	GPR84	G-protein coupled receptor 84	GPR84_HUMAN	1.74	0.381425	0.0348184
								P62328	TMSB4X	Thymosin beta-4	TYB4_HUMAN	7.7	0.380348	0.00554883
								O43294	TGFB1I1	Transforming growth factor beta-1-induced transcript 1 protein	TGFI1_HUMAN	4.1	0.37999	0.0067683
								P31930	UQCRC1	Cytochrome b-c1 complex subunit 1, mitochondrial	QCR1_HUMAN	7.24	0.379059	0.00993125
								Q8NCW5	NAXE	NAD(P)H-hydrate epimerase	NNRE_HUMAN	2.82	0.372617	0.00169454
								Q16401	PSMD5	26S proteasome non-ATPase regulatory subunit 5	PSMD5_HUMAN	4.36	0.356918	0.00422077
								P58546	MTPN	Myotrophin	MTPN_HUMAN	2.92	0.271104	0.00725791
