# Supplementary material for: Blood biomarker fingerprints in a cohort of patients with CHRNE-related congenital myasthenic syndrome
Source: Acta Neuropathol Commun. 2025 Feb 13;13:29. doi: 10.1186/s40478-025-01946-9 (PMC11823195; doi:10.1186/s40478-025-01946-9)
Supplement: Supplementary file 3 — Supplementary Material 3: table 3: list of proteins identified as statistically significant dysregulated in EVs purified from sera of CHRNE-patients by unbiased proteomic profiling. [file 40478_2025_1946_MOESM3_ESM.xlsx]

## Sheet: Final results CHRNE
Accession		Description	#Unique	CHRNE/Ctrl	pValue
Q7Z7G0	TARSH_HUMAN	Target of Nesh-SH3 OS=Homo sapiens OX=9606 GN=ABI3BP PE=1 SV=2	5	4.48259	0.00910448
Q9Y613	FHOD1_HUMAN	FH1/FH2 domain-containing protein 1 OS=Homo sapiens OX=9606 GN=FHOD1 PE=1 SV=3	2	3.10214	0.00810427
P01860	IGHG3_HUMAN	Immunoglobulin heavy constant gamma 3 OS=Homo sapiens OX=9606 GN=IGHG3 PE=1 SV=2	5	2.23581	0.0115182
P01857	IGHG1_HUMAN	Immunoglobulin heavy constant gamma 1 OS=Homo sapiens OX=9606 GN=IGHG1 PE=1 SV=1	7	2.00672	0.0446302
A0A0C4DH32	HV320_HUMAN	Immunoglobulin heavy variable 3-20 OS=Homo sapiens OX=9606 GN=IGHV3-20 PE=3 SV=2	3	1.97363	0.0253685
Q12955	ANK3_HUMAN	Ankyrin-3 OS=Homo sapiens OX=9606 GN=ANK3 PE=1 SV=3	2	1.92539	0.000226428
P01876	IGHA1_HUMAN	Immunoglobulin heavy constant alpha 1 OS=Homo sapiens OX=9606 GN=IGHA1 PE=1 SV=2	9	1.63725	0.0408521
O75636	FCN3_HUMAN	Ficolin-3 OS=Homo sapiens OX=9606 GN=FCN3 PE=1 SV=2	10	0.674411	0.0402707
Q15485	FCN2_HUMAN	Ficolin-2 OS=Homo sapiens OX=9606 GN=FCN2 PE=1 SV=2	6	0.614073	0.0345565
P10646	TFPI1_HUMAN	Tissue factor pathway inhibitor OS=Homo sapiens OX=9606 GN=TFPI PE=1 SV=1	2	0.602638	0.0158212
Q04695	K1C17_HUMAN	Keratin, type I cytoskeletal 17 OS=Homo sapiens OX=9606 GN=KRT17 PE=1 SV=2	7	0.484655	0.0442208
Q13790	APOF_HUMAN	Apolipoprotein F OS=Homo sapiens OX=9606 GN=APOF PE=1 SV=2	2	0.472053	0.0256598
O14672	ADA10_HUMAN	Disintegrin and metalloproteinase domain-containing protein 10 OS=Homo sapiens OX=9606 GN=ADAM10 PE=1 SV=1	3	0.463704	0.0509534
P11047	LAMC1_HUMAN	Laminin subunit gamma-1 OS=Homo sapiens OX=9606 GN=LAMC1 PE=1 SV=3	9	0.419815	0.034136
O75882	ATRN_HUMAN	Attractin OS=Homo sapiens OX=9606 GN=ATRN PE=1 SV=2	7	0.356939	0.0346722
Q15149	PLEC_HUMAN	Plectin OS=Homo sapiens OX=9606 GN=PLEC PE=1 SV=3	4	0.354708	0.0130324
Q9Y608	LRRF2_HUMAN	Leucine-rich repeat flightless-interacting protein 2 OS=Homo sapiens OX=9606 GN=LRRFIP2 PE=1 SV=1	2	0.342486	0.00974878
P01889	HLAB_HUMAN	HLA class I histocompatibility antigen, B alpha chain OS=Homo sapiens OX=9606 GN=HLA-B PE=1 SV=3	2	0.336581	0.0362742
A0A0C4DH43	HV70D_HUMAN	Immunoglobulin heavy variable 2-70D OS=Homo sapiens OX=9606 GN=IGHV2-70D PE=3 SV=1	3	0.321882	0.00379681
Q92496	FHR4_HUMAN	Complement factor H-related protein 4 OS=Homo sapiens OX=9606 GN=CFHR4 PE=1 SV=3	3	0.308026	0.0437187

## Sheet: Final results CHAT
Accession		Description	#Unique	CHAT/Ctrl	pValue
O00151	PDLI1_HUMAN	PDZ and LIM domain protein 1 OS=Homo sapiens OX=9606 GN=PDLIM1 PE=1 SV=4	3	2.16564	0.0180264
P24043	LAMA2_HUMAN	Laminin subunit alpha-2 OS=Homo sapiens OX=9606 GN=LAMA2 PE=1 SV=4	11	1.82765	0.0217044
P35247	SFTPD_HUMAN	Pulmonary surfactant-associated protein D OS=Homo sapiens OX=9606 GN=SFTPD PE=1 SV=3	2	1.66506	0.00230818
P24557	THAS_HUMAN	Thromboxane-A synthase OS=Homo sapiens OX=9606 GN=TBXAS1 PE=1 SV=3	2	1.47872	0.010809
P06576	ATPB_HUMAN	ATP synthase subunit beta, mitochondrial OS=Homo sapiens OX=9606 GN=ATP5F1B PE=1 SV=3	2	0.550089	0.0052567
P04083	ANXA1_HUMAN	Annexin A1 OS=Homo sapiens OX=9606 GN=ANXA1 PE=1 SV=2	5	0.411371	0.053518
P02745	C1QA_HUMAN	Complement C1q subcomponent subunit A OS=Homo sapiens OX=9606 GN=C1QA PE=1 SV=2	6	0.405063	0.0276717
P08697	A2AP_HUMAN	Alpha-2-antiplasmin OS=Homo sapiens OX=9606 GN=SERPINF2 PE=1 SV=3	13	0.356706	0.0218854
P13611	CSPG2_HUMAN	Versican core protein OS=Homo sapiens OX=9606 GN=VCAN PE=1 SV=3	5	0.342184	0.0519519
P02746	C1QB_HUMAN	Complement C1q subcomponent subunit B OS=Homo sapiens OX=9606 GN=C1QB PE=1 SV=3	8	0.33063	0.0407028
P00734	THRB_HUMAN	Prothrombin OS=Homo sapiens OX=9606 GN=F2 PE=1 SV=2	22	0.250659	0.0483706
A0A0C4DH43	HV70D_HUMAN	Immunoglobulin heavy variable 2-70D OS=Homo sapiens OX=9606 GN=IGHV2-70D PE=3 SV=1	3	0.124926	0.00827212

## Sheet: Final results CHRNA1
Accession		Description	#Unique	CHRNA1/Ctrl	pValue
P24043	LAMA2_HUMAN	Laminin subunit alpha-2 OS=Homo sapiens OX=9606 GN=LAMA2 PE=1 SV=4	11	19.5538	0.0216136
Q9Y613	FHOD1_HUMAN	FH1/FH2 domain-containing protein 1 OS=Homo sapiens OX=9606 GN=FHOD1 PE=1 SV=3	2	18.0551	7.33553e-07
P01763	HV348_HUMAN	Immunoglobulin heavy variable 3-48 OS=Homo sapiens OX=9606 GN=IGHV3-48 PE=1 SV=2	2	17.7824	1.12782e-05
P01762	HV311_HUMAN	Immunoglobulin heavy variable 3-11 OS=Homo sapiens OX=9606 GN=IGHV3-11 PE=1 SV=2	2	15.4069	0.000203785
Q08188	TGM3_HUMAN	Protein-glutamine gamma-glutamyltransferase E OS=Homo sapiens OX=9606 GN=TGM3 PE=1 SV=4	5	9.45211	0.0379728
A0A0C4DH32	HV320_HUMAN	Immunoglobulin heavy variable 3-20 OS=Homo sapiens OX=9606 GN=IGHV3-20 PE=3 SV=2	3	9.22884	3.20718e-07
Q7Z7G0	TARSH_HUMAN	Target of Nesh-SH3 OS=Homo sapiens OX=9606 GN=ABI3BP PE=1 SV=2	5	7.97253	0.012467
A0A0B4J1V1	HV321_HUMAN	Immunoglobulin heavy variable 3-21 OS=Homo sapiens OX=9606 GN=IGHV3-21 PE=1 SV=1	2	7.93189	4.87705e-05
P23083	HV102_HUMAN	Immunoglobulin heavy variable 1-2 OS=Homo sapiens OX=9606 GN=IGHV1-2 PE=1 SV=2	3	5.62841	8.61748e-05
P0DJI8	SAA1_HUMAN	Serum amyloid A-1 protein OS=Homo sapiens OX=9606 GN=SAA1 PE=1 SV=1	2	5.58452	0.000102857
P01743	HV146_HUMAN	Immunoglobulin heavy variable 1-46 OS=Homo sapiens OX=9606 GN=IGHV1-46 PE=1 SV=2	3	5.49667	0.0130796
A0A0B4J1X8	HV343_HUMAN	Immunoglobulin heavy variable 3-43 OS=Homo sapiens OX=9606 GN=IGHV3-43 PE=3 SV=1	2	5.11369	0.000285104
Q03001	DYST_HUMAN	Dystonin OS=Homo sapiens OX=9606 GN=DST PE=1 SV=4	3	4.89734	9.73455e-05
P01824	HV439_HUMAN	Immunoglobulin heavy variable 4-39 OS=Homo sapiens OX=9606 GN=IGHV4-39 PE=1 SV=2	2	4.7365	0.00209971
P00738	HPT_HUMAN	Haptoglobin OS=Homo sapiens OX=9606 GN=HP PE=1 SV=1	11	3.98951	2.42463e-05
A0A0B4J1V0	HV315_HUMAN	Immunoglobulin heavy variable 3-15 OS=Homo sapiens OX=9606 GN=IGHV3-15 PE=3 SV=1	5	3.98095	0.000248521
P01860	IGHG3_HUMAN	Immunoglobulin heavy constant gamma 3 OS=Homo sapiens OX=9606 GN=IGHG3 PE=1 SV=2	5	3.57567	0.000221758
P00751	CFAB_HUMAN	Complement factor B OS=Homo sapiens OX=9606 GN=CFB PE=1 SV=2	13	3.45385	0.00160268
A0A0C4DH31	HV118_HUMAN	Immunoglobulin heavy variable 1-18 OS=Homo sapiens OX=9606 GN=IGHV1-18 PE=3 SV=1	2	3.31049	0.00481074
A0A075B6H9	LV469_HUMAN	Immunoglobulin lambda variable 4-69 OS=Homo sapiens OX=9606 GN=IGLV4-69 PE=1 SV=1	2	3.21499	0.0296885
P07358	CO8B_HUMAN	Complement component C8 beta chain OS=Homo sapiens OX=9606 GN=C8B PE=1 SV=3	6	3.02147	0.000639937
P01764	HV323_HUMAN	Immunoglobulin heavy variable 3-23 OS=Homo sapiens OX=9606 GN=IGHV3-23 PE=1 SV=2	2	2.96867	0.0144718
P06310	KV230_HUMAN	Immunoglobulin kappa variable 2-30 OS=Homo sapiens OX=9606 GN=IGKV2-30 PE=3 SV=2	2	2.9245	0.00832029
P0DP01	HV108_HUMAN	Immunoglobulin heavy variable 1-8 OS=Homo sapiens OX=9606 GN=IGHV1-8 PE=1 SV=1	2	2.82617	0.0108412
P01703	LV140_HUMAN	Immunoglobulin lambda variable 1-40 OS=Homo sapiens OX=9606 GN=IGLV1-40 PE=1 SV=2	2	2.76702	0.00549696
A0A075B6S5	KV127_HUMAN	Immunoglobulin kappa variable 1-27 OS=Homo sapiens OX=9606 GN=IGKV1-27 PE=3 SV=1	2	2.51337	0.00147435
B9A064	IGLL5_HUMAN	Immunoglobulin lambda-like polypeptide 5 OS=Homo sapiens OX=9606 GN=IGLL5 PE=2 SV=2	2	2.49272	0.000285453
A0A0B4J1V2	HV226_HUMAN	Immunoglobulin heavy variable 2-26 OS=Homo sapiens OX=9606 GN=IGHV2-26 PE=3 SV=1	2	2.43535	0.0328749
P01709	LV208_HUMAN	Immunoglobulin lambda variable 2-8 OS=Homo sapiens OX=9606 GN=IGLV2-8 PE=1 SV=2	2	1.97862	0.0139315
O00151	PDLI1_HUMAN	PDZ and LIM domain protein 1 OS=Homo sapiens OX=9606 GN=PDLIM1 PE=1 SV=4	3	1.9503	0.00202341
P01701	LV151_HUMAN	Immunoglobulin lambda variable 1-51 OS=Homo sapiens OX=9606 GN=IGLV1-51 PE=1 SV=2	3	1.88666	0.044078
Q5VST9	OBSCN_HUMAN	Obscurin OS=Homo sapiens OX=9606 GN=OBSCN PE=1 SV=3	3	1.80408	0.0452832
P0C0L4	CO4A_HUMAN	Complement C4-A OS=Homo sapiens OX=9606 GN=C4A PE=1 SV=2	3	1.79793	0.0291175
A0A0C4DH67	KV108_HUMAN	Immunoglobulin kappa variable 1-8 OS=Homo sapiens OX=9606 GN=IGKV1-8 PE=3 SV=1	2	1.77157	0.0413365
Q12955	ANK3_HUMAN	Ankyrin-3 OS=Homo sapiens OX=9606 GN=ANK3 PE=1 SV=3	2	1.74743	0.00160771
P01780	HV307_HUMAN	Immunoglobulin heavy variable 3-7 OS=Homo sapiens OX=9606 GN=IGHV3-7 PE=1 SV=2	3	1.73707	0.00591312
P08729	K2C7_HUMAN	Keratin, type II cytoskeletal 7 OS=Homo sapiens OX=9606 GN=KRT7 PE=1 SV=5	3	1.68042	0.012163
A0A0B4J1X5	HV374_HUMAN	Immunoglobulin heavy variable 3-74 OS=Homo sapiens OX=9606 GN=IGHV3-74 PE=3 SV=1	3	1.6537	0.0176585
Q8N257	H2B3B_HUMAN	Histone H2B type 3-B OS=Homo sapiens OX=9606 GN=H2BC26 PE=1 SV=3	2	1.57256	0.0244539
Q16778	H2B2E_HUMAN	Histone H2B type 2-E OS=Homo sapiens OX=9606 GN=H2BC21 PE=1 SV=3	2	1.57256	0.0244539
P33778	H2B1B_HUMAN	Histone H2B type 1-B OS=Homo sapiens OX=9606 GN=H2BC3 PE=1 SV=2	2	1.57256	0.0244539
P06899	H2B1J_HUMAN	Histone H2B type 1-J OS=Homo sapiens OX=9606 GN=H2BC11 PE=1 SV=3	2	1.57256	0.0244539
P23527	H2B1O_HUMAN	Histone H2B type 1-O OS=Homo sapiens OX=9606 GN=H2BC17 PE=1 SV=3	2	1.57256	0.0244539
P24557	THAS_HUMAN	Thromboxane-A synthase OS=Homo sapiens OX=9606 GN=TBXAS1 PE=1 SV=3	2	1.43138	0.0133016
P05787	K2C8_HUMAN	Keratin, type II cytoskeletal 8 OS=Homo sapiens OX=9606 GN=KRT8 PE=1 SV=7	2	1.41704	0.0186476
Q6KB66	K2C80_HUMAN	Keratin, type II cytoskeletal 80 OS=Homo sapiens OX=9606 GN=KRT80 PE=1 SV=2	2	0.53199	0.00169266
P08697	A2AP_HUMAN	Alpha-2-antiplasmin OS=Homo sapiens OX=9606 GN=SERPINF2 PE=1 SV=3	13	0.502313	0.0211579
Q8WVV4	POF1B_HUMAN	Protein POF1B OS=Homo sapiens OX=9606 GN=POF1B PE=1 SV=3	2	0.469099	0.0356632
P02652	APOA2_HUMAN	Apolipoprotein A-II OS=Homo sapiens OX=9606 GN=APOA2 PE=1 SV=1	5	0.436312	0.0315422
P48740	MASP1_HUMAN	Mannan-binding lectin serine protease 1 OS=Homo sapiens OX=9606 GN=MASP1 PE=1 SV=3	22	0.431645	0.0165827
P06576	ATPB_HUMAN	ATP synthase subunit beta, mitochondrial OS=Homo sapiens OX=9606 GN=ATP5F1B PE=1 SV=3	2	0.411884	0.000386317
Q16610	ECM1_HUMAN	Extracellular matrix protein 1 OS=Homo sapiens OX=9606 GN=ECM1 PE=1 SV=2	13	0.410952	0.0257389
P55058	PLTP_HUMAN	Phospholipid transfer protein OS=Homo sapiens OX=9606 GN=PLTP PE=1 SV=1	6	0.409961	0.0423664
P15169	CBPN_HUMAN	Carboxypeptidase N catalytic chain OS=Homo sapiens OX=9606 GN=CPN1 PE=1 SV=1	6	0.399287	0.0450076
P10646	TFPI1_HUMAN	Tissue factor pathway inhibitor OS=Homo sapiens OX=9606 GN=TFPI PE=1 SV=1	2	0.389909	0.010181
P00734	THRB_HUMAN	Prothrombin OS=Homo sapiens OX=9606 GN=F2 PE=1 SV=2	22	0.388317	0.0274191
O00187	MASP2_HUMAN	Mannan-binding lectin serine protease 2 OS=Homo sapiens OX=9606 GN=MASP2 PE=1 SV=4	13	0.386828	0.00223647
P14625	ENPL_HUMAN	Endoplasmin OS=Homo sapiens OX=9606 GN=HSP90B1 PE=1 SV=1	8	0.374841	0.0483861
P22792	CPN2_HUMAN	Carboxypeptidase N subunit 2 OS=Homo sapiens OX=9606 GN=CPN2 PE=1 SV=3	11	0.343546	0.0110673
Q9UFH2	DYH17_HUMAN	Dynein axonemal heavy chain 17 OS=Homo sapiens OX=9606 GN=DNAH17 PE=1 SV=3	2	0.318888	0.0172468
P09471	GNAO_HUMAN	Guanine nucleotide-binding protein G(o) subunit alpha OS=Homo sapiens OX=9606 GN=GNAO1 PE=1 SV=4	2	0.302139	0.000602469
P05154	IPSP_HUMAN	Plasma serine protease inhibitor OS=Homo sapiens OX=9606 GN=SERPINA5 PE=1 SV=3	5	0.290379	0.029463
P04196	HRG_HUMAN	Histidine-rich glycoprotein OS=Homo sapiens OX=9606 GN=HRG PE=1 SV=1	11	0.281517	0.0476399
Q04917	1433F_HUMAN	14-3-3 protein eta OS=Homo sapiens OX=9606 GN=YWHAH PE=1 SV=4	5	0.25367	0.0322399
P52566	GDIR2_HUMAN	Rho GDP-dissociation inhibitor 2 OS=Homo sapiens OX=9606 GN=ARHGDIB PE=1 SV=3	2	0.23457	0.0494302
P49747	COMP_HUMAN	Cartilage oligomeric matrix protein OS=Homo sapiens OX=9606 GN=COMP PE=1 SV=2	2	0.231313	0.0291934
P62258	1433E_HUMAN	14-3-3 protein epsilon OS=Homo sapiens OX=9606 GN=YWHAE PE=1 SV=1	3	0.227274	0.0117724
O75954	TSN9_HUMAN	Tetraspanin-9 OS=Homo sapiens OX=9606 GN=TSPAN9 PE=1 SV=1	2	0.175818	0.000118122
P12110	CO6A2_HUMAN	Collagen alpha-2(VI) chain OS=Homo sapiens OX=9606 GN=COL6A2 PE=1 SV=4	6	0.170505	0.053091
P12931	SRC_HUMAN	Proto-oncogene tyrosine-protein kinase Src OS=Homo sapiens OX=9606 GN=SRC PE=1 SV=3	2	0.148253	0.0498092
Q13790	APOF_HUMAN	Apolipoprotein F OS=Homo sapiens OX=9606 GN=APOF PE=1 SV=2	2	0.138988	0.0195668
O14672	ADA10_HUMAN	Disintegrin and metalloproteinase domain-containing protein 10 OS=Homo sapiens OX=9606 GN=ADAM10 PE=1 SV=1	3	0.114495	0.0439194

## Sheet: Final results SLC
Accession		Description	#Unique	SLC/Ctrl	pValue
Q9Y613	FHOD1_HUMAN	FH1/FH2 domain-containing protein 1 OS=Homo sapiens OX=9606 GN=FHOD1 PE=1 SV=3	2	11.6527	3.62142e-06
P24043	LAMA2_HUMAN	Laminin subunit alpha-2 OS=Homo sapiens OX=9606 GN=LAMA2 PE=1 SV=4	11	3.83575	0.000800542
A0A0J9YXX1	HV5X1_HUMAN	Immunoglobulin heavy variable 5-10-1 OS=Homo sapiens OX=9606 GN=IGHV5-10-1 PE=3 SV=1	3	2.71331	0.0389337
Q12955	ANK3_HUMAN	Ankyrin-3 OS=Homo sapiens OX=9606 GN=ANK3 PE=1 SV=3	2	2.71269	0.00363503
P00738	HPT_HUMAN	Haptoglobin OS=Homo sapiens OX=9606 GN=HP PE=1 SV=1	11	2.58451	0.0371943
A0A0B4J2D9	KVD13_HUMAN	Immunoglobulin kappa variable 1D-13 OS=Homo sapiens OX=9606 GN=IGKV1D-13 PE=3 SV=1	2	2.54081	0.000699614
P0DP09	KV113_HUMAN	Immunoglobulin kappa variable 1-13 OS=Homo sapiens OX=9606 GN=IGKV1-13 PE=3 SV=1	2	2.54081	0.000699614
P11169	GTR3_HUMAN	Solute carrier family 2, facilitated glucose transporter member 3 OS=Homo sapiens OX=9606 GN=SLC2A3 PE=1 SV=1	2	2.54046	0.0408235
P09471	GNAO_HUMAN	Guanine nucleotide-binding protein G(o) subunit alpha OS=Homo sapiens OX=9606 GN=GNAO1 PE=1 SV=4	2	2.3554	0.000188248
P10124	SRGN_HUMAN	Serglycin OS=Homo sapiens OX=9606 GN=SRGN PE=1 SV=3	5	2.2708	0.0245025
P08758	ANXA5_HUMAN	Annexin A5 OS=Homo sapiens OX=9606 GN=ANXA5 PE=1 SV=2	2	2.24949	0.0210035
P01860	IGHG3_HUMAN	Immunoglobulin heavy constant gamma 3 OS=Homo sapiens OX=9606 GN=IGHG3 PE=1 SV=2	5	2.23148	0.00659116
O00602	FCN1_HUMAN	Ficolin-1 OS=Homo sapiens OX=9606 GN=FCN1 PE=1 SV=2	6	2.19204	0.00765608
P07358	CO8B_HUMAN	Complement component C8 beta chain OS=Homo sapiens OX=9606 GN=C8B PE=1 SV=3	6	2.03718	0.00115101
P15169	CBPN_HUMAN	Carboxypeptidase N catalytic chain OS=Homo sapiens OX=9606 GN=CPN1 PE=1 SV=1	6	1.94447	0.00767102
P01593	KVD33_HUMAN	Immunoglobulin kappa variable 1D-33 OS=Homo sapiens OX=9606 GN=IGKV1D-33 PE=1 SV=2	2	1.83774	0.0295852
P01594	KV133_HUMAN	Immunoglobulin kappa variable 1-33 OS=Homo sapiens OX=9606 GN=IGKV1-33 PE=1 SV=2	2	1.83774	0.0295852
P55157	MTP_HUMAN	Microsomal triglyceride transfer protein large subunit OS=Homo sapiens OX=9606 GN=MTTP PE=1 SV=1	3	1.83583	0.00243217
P04196	HRG_HUMAN	Histidine-rich glycoprotein OS=Homo sapiens OX=9606 GN=HRG PE=1 SV=1	11	1.77589	0.038276
P23142	FBLN1_HUMAN	Fibulin-1 OS=Homo sapiens OX=9606 GN=FBLN1 PE=1 SV=4	8	1.76711	0.0212759
Q6S8J3	POTEE_HUMAN	POTE ankyrin domain family member E OS=Homo sapiens OX=9606 GN=POTEE PE=2 SV=3	2	1.75555	0.0473008
Q03001	DYST_HUMAN	Dystonin OS=Homo sapiens OX=9606 GN=DST PE=1 SV=4	3	1.73772	0.00508756
O75954	TSN9_HUMAN	Tetraspanin-9 OS=Homo sapiens OX=9606 GN=TSPAN9 PE=1 SV=1	2	1.73448	0.00108794
P35247	SFTPD_HUMAN	Pulmonary surfactant-associated protein D OS=Homo sapiens OX=9606 GN=SFTPD PE=1 SV=3	2	1.69426	0.000815443
P06576	ATPB_HUMAN	ATP synthase subunit beta, mitochondrial OS=Homo sapiens OX=9606 GN=ATP5F1B PE=1 SV=3	2	0.68725	0.0307664
Q6KB66	K2C80_HUMAN	Keratin, type II cytoskeletal 80 OS=Homo sapiens OX=9606 GN=KRT80 PE=1 SV=2	2	0.656176	0.0065067
Q8N257	H2B3B_HUMAN	Histone H2B type 3-B OS=Homo sapiens OX=9606 GN=H2BC26 PE=1 SV=3	2	0.583249	0.0484043
Q16778	H2B2E_HUMAN	Histone H2B type 2-E OS=Homo sapiens OX=9606 GN=H2BC21 PE=1 SV=3	2	0.583249	0.0484043
P33778	H2B1B_HUMAN	Histone H2B type 1-B OS=Homo sapiens OX=9606 GN=H2BC3 PE=1 SV=2	2	0.583249	0.0484043
P06899	H2B1J_HUMAN	Histone H2B type 1-J OS=Homo sapiens OX=9606 GN=H2BC11 PE=1 SV=3	2	0.583249	0.0484043
P23527	H2B1O_HUMAN	Histone H2B type 1-O OS=Homo sapiens OX=9606 GN=H2BC17 PE=1 SV=3	2	0.583249	0.0484043
O60814	H2B1K_HUMAN	Histone H2B type 1-K OS=Homo sapiens OX=9606 GN=H2BC12 PE=1 SV=3	3	0.520121	0.0402544
P58876	H2B1D_HUMAN	Histone H2B type 1-D OS=Homo sapiens OX=9606 GN=H2BC5 PE=1 SV=2	3	0.520121	0.0402544
Q99880	H2B1L_HUMAN	Histone H2B type 1-L OS=Homo sapiens OX=9606 GN=H2BC13 PE=1 SV=3	3	0.520121	0.0402544
Q5QNW6	H2B2F_HUMAN	Histone H2B type 2-F OS=Homo sapiens OX=9606 GN=H2BC18 PE=1 SV=3	3	0.520121	0.0402544
Q99879	H2B1M_HUMAN	Histone H2B type 1-M OS=Homo sapiens OX=9606 GN=H2BC14 PE=1 SV=3	3	0.520121	0.0402544
Q99877	H2B1N_HUMAN	Histone H2B type 1-N OS=Homo sapiens OX=9606 GN=H2BC15 PE=1 SV=3	3	0.520121	0.0402544
P57053	H2BFS_HUMAN	Histone H2B type F-S OS=Homo sapiens OX=9606 GN=H2BC12L PE=1 SV=2	3	0.520121	0.0402544
Q93079	H2B1H_HUMAN	Histone H2B type 1-H OS=Homo sapiens OX=9606 GN=H2BC9 PE=1 SV=3	3	0.520121	0.0402544
P62807	H2B1C_HUMAN	Histone H2B type 1-C/E/F/G/I OS=Homo sapiens OX=9606 GN=H2BC10 PE=1 SV=4	3	0.520121	0.0402544
Q16181	SEPT7_HUMAN	Septin-7 OS=Homo sapiens OX=9606 GN=SEPTIN7 PE=1 SV=2	2	0.509668	0.026406
P10646	TFPI1_HUMAN	Tissue factor pathway inhibitor OS=Homo sapiens OX=9606 GN=TFPI PE=1 SV=1	2	0.470131	0.0187459
P00558	PGK1_HUMAN	Phosphoglycerate kinase 1 OS=Homo sapiens OX=9606 GN=PGK1 PE=1 SV=3	3	0.467657	0.0195234
P02748	CO9_HUMAN	Complement component C9 OS=Homo sapiens OX=9606 GN=C9 PE=1 SV=2	8	0.435267	0.0521164
O43707	ACTN4_HUMAN	Alpha-actinin-4 OS=Homo sapiens OX=9606 GN=ACTN4 PE=1 SV=2	3	0.391564	0.0137256
P11413	G6PD_HUMAN	Glucose-6-phosphate 1-dehydrogenase OS=Homo sapiens OX=9606 GN=G6PD PE=1 SV=4	2	0.377981	0.0486658
P53675	CLH2_HUMAN	Clathrin heavy chain 2 OS=Homo sapiens OX=9606 GN=CLTCL1 PE=1 SV=2	2	0.366537	0.0223863
A0A0A0MRZ8	KVD11_HUMAN	Immunoglobulin kappa variable 3D-11 OS=Homo sapiens OX=9606 GN=IGKV3D-11 PE=3 SV=6	2	0.359483	0.0534434
Q76LX8	ATS13_HUMAN	A disintegrin and metalloproteinase with thrombospondin motifs 13 OS=Homo sapiens OX=9606 GN=ADAMTS13 PE=1 SV=1	2	0.357823	0.0426633
A0A0B4J1X5	HV374_HUMAN	Immunoglobulin heavy variable 3-74 OS=Homo sapiens OX=9606 GN=IGHV3-74 PE=3 SV=1	3	0.317091	0.0189073
B9A064	IGLL5_HUMAN	Immunoglobulin lambda-like polypeptide 5 OS=Homo sapiens OX=9606 GN=IGLL5 PE=2 SV=2	2	0.314862	0.0119243
Q9Y277	VDAC3_HUMAN	Voltage-dependent anion-selective channel protein 3 OS=Homo sapiens OX=9606 GN=VDAC3 PE=1 SV=1	3	0.312326	0.00225161
P09211	GSTP1_HUMAN	Glutathione S-transferase P OS=Homo sapiens OX=9606 GN=GSTP1 PE=1 SV=2	2	0.273588	0.0294923
A0A075B6R9	KVD24_HUMAN	Probable non-functional immunoglobulin kappa variable 2D-24 OS=Homo sapiens OX=9606 GN=IGKV2D-24 PE=1 SV=1	2	0.256921	0.0223309
A0A0C4DH68	KV224_HUMAN	Immunoglobulin kappa variable 2-24 OS=Homo sapiens OX=9606 GN=IGKV2-24 PE=3 SV=1	2	0.256921	0.0223309
Q13576	IQGA2_HUMAN	Ras GTPase-activating-like protein IQGAP2 OS=Homo sapiens OX=9606 GN=IQGAP2 PE=1 SV=4	2	0.223178	0.0106296
Q9UFH2	DYH17_HUMAN	Dynein axonemal heavy chain 17 OS=Homo sapiens OX=9606 GN=DNAH17 PE=1 SV=3	2	0.21848	0.0110061
P06744	G6PI_HUMAN	Glucose-6-phosphate isomerase OS=Homo sapiens OX=9606 GN=GPI PE=1 SV=4	3	0.217024	0.00261853
P08729	K2C7_HUMAN	Keratin, type II cytoskeletal 7 OS=Homo sapiens OX=9606 GN=KRT7 PE=1 SV=5	3	0.173046	0.00315315
P01780	HV307_HUMAN	Immunoglobulin heavy variable 3-7 OS=Homo sapiens OX=9606 GN=IGHV3-7 PE=1 SV=2	3	0.157318	0.00396943
P12110	CO6A2_HUMAN	Collagen alpha-2(VI) chain OS=Homo sapiens OX=9606 GN=COL6A2 PE=1 SV=4	6	0.107624	0.0425028
A0A0C4DH43	HV70D_HUMAN	Immunoglobulin heavy variable 2-70D OS=Homo sapiens OX=9606 GN=IGHV2-70D PE=3 SV=1	3	0.0620046	0.0012147
