# Supplementary material for: Blood biomarker fingerprints in a cohort of patients with CHRNE-related congenital myasthenic syndrome
Source: Acta Neuropathol Commun. 2025 Feb 13;13:29. doi: 10.1186/s40478-025-01946-9 (PMC11823195; doi:10.1186/s40478-025-01946-9)
Supplement: Supplementary file 4 — Supplementary Material 4: Table 4: List of metabolites identified as statistically significant dysregulated in sera ofCHRNE-patients by unbiased mass spectrometry. [file 40478_2025_1946_MOESM4_ESM.xlsx]

## Sheet: data for figure
	μmoles /L	μmoles /L	μmoles /L	μmoles /L	μmoles /L	μmoles /L	μmoles /L
	AsparticAcid	Glutamic acid	Phosphoserine	Aminoadipate	Citrulline	Ornithine	1-Methylhistidine
CHRNE	7.5	22	0.25317	2.9394	22.119	75.14	3.8166
CHRNE	16.4	63.4	0.8168	6.3434	18.182	59.539	4.3814
CHRNE	15.2	33.2	0.50495	5.8626	21.883	67.826	3.2483
CHRNE	10.6	26.2	0.33642	4.154	23.832	68.037	2.9269
CHRNE	13.9	33.9	0.44176	5.3832	19.085	53.898	3.829
CHRNE	8.9	30.4	0.39375	3.4817	12.31	34.991	2.4783
CHRNE	9.5	48.5	0.70024	3.7151	22.466	53.727	3.7876
CHRNE	8.2	19.7	0.25202	3.2186	7.1378	28.09	3.3711
CHRNE	6.7	30.3	0.42966	2.648	19.099	52.062	4.8843
Control	13.7	30.1	0.353	5.3108	33.3	104.54	4.7807
Control	8.2	32.7	0.43571	3.2083	18.785	62.555	7.0363
Control	7.5	21.3	0.22761	2.9621	19.766	52.276	5.7887
Control	10.6	35.1	0.47499	4.1322	18.9	93.98	7.7644
Control	22.5	73.8	1.0337	8.6202	26.664	71.332	3.3136
Control	21.1	50.4	0.69935	8.0938	29.468	81.082	8.0954
Control	26.8	92	1.2458	10.235	20.611	72.492	7.0515
Control	38.5	124.7	1.6527	14.536	26.19	95.609	2.9614
Control	25.7	78	0.99626	9.826	21.975	101.68	2.5405
Control	46.5	174.1	2.1332	17.483	21.745	124.5	4.8506
Control	20	42.7	0.61508	7.6706	38.793	74.748	4.9909
Control	21.9	65.6	0.97366	8.3829	31.69	102.84	8.225
Control	10.5	26.5	0.222825	4.11813	10.7618	33.6188	3.5205
Control	13.7	41.7	0.54421	5.331	27.396	83.832	4.1227
Control	24.6	116.5	1.4216	9.4185	25.943	106.39	12.26
Control	26.4	76.3	1.0382	10.058	30.81	71.395	22.056
Control	29.4	114.4	1.5518	11.171	35.302	109.61	14.1
t-test	0.00674245	0.0213973	0.0233789	0.00650139	0.0128872	0.00196141	0.0405865
	**	*	*	**	**	**	*
	Symbol	Meaning
	ns	P > 0.05
	*	P ≤ 0.05
	**	P ≤ 0.01
	***	P ≤ 0.001
