# Supplementary material for: Blood biomarker fingerprints in a cohort of patients with CHRNE-related congenital myasthenic syndrome
Source: Acta Neuropathol Commun. 2025 Feb 13;13:29. doi: 10.1186/s40478-025-01946-9 (PMC11823195; doi:10.1186/s40478-025-01946-9)
Supplement: Supplementary file 5 — Supplementary Material 5: Table 5: Full set of the gene targets and the corresponding functional analysis for the comparioson of miRNA signatures in blood of CHRNE-patients versus healthy controls. [file 40478_2025_1946_MOESM5_ESM.xlsx]

## Sheet: Selected_miRNAs
miRNA	Validated_Gene_Targets
hsa-miR-4433b-3p	0
hsa-miR-365b-3p	72
hsa-miR-365a-3p	132
hsa-miR-483-3p	16
hsa-let-7b-5p	1636
hsa-miR-99a-5p	50
hsa-miR-182-5p	405
hsa-miR-6873-3p	0

## Sheet: Gene_Targets
database	mature_mirna_acc	mature_mirna_id	target_symbol	target_entrez	target_ensembl	experiment	support_type	pubmed_id	type
mirecords	MIMAT0000063	hsa-let-7b-5p	LIN28		ENSG00000131914	activity assay//Luciferase activity assay		15131085	validated
mirecords	MIMAT0000063	hsa-let-7b-5p	CCND1	595	ENSG00000110092			18379589	validated
mirecords	MIMAT0000063	hsa-let-7b-5p	CDC25A	993	ENSG00000164045			18026111	validated
mirecords	MIMAT0000063	hsa-let-7b-5p	BCL7A	605	ENSG00000110987			18026111	validated
mirecords	MIMAT0000063	hsa-let-7b-5p	HMGA2	8091	ENSG00000149948	Western blot//quantitative RT-PCR//Luciferase-qRT-PCR		17437991	validated
mirecords	MIMAT0000063	hsa-let-7b-5p	CDK6	1021	ENSG00000105810	Western blot		17699775	validated
mirecords	MIMAT0000063	hsa-let-7b-5p	CDC34	997	ENSG00000099804	Immunoblot analysis		19126550	validated
mirecords	MIMAT0000063	hsa-let-7b-5p	KRT			immunocytochemistry		19998415	validated
mirecords	MIMAT0000259	hsa-miR-182-5p	ADCY6	112	ENSG00000174233			17597072	validated
mirecords	MIMAT0000259	hsa-miR-182-5p	MITF	4286	ENSG00000187098			17597072	validated
mirecords	MIMAT0000259	hsa-miR-182-5p	RARG	5916	ENSG00000172819	Western blot		19782699	validated
mirecords	MIMAT0000097	hsa-miR-99a-5p	RAVER2	55225	ENSG00000162437			17637574	validated
mirecords	MIMAT0000097	hsa-miR-99a-5p	MTOR	2475	ENSG00000198793			20484036	validated
mirecords	MIMAT0000097	hsa-miR-99a-5p	RPTOR	57521	ENSG00000141564			20484036	validated
mirecords	MIMAT0000097	hsa-miR-99a-5p	FGFR3	2261	ENSG00000068078	Western blot		19843843	validated
mirecords	MIMAT0000710	hsa-miR-365a-3p	HDAC4	9759	ENSG00000068024	Western blot//Luciferase activity assay		21856783	validated
mirtarbase	MIMAT0000063	hsa-let-7b-5p	RDH10	157506	ENSG00000121039	pSILAC//Luciferase reporter assay//Proteomics;Other	Functional MTI	18668040	validated
mirtarbase	MIMAT0000063	hsa-let-7b-5p	NRAS	4893	ENSG00000213281	Luciferase reporter assay	Functional MTI	17699775	validated
mirtarbase	MIMAT0000063	hsa-let-7b-5p	IGF2BP1	10642	ENSG00000159217	Immunoblot//qRT-PCR//Western blot	Functional MTI	21252116	validated
mirtarbase	MIMAT0000063	hsa-let-7b-5p	COL3A1	1281	ENSG00000168542	Luciferase reporter assay//Microarray//qRT-PCR	Functional MTI	22995917	validated
mirtarbase	MIMAT0000063	hsa-let-7b-5p	TLR4	7099	ENSG00000136869	Luciferase reporter assay	Functional MTI	23437218	validated
mirtarbase	MIMAT0000063	hsa-let-7b-5p	IRS2	8660	ENSG00000185950	Flow//Luciferase reporter assay//qRT-PCR//Western blot	Functional MTI	24810113	validated
mirtarbase	MIMAT0000063	hsa-let-7b-5p	RPIA	22934	ENSG00000153574	Luciferase reporter assay//Reporter assay;Other	Non-Functional MTI	15131085	validated
mirtarbase	MIMAT0000063	hsa-let-7b-5p	EZH2	2146	ENSG00000106462	qRT-PCR//Western blot	Functional MTI	25611389	validated
mirtarbase	MIMAT0000063	hsa-let-7b-5p	PRDM1	639	ENSG00000057657	Immunohistochemistry//Luciferase reporter assay//qRT-PCR//Western blot	Functional MTI	20651244	validated
mirtarbase	MIMAT0000063	hsa-let-7b-5p	CCND2	894	ENSG00000118971	Luciferase reporter assay	Functional MTI	17699775	validated
mirtarbase	MIMAT0000063	hsa-let-7b-5p	HMGA1	3159	ENSG00000137309	Luciferase reporter assay//Microarray//qRT-PCR//Western blot	Functional MTI	23798998	validated
mirtarbase	MIMAT0000063	hsa-let-7b-5p	AKT2	208	ENSG00000105221	Luciferase reporter assay//qRT-PCR//Western blot	Functional MTI	25288334	validated
mirtarbase	MIMAT0000063	hsa-let-7b-5p	AGO1	26523	ENSG00000092847	Immunohistochemistry//Immunoprecipitaion//Luciferase reporter assay//Northern blot//qRT-PCR//Western blot	Functional MTI	23426184	validated
mirtarbase	MIMAT0000063	hsa-let-7b-5p	CCNA2	890	ENSG00000145386	Immunoblot//Immunofluorescence//Luciferase reporter assay//qRT-PCR	Functional MTI	18379589	validated
mirtarbase	MIMAT0000063	hsa-let-7b-5p	HRAS	3265	ENSG00000174775	Immunoblot//qRT-PCR//Western blot	Functional MTI	21252116	validated
mirtarbase	MIMAT0000063	hsa-let-7b-5p	TGFBR1	7046	ENSG00000106799	GFP reporter assay//Western blot//ELISA	Functional MTI	24978044	validated
mirtarbase	MIMAT0000063	hsa-let-7b-5p	E2F2	1870	ENSG00000007968	Immunofluorescence//Luciferase reporter assay//qRT-PCR//Western blot	Functional MTI	27520092	validated
mirtarbase	MIMAT0000063	hsa-let-7b-5p	ACTG1	71	ENSG00000184009	Luciferase reporter assay//Reporter assay;Other	Non-Functional MTI	15131085	validated
mirtarbase	MIMAT0000063	hsa-let-7b-5p	ACVR1	90	ENSG00000115170	Luciferase reporter assay//Microarray//qRT-PCR	Non-Functional MTI	22995917	validated
mirtarbase	MIMAT0000063	hsa-let-7b-5p	CYP2J2	1573	ENSG00000134716	Luciferase reporter assay//qRT-PCR//Western blot	Functional MTI	22761738	validated
mirtarbase	MIMAT0000063	hsa-let-7b-5p	IGF1R	3480	ENSG00000140443	Immunohistochemistry//Luciferase reporter assay//QRTPCR//Western blot	Functional MTI	23482325	validated
mirtarbase	MIMAT0000063	hsa-let-7b-5p	PDGFRA	5156	ENSG00000134853	Luciferase reporter assay//Microarray//qRT-PCR	Non-Functional MTI	22995917	validated
mirtarbase	MIMAT0000063	hsa-let-7b-5p	NR2E1	7101	ENSG00000112333	immunoblot//Luciferase reporter assay//Northern blot//Western blot	Functional MTI	20133835	validated
mirtarbase	MIMAT0000063	hsa-let-7b-5p	TNFRSF10B	8795	ENSG00000120889	qRT-PCR//Western blot	Functional MTI	24120475	validated
mirtarbase	MIMAT0000063	hsa-let-7b-5p	CCNA1	8900	ENSG00000133101	Reporter assay	Non-Functional MTI	18379589	validated
mirtarbase	MIMAT0000063	hsa-let-7b-5p	IGF2BP2	10644	ENSG00000073792	Immunohistochemistry//Luciferase reporter assay//QRTPCR//Western blot	Functional MTI	23482325	validated
mirtarbase	MIMAT0000063	hsa-let-7b-5p	CPEB3	22849	ENSG00000107864	Luciferase reporter assay//Microarray//qRT-PCR	Functional MTI	22995917	validated
mirtarbase	MIMAT0000063	hsa-let-7b-5p	LRIG1	26018	ENSG00000144749	Luciferase reporter assay//Microarray//qRT-PCR	Non-Functional MTI	22995917	validated
mirtarbase	MIMAT0000063	hsa-let-7b-5p	LGR4	55366	ENSG00000205213	Flow//Luciferase reporter assay//qRT-PCR//Western blot	Functional MTI	27179410	validated
mirtarbase	MIMAT0000063	hsa-let-7b-5p	ANAPC1	64682	ENSG00000153107	Microarray//qRT-PCR//Western blot	Functional MTI	26540468	validated
mirtarbase	MIMAT0000063	hsa-let-7b-5p	CPEB4	80315	ENSG00000113742	Luciferase reporter assay//Microarray//qRT-PCR	Non-Functional MTI	22995917	validated
mirtarbase	MIMAT0000063	hsa-let-7b-5p	CTHRC1	115908	ENSG00000164932	Luciferase reporter assay//qRT-PCR//Western blot	Functional MTI	25510669	validated
mirtarbase	MIMAT0000063	hsa-let-7b-5p	MTPN	136319	ENSG00000105887	Reporter assay	Functional MTI	15806104	validated
mirtarbase	MIMAT0000063	hsa-let-7b-5p	LIN28B	389421	ENSG00000187772	Luciferase reporter assay	Functional MTI	16971064	validated
mirtarbase	MIMAT0000063	hsa-let-7b-5p	CPEB1	64506	ENSG00000214575	Luciferase reporter assay//Microarray//qRT-PCR	Functional MTI	22995917	validated
mirtarbase	MIMAT0000063	hsa-let-7b-5p	IFNB1	3456	ENSG00000171855	ELISA//Luciferase reporter assay//qRT-PCR	Functional MTI	20130213	validated
mirtarbase	MIMAT0000063	hsa-let-7b-5p	CPEB1	64506	ENSG00000277445	Luciferase reporter assay//Microarray//qRT-PCR	Functional MTI	22995917	validated
mirtarbase	MIMAT0000063	hsa-let-7b-5p	HRAS	3265	ENSG00000276536	Immunoblot//qRT-PCR//Western blot	Functional MTI	21252116	validated
mirtarbase	MIMAT0000063	hsa-let-7b-5p	E2F2	1870	ENSG00000282899	Immunofluorescence//Luciferase reporter assay//qRT-PCR//Western blot	Functional MTI	27520092	validated
mirtarbase	MIMAT0000259	hsa-miR-182-5p	PTEN	5728	ENSG00000171862	Luciferase reporter assay//Microarray//qRT-PCR//Western blot	Functional MTI	24867318	validated
mirtarbase	MIMAT0000259	hsa-miR-182-5p	BDNF	627	ENSG00000176697	qRT-PCR//Western blotting	Functional MTI	23704927	validated
mirtarbase	MIMAT0000259	hsa-miR-182-5p	CLOCK	9575	ENSG00000134852	Luciferase reporter assay//qRT-PCR	Functional MTI	20656788	validated
mirtarbase	MIMAT0000259	hsa-miR-182-5p	BCL2	596	ENSG00000171791	Flow//Luciferase reporter assay//qRT-PCR//Western blot	Functional MTI	22848417	validated
mirtarbase	MIMAT0000259	hsa-miR-182-5p	THBS1	7057	ENSG00000137801	Luciferase reporter assay	Functional MTI	24053448	validated
mirtarbase	MIMAT0000259	hsa-miR-182-5p	PDCD4	27250	ENSG00000150593	Luciferase reporter assay//qRT-PCR//Western blot	Functional MTI	23296900	validated
mirtarbase	MIMAT0000259	hsa-miR-182-5p	CDKN1A	1026	ENSG00000124762	qRT-PCR//Luciferase reporter assay//Western blot	Non-Functional MTI	20190813	validated
mirtarbase	MIMAT0000259	hsa-miR-182-5p	CDKN1B	1027	ENSG00000111276	Luciferase reporter assay	Functional MTI	23249749	validated
mirtarbase	MIMAT0000259	hsa-miR-182-5p	CADM1	23705	ENSG00000182985	Luciferase reporter assay//qRT-PCR//Western blot	Functional MTI	24445397	validated
mirtarbase	MIMAT0000259	hsa-miR-182-5p	SNAI2	6591	ENSG00000019549	Luciferase reporter assay	Functional MTI	23354685	validated
mirtarbase	MIMAT0000259	hsa-miR-182-5p	RECK	8434	ENSG00000122707	Luciferase reporter assay//qRT-PCR//Western blot	Functional MTI	23333633	validated
mirtarbase	MIMAT0000259	hsa-miR-182-5p	TP53INP1	94241	ENSG00000164938	Luciferase reporter assay//qRT-PCR//Western blot	Functional MTI	24447717	validated
mirtarbase	MIMAT0000259	hsa-miR-182-5p	CREB1	1385	ENSG00000118260	GFP reporter assay	Functional MTI	22325466	validated
mirtarbase	MIMAT0000259	hsa-miR-182-5p	FOXO3	2309	ENSG00000118689	Luciferase reporter assay//Western blot	Functional MTI	19188590	validated
mirtarbase	MIMAT0000259	hsa-miR-182-5p	FOXO1	2308	ENSG00000150907	qRT-PCR//Luciferase reporter assay//Western blot	Functional MTI	19574223	validated
mirtarbase	MIMAT0000259	hsa-miR-182-5p	FBXW7	55294	ENSG00000109670	Luciferase reporter assay//Western blot	Functional MTI	25269767	validated
mirtarbase	MIMAT0000259	hsa-miR-182-5p	SATB2	23314	ENSG00000119042	Luciferase reporter assay//QRTPCR//Western blot	Functional MTI	24884732	validated
mirtarbase	MIMAT0000259	hsa-miR-182-5p	LRRC4	64101	ENSG00000128594	qRT-PCR//Immunohistochemistry//Luciferase reporter assay	Functional MTI	24404152	validated
mirtarbase	MIMAT0000259	hsa-miR-182-5p	ATF1	466	ENSG00000123268	Luciferase reporter assay	Functional MTI	23249749	validated
mirtarbase	MIMAT0000259	hsa-miR-182-5p	BARD1	580	ENSG00000138376	Luciferase reporter assay	Functional MTI	23249749	validated
mirtarbase	MIMAT0000259	hsa-miR-182-5p	CYLD	1540	ENSG00000083799	Luciferase reporter assay//qRT-PCR//Western blot	Functional MTI	23006329	validated
mirtarbase	MIMAT0000259	hsa-miR-182-5p	TSC22D3	1831	ENSG00000157514	Luciferase reporter assay//qRT-PCR	Functional MTI	20656788	validated
mirtarbase	MIMAT0000259	hsa-miR-182-5p	FGF9	2254	ENSG00000102678	Luciferase reporter assay//Western blot	Functional MTI	22917588	validated
mirtarbase	MIMAT0000259	hsa-miR-182-5p	FOXF2	2295	ENSG00000137273	Luciferase reporter assay	Functional MTI	23383207	validated
mirtarbase	MIMAT0000259	hsa-miR-182-5p	GSK3B	2932	ENSG00000082701	Immunohistochemistry//Luciferase reporter assay//Microarray//qRT-PCR//Western blot	Functional MTI	24335145	validated
mirtarbase	MIMAT0000259	hsa-miR-182-5p	SMAD4	4089	ENSG00000141646	Luciferase reporter assay	Functional MTI	23226455	validated
mirtarbase	MIMAT0000259	hsa-miR-182-5p	PCDH8	5100	ENSG00000136099	Luciferase reporter assay	Functional MTI	27246830	validated
mirtarbase	MIMAT0000259	hsa-miR-182-5p	PDK4	5166	ENSG00000004799	Luciferase reporter assay//qRT-PCR//Western blot	Functional MTI	27396327	validated
mirtarbase	MIMAT0000259	hsa-miR-182-5p	PFN1	5216	ENSG00000108518	Luciferase reporter assay	Functional MTI	23430586	validated
mirtarbase	MIMAT0000259	hsa-miR-182-5p	PLD1	5337	ENSG00000075651	Immunofluorescence//Western blot	Functional MTI	26787840	validated
mirtarbase	MIMAT0000259	hsa-miR-182-5p	TIAM1	7074	ENSG00000156299	Luciferase reporter assay//qRT-PCR//Western blot	Functional MTI	25973950	validated
mirtarbase	MIMAT0000259	hsa-miR-182-5p	CREB5	9586	ENSG00000146592	Luciferase reporter assay	Functional MTI	23249749	validated
mirtarbase	MIMAT0000259	hsa-miR-182-5p	MTSS1	9788	ENSG00000170873	Luciferase reporter assay	Functional MTI	22322863	validated
mirtarbase	MIMAT0000259	hsa-miR-182-5p	FLOT1	10211	ENSG00000223654	Immunohistochemistry//qRT-PCR//Western blot//luciferase reporter assays	Functional MTI	24886554	validated
mirtarbase	MIMAT0000259	hsa-miR-182-5p	FLOT1	10211	ENSG00000232280	Immunohistochemistry//qRT-PCR//Western blot//luciferase reporter assays	Functional MTI	24886554	validated
mirtarbase	MIMAT0000259	hsa-miR-182-5p	FLOT1	10211	ENSG00000236271	Immunohistochemistry//qRT-PCR//Western blot//luciferase reporter assays	Functional MTI	24886554	validated
mirtarbase	MIMAT0000259	hsa-miR-182-5p	FLOT1	10211	ENSG00000206379	Immunohistochemistry//qRT-PCR//Western blot//luciferase reporter assays	Functional MTI	24886554	validated
mirtarbase	MIMAT0000259	hsa-miR-182-5p	FLOT1	10211	ENSG00000137312	Immunohistochemistry//qRT-PCR//Western blot//luciferase reporter assays	Functional MTI	24886554	validated
mirtarbase	MIMAT0000259	hsa-miR-182-5p	FLOT1	10211	ENSG00000206480	Immunohistochemistry//qRT-PCR//Western blot//luciferase reporter assays	Functional MTI	24886554	validated
mirtarbase	MIMAT0000259	hsa-miR-182-5p	FLOT1	10211	ENSG00000230143	Immunohistochemistry//qRT-PCR//Western blot//luciferase reporter assays	Functional MTI	24886554	validated
mirtarbase	MIMAT0000259	hsa-miR-182-5p	FLOT1	10211	ENSG00000224740	Immunohistochemistry//qRT-PCR//Western blot//luciferase reporter assays	Functional MTI	24886554	validated
mirtarbase	MIMAT0000259	hsa-miR-182-5p	NDRG1	10397	ENSG00000104419	Luciferase reporter assay	Functional MTI	23874837	validated
mirtarbase	MIMAT0000259	hsa-miR-182-5p	CHL1	10752	ENSG00000134121	Luciferase reporter assay/QRTPCR///Western blot	Functional MTI	24971532	validated
mirtarbase	MIMAT0000259	hsa-miR-182-5p	NRN1	51299	ENSG00000124785	Luciferase reporter assay	Functional MTI	26622652	validated
mirtarbase	MIMAT0000259	hsa-miR-182-5p	TCEAL7	56849	ENSG00000182916	Luciferase reporter assay//qRT-PCR//Western blot	Functional MTI	24021963	validated
mirtarbase	MIMAT0000259	hsa-miR-182-5p	ARRDC3	57561	ENSG00000113369	Luciferase reporter assay	Functional MTI	27109471	validated
mirtarbase	MIMAT0000259	hsa-miR-182-5p	TRIM8	81603	ENSG00000171206	Luciferase reporter assay//qRT-PCR//Western blot	Functional MTI	28280352	validated
mirtarbase	MIMAT0000259	hsa-miR-182-5p	ZFAND4	93550	ENSG00000172671	Immunofluorescence//Immunohistochemistry//Luciferase reporter assay//Microarray//qRT-PCR//Western blot	Functional MTI	25682742	validated
mirtarbase	MIMAT0000259	hsa-miR-182-5p	CHEK2	11200	ENSG00000183765	Luciferase reporter assay	Functional MTI	23249749	validated
mirtarbase	MIMAT0000259	hsa-miR-182-5p	NTM	50863	ENSG00000182667	Luciferase reporter assay//Western blot	Functional MTI	22917588	validated
mirtarbase	MIMAT0000259	hsa-miR-182-5p	TP53BP1	7158	ENSG00000067369	Luciferase reporter assay	Functional MTI	23249749	validated
mirtarbase	MIMAT0000259	hsa-miR-182-5p	RAD17	5884	ENSG00000152942	Luciferase reporter assay	Functional MTI	23249749	validated
mirtarbase	MIMAT0000259	hsa-miR-182-5p	UQCRFS1	7386	ENSG00000169021	Flow//Luciferase reporter assay//qRT-PCR//Western blot	Functional MTI	27476169	validated
mirtarbase	MIMAT0000259	hsa-miR-182-5p	ULBP2	80328	ENSG00000131015	Luciferase reporter assay//qRT-PCR//Western blot	Functional MTI	23956116	validated
mirtarbase	MIMAT0000259	hsa-miR-182-5p	SMARCD3	6604	ENSG00000082014	Luciferase reporter assay	Functional MTI	23249749	validated
mirtarbase	MIMAT0000259	hsa-miR-182-5p	RAD17	5884	ENSG00000276618	Luciferase reporter assay	Functional MTI	23249749	validated
mirtarbase	MIMAT0000259	hsa-miR-182-5p	PTEN	5728	ENSG00000284792	Luciferase reporter assay//Microarray//qRT-PCR//Western blot	Functional MTI	24867318	validated
mirtarbase	MIMAT0000097	hsa-miR-99a-5p	HOXA1	3198	ENSG00000105991	Luciferase reporter assay//Microarray//qRT-PCR//Western blot	Functional MTI	24312487	validated
mirtarbase	MIMAT0000097	hsa-miR-99a-5p	AGO2	27161	ENSG00000123908	Luciferase reporter assay//qRT-PCR//Western blot	Functional MTI	24732044	validated
mirtarbase	MIMAT0000097	hsa-miR-99a-5p	AKT1	207	ENSG00000142208	Luciferase reporter assay	Functional MTI	25187230	validated
mirtarbase	MIMAT0000097	hsa-miR-99a-5p	CAPNS1	826	ENSG00000126247	Luciferase reporter assay//qRT-PCR//Western blot	Functional MTI	27994509	validated
mirtarbase	MIMAT0000097	hsa-miR-99a-5p	FKBP5	2289	ENSG00000096060	FACS//Luciferase reporter assay//qRT-PCR//Western blot	Functional MTI	24030073	validated
mirtarbase	MIMAT0000097	hsa-miR-99a-5p	SERPINE1	5054	ENSG00000106366	Luciferase reporter assay	Non-Functional MTI	21175428	validated
mirtarbase	MIMAT0000097	hsa-miR-99a-5p	MTMR3	8897	ENSG00000100330	Luciferase reporter assay//qRT-PCR//Western blot	Functional MTI	23731011	validated
mirtarbase	MIMAT0000097	hsa-miR-99a-5p	CTDSPL	10217	ENSG00000144677	Luciferase reporter assay	Functional MTI	24191888	validated
mirtarbase	MIMAT0000097	hsa-miR-99a-5p	TRIB2	28951	ENSG00000071575	Luciferase reporter assay	Functional MTI	24191888	validated
mirtarbase	MIMAT0000097	hsa-miR-99a-5p	NOX4	50507	ENSG00000086991	Luciferase reporter assay//qRT-PCR//Western blot	Functional MTI	26986073	validated
mirtarbase	MIMAT0000097	hsa-miR-99a-5p	SMARCA5	8467	ENSG00000153147	Western blot	Functional MTI	22525276	validated
mirtarbase	MIMAT0000710	hsa-miR-365a-3p	KRAS	3845	ENSG00000133703	In situ hybridization//RTPCR//Luciferase reporter assay//Microarray//Western blot	Functional MTI	24374827	validated
mirtarbase	MIMAT0000710	hsa-miR-365a-3p	BAX	581	ENSG00000087088	Microarray//Western blot	Functional MTI	24216611	validated
mirtarbase	MIMAT0000710	hsa-miR-365a-3p	SHC1	6464	ENSG00000160691	Microarray//Western blot	Functional MTI	24216611	validated
mirtarbase	MIMAT0000710	hsa-miR-365a-3p	MAX	4149	ENSG00000125952	In situ hybridization//RTPCR//Luciferase reporter assay//Microarray//Western blot	Non-Functional MTI	24374827	validated
mirtarbase	MIMAT0000710	hsa-miR-365a-3p	IL6	3569	ENSG00000136244	Reporter assay	Functional MTI	21518763	validated
mirtarbase	MIMAT0000710	hsa-miR-365a-3p	PAX6	5080	ENSG00000007372	GFP reporter assay//Western blot	Functional MTI	23660406	validated
mirtarbase	MIMAT0002173	hsa-miR-483-3p	CDK4	1019	ENSG00000135446	Immunoblot//Immunofluorescence//Immunoprecipitaion//Luciferase reporter assay//qRT-PCR	Functional MTI	23429262	validated
mirtarbase	MIMAT0002173	hsa-miR-483-3p	BBC3	27113	ENSG00000105327	qRT-PCR//Luciferase reporter assay//Western blot//Northern blot	Functional MTI	20388800	validated
mirtarbase	MIMAT0002173	hsa-miR-483-3p	RASGRF1	5923	ENSG00000058335	Immunoblot//Immunofluorescence//Immunoprecipitaion//Luciferase reporter assay//qRT-PCR	Functional MTI	23429262	validated
mirtarbase	MIMAT0002173	hsa-miR-483-3p	SRF	6722	ENSG00000112658	Luciferase reporter assay	Functional MTI	26801758	validated
mirtarbase	MIMAT0002173	hsa-miR-483-3p	EI24	9538	ENSG00000149547	Luciferase reporter assay//qRT-PCR//Western blot	Functional MTI	26801660	validated
mirtarbase	MIMAT0002173	hsa-miR-483-3p	DLC1	10395	ENSG00000164741	Luciferase reporter assay//qRT-PCR//Western blot	Functional MTI	27366946	validated
mirtarbase	MIMAT0002173	hsa-miR-483-3p	IGF1	3479	ENSG00000017427	Flow//Immunoblot//Luciferase reporter assay//qRT-PCR//Western blot	Functional MTI	23403580	validated
mirtarbase	MIMAT0002173	hsa-miR-483-3p	PARD3	56288	ENSG00000148498	qRT-PCR//Western blot	Functional MTI	22101077	validated
mirtarbase	MIMAT0002173	hsa-miR-483-3p	CCN2	1490	ENSG00000118523	Luciferase reporter assay	Functional MTI	27923814	validated
mirtarbase	MIMAT0002173	hsa-miR-483-3p	DLC1	10395	ENSG00000285265	Luciferase reporter assay//qRT-PCR//Western blot	Functional MTI	27366946	validated
tarbase	MIMAT0000063	hsa-let-7b-5p	G6PD	2539	ENSG00000160211	Degradome sequencing//Degradome sequencing//Degradome sequencing	positive		validated
tarbase	MIMAT0000063	hsa-let-7b-5p	SMC1A	8243	ENSG00000072501	Degradome sequencing//Degradome sequencing//Degradome sequencing//Degradome sequencing//Degradome sequencing//Degradome sequencing	positive		validated
tarbase	MIMAT0000063	hsa-let-7b-5p	HOXC8	3224	ENSG00000037965	Degradome sequencing//Degradome sequencing	positive		validated
tarbase	MIMAT0000063	hsa-let-7b-5p	NCOA3	8202	ENSG00000124151	Degradome sequencing//Degradome sequencing	positive		validated
tarbase	MIMAT0000063	hsa-let-7b-5p	AGTR1	185	ENSG00000144891	Degradome sequencing//Degradome sequencing	negative		validated
tarbase	MIMAT0000063	hsa-let-7b-5p	TPM1	7168	ENSG00000140416	Degradome sequencing//Degradome sequencing	positive		validated
tarbase	MIMAT0000063	hsa-let-7b-5p	KCNJ2	3759	ENSG00000123700	Degradome sequencing//Degradome sequencing//Degradome sequencing	positive		validated
tarbase	MIMAT0000063	hsa-let-7b-5p	VEZT	55591	ENSG00000028203	Degradome sequencing//Degradome sequencing//Degradome sequencing//Degradome sequencing//Degradome sequencing//Degradome sequencing	positive		validated
tarbase	MIMAT0000063	hsa-let-7b-5p	TUBA1A	7846	ENSG00000167552	Degradome sequencing//Degradome sequencing	negative		validated
tarbase	MIMAT0000063	hsa-let-7b-5p	PLAG1	5324	ENSG00000181690	Degradome sequencing//Degradome sequencing	negative		validated
tarbase	MIMAT0000063	hsa-let-7b-5p	TGFBR2	7048	ENSG00000163513	Degradome sequencing//Degradome sequencing	positive		validated
tarbase	MIMAT0000063	hsa-let-7b-5p	RB1	5925	ENSG00000139687	Degradome sequencing//Degradome sequencing//Degradome sequencing//Degradome sequencing	positive		validated
tarbase	MIMAT0000063	hsa-let-7b-5p	CD164	8763	ENSG00000135535	Degradome sequencing//Degradome sequencing//Degradome sequencing	positive		validated
tarbase	MIMAT0000063	hsa-let-7b-5p	LAMC1	3915	ENSG00000135862	Degradome sequencing//Degradome sequencing//Degradome sequencing//Degradome sequencing	positive		validated
tarbase	MIMAT0000063	hsa-let-7b-5p	VAMP3	9341	ENSG00000049245	Degradome sequencing//Degradome sequencing//Degradome sequencing	positive		validated
tarbase	MIMAT0000063	hsa-let-7b-5p	RHOG	391	ENSG00000177105	Degradome sequencing//Degradome sequencing//Degradome sequencing	positive		validated
tarbase	MIMAT0000063	hsa-let-7b-5p	NID1	4811	ENSG00000116962	Degradome sequencing//Degradome sequencing	negative		validated
tarbase	MIMAT0000063	hsa-let-7b-5p	E2F5	1875	ENSG00000133740	Degradome sequencing//Degradome sequencing	positive		validated
tarbase	MIMAT0000063	hsa-let-7b-5p	PDLIM7	9260	ENSG00000196923	Degradome sequencing//Degradome sequencing	positive		validated
tarbase	MIMAT0000063	hsa-let-7b-5p	FAM104A	84923	ENSG00000133193	Degradome sequencing//Degradome sequencing	positive		validated
tarbase	MIMAT0000063	hsa-let-7b-5p	ZFP36L2	678	ENSG00000152518	Degradome sequencing//Degradome sequencing	positive		validated
tarbase	MIMAT0000063	hsa-let-7b-5p	HOXA11	3207	ENSG00000005073	Degradome sequencing//Degradome sequencing	negative		validated
tarbase	MIMAT0000063	hsa-let-7b-5p	UHMK1	127933	ENSG00000152332	Degradome sequencing//Degradome sequencing	negative		validated
tarbase	MIMAT0000063	hsa-let-7b-5p	ARF4	378	ENSG00000168374	Degradome sequencing//Degradome sequencing	positive		validated
tarbase	MIMAT0000063	hsa-let-7b-5p	KIF2A	3796	ENSG00000068796	Degradome sequencing//Degradome sequencing//Degradome sequencing//Degradome sequencing//Degradome sequencing	positive		validated
tarbase	MIMAT0000063	hsa-let-7b-5p	INPP5F	22876	ENSG00000198825	Degradome sequencing//Degradome sequencing	positive		validated
tarbase	MIMAT0000063	hsa-let-7b-5p	CHST11	50515	ENSG00000171310	Degradome sequencing//Degradome sequencing	positive		validated
tarbase	MIMAT0000063	hsa-let-7b-5p	MTMR12	54545	ENSG00000150712	Degradome sequencing//Degradome sequencing	positive		validated
tarbase	MIMAT0000063	hsa-let-7b-5p	TPM4	7171	ENSG00000167460	Degradome sequencing//Degradome sequencing	positive		validated
tarbase	MIMAT0000063	hsa-let-7b-5p	CAND1	55832	ENSG00000111530	Degradome sequencing//Degradome sequencing	positive		validated
tarbase	MIMAT0000063	hsa-let-7b-5p	TNS4	84951	ENSG00000131746	Degradome sequencing//Degradome sequencing	positive		validated
tarbase	MIMAT0000063	hsa-let-7b-5p	POGK	57645	ENSG00000143157	Degradome sequencing//Degradome sequencing//Degradome sequencing	positive		validated
tarbase	MIMAT0000063	hsa-let-7b-5p	POM121	9883	ENSG00000196313	Degradome sequencing//Degradome sequencing	positive		validated
tarbase	MIMAT0000063	hsa-let-7b-5p	ARCN1	372	ENSG00000095139	Degradome sequencing//Degradome sequencing	positive		validated
tarbase	MIMAT0000063	hsa-let-7b-5p	ZNF264	9422	ENSG00000083844	Degradome sequencing//Degradome sequencing//Degradome sequencing//Degradome sequencing	positive		validated
tarbase	MIMAT0000063	hsa-let-7b-5p	LMNB1	4001	ENSG00000113368	Degradome sequencing//Degradome sequencing	negative		validated
tarbase	MIMAT0000063	hsa-let-7b-5p	G3BP1	10146	ENSG00000145907	Degradome sequencing//Degradome sequencing//Degradome sequencing	positive		validated
tarbase	MIMAT0000063	hsa-let-7b-5p	MYH9	4627	ENSG00000100345	Degradome sequencing//Degradome sequencing//Degradome sequencing	positive		validated
tarbase	MIMAT0000063	hsa-let-7b-5p	ELF4	2000	ENSG00000102034	Degradome sequencing//Degradome sequencing	positive		validated
tarbase	MIMAT0000063	hsa-let-7b-5p	RBMS1	5937	ENSG00000153250	Degradome sequencing//Degradome sequencing//Degradome sequencing	positive		validated
tarbase	MIMAT0000063	hsa-let-7b-5p	E2F6	1876	ENSG00000169016	Degradome sequencing//Degradome sequencing//Degradome sequencing	positive		validated
tarbase	MIMAT0000063	hsa-let-7b-5p	NCOA2	10499	ENSG00000140396	Degradome sequencing//Degradome sequencing	positive		validated
tarbase	MIMAT0000063	hsa-let-7b-5p	CDKN2A	1029	ENSG00000147889	Degradome sequencing//Degradome sequencing	positive		validated
tarbase	MIMAT0000063	hsa-let-7b-5p	GYS1	2997	ENSG00000104812	Degradome sequencing//Degradome sequencing//Degradome sequencing	positive		validated
tarbase	MIMAT0000063	hsa-let-7b-5p	GTF2B	2959	ENSG00000137947	Degradome sequencing//Degradome sequencing//Degradome sequencing//Degradome sequencing//Degradome sequencing//Degradome sequencing//Degradome sequencing	positive		validated
tarbase	MIMAT0000063	hsa-let-7b-5p	TUSC2	11334	ENSG00000114383	Degradome sequencing//Degradome sequencing//Degradome sequencing//Degradome sequencing//Degradome sequencing//Degradome sequencing	positive		validated
tarbase	MIMAT0000063	hsa-let-7b-5p	FAS	355	ENSG00000026103	Degradome sequencing//Degradome sequencing//Degradome sequencing//Degradome sequencing	positive		validated
tarbase	MIMAT0000063	hsa-let-7b-5p	HIPK3	10114	ENSG00000110422	Degradome sequencing//Degradome sequencing	positive		validated
tarbase	MIMAT0000063	hsa-let-7b-5p	PRRG4	79056	ENSG00000135378	Degradome sequencing//Degradome sequencing	negative		validated
tarbase	MIMAT0000063	hsa-let-7b-5p	IL6R	3570	ENSG00000160712	Degradome sequencing//Degradome sequencing	positive		validated
tarbase	MIMAT0000063	hsa-let-7b-5p	APAF1	317	ENSG00000120868	Degradome sequencing//Degradome sequencing//Degradome sequencing//Degradome sequencing	positive		validated
tarbase	MIMAT0000063	hsa-let-7b-5p	CFL2	1073	ENSG00000165410	Degradome sequencing//Degradome sequencing//Degradome sequencing//Degradome sequencing//Degradome sequencing	positive		validated
tarbase	MIMAT0000063	hsa-let-7b-5p	SP1	6667	ENSG00000185591	Degradome sequencing//Degradome sequencing//Degradome sequencing	positive		validated
tarbase	MIMAT0000063	hsa-let-7b-5p	SP3	6670	ENSG00000172845	Degradome sequencing//Degradome sequencing	positive		validated
tarbase	MIMAT0000063	hsa-let-7b-5p	MYC	4609	ENSG00000136997	Degradome sequencing//Degradome sequencing	positive		validated
tarbase	MIMAT0000063	hsa-let-7b-5p	BACH1	571	ENSG00000156273	Degradome sequencing//Degradome sequencing//Degradome sequencing//Degradome sequencing//Degradome sequencing//Degradome sequencing//Degradome sequencing//Degrad	positive		validated
tarbase	MIMAT0000063	hsa-let-7b-5p	LDOC1	23641	ENSG00000182195	Degradome sequencing//Degradome sequencing	positive		validated
tarbase	MIMAT0000063	hsa-let-7b-5p	HOXD10	3236	ENSG00000128710	Degradome sequencing//Degradome sequencing	positive		validated
tarbase	MIMAT0000063	hsa-let-7b-5p	ACVR1B	91	ENSG00000135503	Degradome sequencing//Degradome sequencing	positive		validated
tarbase	MIMAT0000063	hsa-let-7b-5p	COL15A1	1306	ENSG00000204291	Degradome sequencing//Degradome sequencing	negative		validated
tarbase	MIMAT0000063	hsa-let-7b-5p	COL1A1	1277	ENSG00000108821	Degradome sequencing//Degradome sequencing//Degradome sequencing	positive		validated
tarbase	MIMAT0000063	hsa-let-7b-5p	COL4A2	1284	ENSG00000134871	Degradome sequencing//Degradome sequencing//Degradome sequencing//Degradome sequencing	positive		validated
tarbase	MIMAT0000063	hsa-let-7b-5p	FBN1	2200	ENSG00000166147	Degradome sequencing//Degradome sequencing//Degradome sequencing//Degradome sequencing	positive		validated
tarbase	MIMAT0000063	hsa-let-7b-5p	DNAJB11	51726	ENSG00000090520	Degradome sequencing//Degradome sequencing	positive		validated
tarbase	MIMAT0000063	hsa-let-7b-5p	EGFR	1956	ENSG00000146648	Degradome sequencing//Degradome sequencing	positive		validated
tarbase	MIMAT0000063	hsa-let-7b-5p	TGFB2	7042	ENSG00000092969	Degradome sequencing//Degradome sequencing	positive		validated
tarbase	MIMAT0000063	hsa-let-7b-5p	TJP2	9414	ENSG00000119139	Degradome sequencing//Degradome sequencing	positive		validated
tarbase	MIMAT0000063	hsa-let-7b-5p	SYNGR2	9144	ENSG00000108639	Degradome sequencing//Degradome sequencing	positive		validated
tarbase	MIMAT0000063	hsa-let-7b-5p	FCHO2	115548	ENSG00000157107	Degradome sequencing//Degradome sequencing//Degradome sequencing//Degradome sequencing	positive		validated
tarbase	MIMAT0000063	hsa-let-7b-5p	TLN1	7094	ENSG00000137076	Degradome sequencing//Degradome sequencing//Degradome sequencing	positive		validated
tarbase	MIMAT0000063	hsa-let-7b-5p	PHF19	26147	ENSG00000119403	Degradome sequencing//Degradome sequencing//Degradome sequencing//Degradome sequencing	positive		validated
tarbase	MIMAT0000063	hsa-let-7b-5p	B4GALT1	2683	ENSG00000086062	Degradome sequencing//Degradome sequencing	positive		validated
tarbase	MIMAT0000063	hsa-let-7b-5p	NME4	4833	ENSG00000103202	Degradome sequencing//Degradome sequencing//Degradome sequencing	positive		validated
tarbase	MIMAT0000063	hsa-let-7b-5p	SLC30A7	148867	ENSG00000162695	Degradome sequencing//Degradome sequencing//Degradome sequencing	positive		validated
tarbase	MIMAT0000063	hsa-let-7b-5p	ADAM9	8754	ENSG00000168615	Degradome sequencing//Degradome sequencing	positive		validated
tarbase	MIMAT0000063	hsa-let-7b-5p	MED28	80306	ENSG00000118579	Degradome sequencing//Degradome sequencing//Degradome sequencing	positive		validated
tarbase	MIMAT0000063	hsa-let-7b-5p	ANKRD52	283373	ENSG00000139645	Degradome sequencing//Degradome sequencing//Degradome sequencing//Degradome sequencing//Degradome sequencing	positive		validated
tarbase	MIMAT0000063	hsa-let-7b-5p	HSPA14	51182	ENSG00000187522	Degradome sequencing//Degradome sequencing	positive		validated
tarbase	MIMAT0000063	hsa-let-7b-5p	STK4	6789	ENSG00000101109	Degradome sequencing//Degradome sequencing//Degradome sequencing//Degradome sequencing//Degradome sequencing//Degradome sequencing//Degradome sequencing//Degrad	positive		validated
tarbase	MIMAT0000063	hsa-let-7b-5p	PDIK1L	149420	ENSG00000175087	Degradome sequencing//Degradome sequencing	negative		validated
tarbase	MIMAT0000063	hsa-let-7b-5p	TFAP4	7023	ENSG00000090447	Degradome sequencing//Degradome sequencing	positive		validated
tarbase	MIMAT0000063	hsa-let-7b-5p	TBC1D2	55357	ENSG00000095383	Degradome sequencing//Degradome sequencing	positive		validated
tarbase	MIMAT0000063	hsa-let-7b-5p	BAZ1A	11177	ENSG00000198604	Degradome sequencing//Degradome sequencing//Degradome sequencing//Degradome sequencing//Degradome sequencing	positive		validated
tarbase	MIMAT0000063	hsa-let-7b-5p	TNFAIP1	7126	ENSG00000109079	Degradome sequencing//Degradome sequencing//Degradome sequencing	positive		validated
tarbase	MIMAT0000063	hsa-let-7b-5p	HERPUD1	9709	ENSG00000051108	Degradome sequencing//Degradome sequencing	negative		validated
tarbase	MIMAT0000063	hsa-let-7b-5p	ECHDC1	55862	ENSG00000093144	Degradome sequencing//Degradome sequencing	positive		validated
tarbase	MIMAT0000063	hsa-let-7b-5p	HACE1	57531	ENSG00000085382	Degradome sequencing//Degradome sequencing	negative		validated
tarbase	MIMAT0000063	hsa-let-7b-5p	C17orf80	55028	ENSG00000141219	Degradome sequencing//Degradome sequencing	positive		validated
tarbase	MIMAT0000063	hsa-let-7b-5p	PWWP2A	114825	ENSG00000170234	Degradome sequencing//Degradome sequencing//Degradome sequencing//Degradome sequencing//Degradome sequencing//Degradome sequencing//Degradome sequencing	positive		validated
tarbase	MIMAT0000063	hsa-let-7b-5p	HSP90B1	7184	ENSG00000166598	Degradome sequencing//Degradome sequencing	negative		validated
tarbase	MIMAT0000063	hsa-let-7b-5p	HOMER2	9455	ENSG00000103942	Degradome sequencing//Degradome sequencing//Degradome sequencing//Degradome sequencing	positive		validated
tarbase	MIMAT0000063	hsa-let-7b-5p	CBLN2	147381	ENSG00000141668	Degradome sequencing//Degradome sequencing	positive		validated
tarbase	MIMAT0000063	hsa-let-7b-5p	UBE2I	7329	ENSG00000103275	Degradome sequencing//Degradome sequencing	positive		validated
tarbase	MIMAT0000063	hsa-let-7b-5p	TSPAN8	7103	ENSG00000127324	Degradome sequencing//Degradome sequencing	positive		validated
tarbase	MIMAT0000063	hsa-let-7b-5p	CASP3	836	ENSG00000164305	Degradome sequencing//Degradome sequencing	positive		validated
tarbase	MIMAT0000063	hsa-let-7b-5p	DICER1	23405	ENSG00000100697	Degradome sequencing//Degradome sequencing//Degradome sequencing//Degradome sequencing//Degradome sequencing//Degradome sequencing//Degradome sequencing//Degrad	positive		validated
tarbase	MIMAT0000063	hsa-let-7b-5p	CRKL	1399	ENSG00000099942	Degradome sequencing//Degradome sequencing//Degradome sequencing//Degradome sequencing	positive		validated
tarbase	MIMAT0000063	hsa-let-7b-5p	EEF1A2	1917	ENSG00000101210	Degradome sequencing//Degradome sequencing	negative		validated
tarbase	MIMAT0000063	hsa-let-7b-5p	PTGS2	5743	ENSG00000073756	Degradome sequencing//Degradome sequencing	negative		validated
tarbase	MIMAT0000063	hsa-let-7b-5p	INPPL1	3636	ENSG00000165458	Degradome sequencing//Degradome sequencing	positive		validated
tarbase	MIMAT0000063	hsa-let-7b-5p	SOX5	6660	ENSG00000134532	Degradome sequencing//Degradome sequencing	positive		validated
tarbase	MIMAT0000063	hsa-let-7b-5p	REST	5978	ENSG00000084093	Degradome sequencing//Degradome sequencing	positive		validated
tarbase	MIMAT0000063	hsa-let-7b-5p	MET	4233	ENSG00000105976	Degradome sequencing//Degradome sequencing	positive		validated
tarbase	MIMAT0000063	hsa-let-7b-5p	JMY	133746	ENSG00000152409	Degradome sequencing//Degradome sequencing	positive		validated
tarbase	MIMAT0000063	hsa-let-7b-5p	TGFBR3	7049	ENSG00000069702	Degradome sequencing//Degradome sequencing//Degradome sequencing//Degradome sequencing//Degradome sequencing//Degradome sequencing//Degradome sequencing	positive		validated
tarbase	MIMAT0000063	hsa-let-7b-5p	POLR3D	661	ENSG00000168495	Degradome sequencing//Degradome sequencing//Degradome sequencing//Degradome sequencing	positive		validated
tarbase	MIMAT0000063	hsa-let-7b-5p	ZFP36	7538	ENSG00000128016	Degradome sequencing//Degradome sequencing//Degradome sequencing//Degradome sequencing//Degradome sequencing//Degradome sequencing	positive		validated
tarbase	MIMAT0000063	hsa-let-7b-5p	RASGRP1	10125	ENSG00000172575	Degradome sequencing//Degradome sequencing	positive		validated
tarbase	MIMAT0000063	hsa-let-7b-5p	TP53	7157	ENSG00000141510	Degradome sequencing//Degradome sequencing	positive		validated
tarbase	MIMAT0000063	hsa-let-7b-5p	CTSC	1075	ENSG00000109861	Degradome sequencing//Degradome sequencing	positive		validated
tarbase	MIMAT0000063	hsa-let-7b-5p	ITGB4	3691	ENSG00000132470	Degradome sequencing//Degradome sequencing	positive		validated
tarbase	MIMAT0000063	hsa-let-7b-5p	AURKB	9212	ENSG00000178999	Degradome sequencing//Degradome sequencing//Degradome sequencing//Degradome sequencing	positive		validated
tarbase	MIMAT0000063	hsa-let-7b-5p	HOXB7	3217	ENSG00000260027	Degradome sequencing//Degradome sequencing	positive		validated
tarbase	MIMAT0000063	hsa-let-7b-5p	ATP2B1	490	ENSG00000070961	Degradome sequencing//Degradome sequencing	negative		validated
tarbase	MIMAT0000063	hsa-let-7b-5p	YAP1	10413	ENSG00000137693	Degradome sequencing//Degradome sequencing//Degradome sequencing	positive		validated
tarbase	MIMAT0000063	hsa-let-7b-5p	JAG1	182	ENSG00000101384	Degradome sequencing//Degradome sequencing	positive		validated
tarbase	MIMAT0000063	hsa-let-7b-5p	JAK1	3716	ENSG00000162434	Degradome sequencing//Degradome sequencing	positive		validated
tarbase	MIMAT0000063	hsa-let-7b-5p	EGR2	1959	ENSG00000122877	Degradome sequencing//Degradome sequencing	positive		validated
tarbase	MIMAT0000063	hsa-let-7b-5p	FOS	2353	ENSG00000170345	Degradome sequencing//Degradome sequencing	positive		validated
tarbase	MIMAT0000063	hsa-let-7b-5p	RHOC	389	ENSG00000155366	Degradome sequencing//Degradome sequencing	positive		validated
tarbase	MIMAT0000063	hsa-let-7b-5p	YWHAZ	7534	ENSG00000164924	Degradome sequencing//Degradome sequencing	positive		validated
tarbase	MIMAT0000063	hsa-let-7b-5p	LDLR	3949	ENSG00000130164	Degradome sequencing//Degradome sequencing	positive		validated
tarbase	MIMAT0000063	hsa-let-7b-5p	AGO3	192669	ENSG00000126070	Degradome sequencing//Degradome sequencing	positive		validated
tarbase	MIMAT0000063	hsa-let-7b-5p	DDIT4	54541	ENSG00000168209	Degradome sequencing//Degradome sequencing	negative		validated
tarbase	MIMAT0000063	hsa-let-7b-5p	NR4A2	4929	ENSG00000153234	Degradome sequencing//Degradome sequencing	negative		validated
tarbase	MIMAT0000063	hsa-let-7b-5p	ARID3B	10620	ENSG00000179361	Degradome sequencing//Degradome sequencing	positive		validated
tarbase	MIMAT0000063	hsa-let-7b-5p	FGFR1	2260	ENSG00000077782	Degradome sequencing//Degradome sequencing	positive		validated
tarbase	MIMAT0000063	hsa-let-7b-5p	WDR37	22884	ENSG00000047056	Degradome sequencing//Degradome sequencing//Degradome sequencing	positive		validated
tarbase	MIMAT0000063	hsa-let-7b-5p	MUC1	4582	ENSG00000185499	Degradome sequencing//Degradome sequencing	positive		validated
tarbase	MIMAT0000063	hsa-let-7b-5p	RHOB	388	ENSG00000143878	Degradome sequencing//Degradome sequencing//Degradome sequencing//Degradome sequencing//Degradome sequencing//Degradome sequencing	positive		validated
tarbase	MIMAT0000063	hsa-let-7b-5p	EIF4G2	1982	ENSG00000110321	Degradome sequencing//Degradome sequencing	positive		validated
tarbase	MIMAT0000063	hsa-let-7b-5p	TNRC6A	27327	ENSG00000090905	Degradome sequencing//Degradome sequencing//Degradome sequencing//Degradome sequencing//Degradome sequencing	positive		validated
tarbase	MIMAT0000063	hsa-let-7b-5p	BMF	90427	ENSG00000104081	Degradome sequencing//Degradome sequencing	positive		validated
tarbase	MIMAT0000063	hsa-let-7b-5p	ERRFI1	54206	ENSG00000116285	Degradome sequencing//Degradome sequencing//Degradome sequencing	positive		validated
tarbase	MIMAT0000063	hsa-let-7b-5p	MEF2D	4209	ENSG00000116604	Degradome sequencing//Degradome sequencing	positive		validated
tarbase	MIMAT0000063	hsa-let-7b-5p	SNCA	6622	ENSG00000145335	Degradome sequencing//Degradome sequencing	negative		validated
tarbase	MIMAT0000063	hsa-let-7b-5p	CLINT1	9685	ENSG00000113282	Degradome sequencing//Degradome sequencing	positive		validated
tarbase	MIMAT0000063	hsa-let-7b-5p	PLK1	5347	ENSG00000166851	Degradome sequencing//Degradome sequencing	positive		validated
tarbase	MIMAT0000063	hsa-let-7b-5p	JAK2	3717	ENSG00000096968	Degradome sequencing//Degradome sequencing	positive		validated
tarbase	MIMAT0000063	hsa-let-7b-5p	GATA6	2627	ENSG00000141448	Degradome sequencing//Degradome sequencing//Degradome sequencing//Degradome sequencing//Degradome sequencing	positive		validated
tarbase	MIMAT0000063	hsa-let-7b-5p	NLK	51701	ENSG00000087095	Degradome sequencing//Degradome sequencing//Degradome sequencing	positive		validated
tarbase	MIMAT0000063	hsa-let-7b-5p	MTA1	9112	ENSG00000182979	Degradome sequencing//Degradome sequencing	positive		validated
tarbase	MIMAT0000063	hsa-let-7b-5p	ITGA5	3678	ENSG00000161638	Degradome sequencing//Degradome sequencing	positive		validated
tarbase	MIMAT0000063	hsa-let-7b-5p	RDX	5962	ENSG00000137710	Degradome sequencing//Degradome sequencing//Degradome sequencing//Degradome sequencing//Degradome sequencing	positive		validated
tarbase	MIMAT0000063	hsa-let-7b-5p	CDK2	1017	ENSG00000123374	Degradome sequencing//Degradome sequencing//Degradome sequencing	positive		validated
tarbase	MIMAT0000063	hsa-let-7b-5p	SEC24D	9871	ENSG00000150961	Degradome sequencing//Degradome sequencing	negative		validated
tarbase	MIMAT0000063	hsa-let-7b-5p	DUSP2	1844	ENSG00000158050	Degradome sequencing//Degradome sequencing//Degradome sequencing	positive		validated
tarbase	MIMAT0000063	hsa-let-7b-5p	UBAP2	55833	ENSG00000137073	Degradome sequencing//Degradome sequencing//Degradome sequencing//Degradome sequencing//Degradome sequencing//Degradome sequencing	positive		validated
tarbase	MIMAT0000063	hsa-let-7b-5p	CS	1431	ENSG00000062485	Degradome sequencing//Degradome sequencing	positive		validated
tarbase	MIMAT0000063	hsa-let-7b-5p	FOXP1	27086	ENSG00000114861	Degradome sequencing//Degradome sequencing//Degradome sequencing	positive		validated
tarbase	MIMAT0000063	hsa-let-7b-5p	TRIB1	10221	ENSG00000173334	Degradome sequencing//Degradome sequencing//Degradome sequencing//Degradome sequencing//Degradome sequencing//Degradome sequencing//Degradome sequencing//Degrad	positive		validated
tarbase	MIMAT0000063	hsa-let-7b-5p	WNK1	65125	ENSG00000060237	Degradome sequencing//Degradome sequencing//Degradome sequencing	positive		validated
tarbase	MIMAT0000063	hsa-let-7b-5p	CCNJ	54619	ENSG00000107443	Degradome sequencing//Degradome sequencing	positive		validated
tarbase	MIMAT0000063	hsa-let-7b-5p	FAM122A	116224	ENSG00000187866	Degradome sequencing//Degradome sequencing	positive		validated
tarbase	MIMAT0000063	hsa-let-7b-5p	NOG	9241	ENSG00000183691	Degradome sequencing//Degradome sequencing	positive		validated
tarbase	MIMAT0000063	hsa-let-7b-5p	DDX6	1656	ENSG00000110367	Degradome sequencing//Degradome sequencing//Degradome sequencing	positive		validated
tarbase	MIMAT0000063	hsa-let-7b-5p	ZBTB20	26137	ENSG00000181722	Degradome sequencing//Degradome sequencing	negative		validated
tarbase	MIMAT0000063	hsa-let-7b-5p	TP53INP2	58476	ENSG00000078804	Degradome sequencing//Degradome sequencing	positive		validated
tarbase	MIMAT0000063	hsa-let-7b-5p	ABCF1	23	ENSG00000204574	Degradome sequencing//Degradome sequencing//Degradome sequencing	positive		validated
tarbase	MIMAT0000063	hsa-let-7b-5p	ACTB	60	ENSG00000075624	Degradome sequencing//Degradome sequencing//Degradome sequencing//Degradome sequencing//Degradome sequencing//Degradome sequencing	positive		validated
tarbase	MIMAT0000063	hsa-let-7b-5p	ACTL6A	86	ENSG00000136518	Degradome sequencing//Degradome sequencing	negative		validated
tarbase	MIMAT0000063	hsa-let-7b-5p	ACVR2B	93	ENSG00000114739	Degradome sequencing//Degradome sequencing//Degradome sequencing//Degradome sequencing//Degradome sequencing//Degradome sequencing	positive		validated
tarbase	MIMAT0000063	hsa-let-7b-5p	ADA	100	ENSG00000196839	Degradome sequencing//Degradome sequencing	positive		validated
tarbase	MIMAT0000063	hsa-let-7b-5p	ADAM10	102	ENSG00000137845	Degradome sequencing//Degradome sequencing	positive		validated
tarbase	MIMAT0000063	hsa-let-7b-5p	PARP1	142	ENSG00000143799	Degradome sequencing//Degradome sequencing//Degradome sequencing	positive		validated
tarbase	MIMAT0000063	hsa-let-7b-5p	ADRA2A	150	ENSG00000150594	Degradome sequencing//Degradome sequencing	negative		validated
tarbase	MIMAT0000063	hsa-let-7b-5p	AP2A1	160	ENSG00000196961	Degradome sequencing//Degradome sequencing//Degradome sequencing	positive		validated
tarbase	MIMAT0000063	hsa-let-7b-5p	AMD1	262	ENSG00000123505	Degradome sequencing//Degradome sequencing	positive		validated
tarbase	MIMAT0000063	hsa-let-7b-5p	AOX1	316	ENSG00000138356	Degradome sequencing//Degradome sequencing	positive		validated
tarbase	MIMAT0000063	hsa-let-7b-5p	BIRC3	330	ENSG00000023445	Degradome sequencing//Degradome sequencing//Degradome sequencing//Degradome sequencing	positive		validated
tarbase	MIMAT0000063	hsa-let-7b-5p	APLP1	333	ENSG00000105290	Degradome sequencing//Degradome sequencing	positive		validated
tarbase	MIMAT0000063	hsa-let-7b-5p	APLP2	334	ENSG00000084234	Degradome sequencing//Degradome sequencing	positive		validated
tarbase	MIMAT0000063	hsa-let-7b-5p	ARHGDIA	396	ENSG00000141522	Degradome sequencing//Degradome sequencing//Degradome sequencing	positive		validated
tarbase	MIMAT0000063	hsa-let-7b-5p	ZFHX3	463	ENSG00000140836	Degradome sequencing//Degradome sequencing//Degradome sequencing//Degradome sequencing//Degradome sequencing//Degradome sequencing	positive		validated
tarbase	MIMAT0000063	hsa-let-7b-5p	ATP2A2	488	ENSG00000174437	Degradome sequencing//Degradome sequencing//Degradome sequencing//Degradome sequencing//Degradome sequencing	positive		validated
tarbase	MIMAT0000063	hsa-let-7b-5p	ATP6V1C1	528	ENSG00000155097	Degradome sequencing//Degradome sequencing//Degradome sequencing//Degradome sequencing//Degradome sequencing//Degradome sequencing	positive		validated
tarbase	MIMAT0000063	hsa-let-7b-5p	BCAT1	586	ENSG00000060982	Degradome sequencing//Degradome sequencing	negative		validated
tarbase	MIMAT0000063	hsa-let-7b-5p	BCL9	607	ENSG00000116128	Degradome sequencing//Degradome sequencing	positive		validated
tarbase	MIMAT0000063	hsa-let-7b-5p	BLVRB	645	ENSG00000090013	Degradome sequencing//Degradome sequencing	positive		validated
tarbase	MIMAT0000063	hsa-let-7b-5p	DST	667	ENSG00000151914	Degradome sequencing//Degradome sequencing	positive		validated
tarbase	MIMAT0000063	hsa-let-7b-5p	ZFP36L1	677	ENSG00000185650	Degradome sequencing//Degradome sequencing//Degradome sequencing	positive		validated
tarbase	MIMAT0000063	hsa-let-7b-5p	C3	718	ENSG00000125730	Degradome sequencing//Degradome sequencing	positive		validated
tarbase	MIMAT0000063	hsa-let-7b-5p	CA2	760	ENSG00000104267	Degradome sequencing//Degradome sequencing	positive		validated
tarbase	MIMAT0000063	hsa-let-7b-5p	CA5A	763	ENSG00000174990	Degradome sequencing//Degradome sequencing	negative		validated
tarbase	MIMAT0000063	hsa-let-7b-5p	CACNB4	785	ENSG00000182389	Degradome sequencing//Degradome sequencing	positive		validated
tarbase	MIMAT0000063	hsa-let-7b-5p	CALD1	800	ENSG00000122786	Degradome sequencing//Degradome sequencing	positive		validated
tarbase	MIMAT0000063	hsa-let-7b-5p	CALM1	801	ENSG00000198668	Degradome sequencing//Degradome sequencing//Degradome sequencing	positive		validated
tarbase	MIMAT0000063	hsa-let-7b-5p	CALM3	808	ENSG00000160014	Degradome sequencing//Degradome sequencing	positive		validated
tarbase	MIMAT0000063	hsa-let-7b-5p	CALU	813	ENSG00000128595	Degradome sequencing//Degradome sequencing//Degradome sequencing//Degradome sequencing//Degradome sequencing//Degradome sequencing//Degradome sequencing	positive		validated
tarbase	MIMAT0000063	hsa-let-7b-5p	SERPINH1	871	ENSG00000149257	Degradome sequencing//Degradome sequencing	positive		validated
tarbase	MIMAT0000063	hsa-let-7b-5p	CCNF	899	ENSG00000162063	Degradome sequencing//Degradome sequencing//Degradome sequencing	positive		validated
tarbase	MIMAT0000063	hsa-let-7b-5p	CDH12	1010	ENSG00000154162	Degradome sequencing//Degradome sequencing	positive		validated
tarbase	MIMAT0000063	hsa-let-7b-5p	CDKN2B	1030	ENSG00000147883	Degradome sequencing//Degradome sequencing	positive		validated
tarbase	MIMAT0000063	hsa-let-7b-5p	CDS1	1040	ENSG00000163624	Degradome sequencing//Degradome sequencing	negative		validated
tarbase	MIMAT0000063	hsa-let-7b-5p	CENPA	1058	ENSG00000115163	Degradome sequencing//Degradome sequencing	positive		validated
tarbase	MIMAT0000063	hsa-let-7b-5p	CENPB	1059	ENSG00000125817	Degradome sequencing//Degradome sequencing	positive		validated
tarbase	MIMAT0000063	hsa-let-7b-5p	CGA	1081	ENSG00000135346	Degradome sequencing//Degradome sequencing	negative		validated
tarbase	MIMAT0000063	hsa-let-7b-5p	CHD1	1105	ENSG00000153922	Degradome sequencing//Degradome sequencing//Degradome sequencing	positive		validated
tarbase	MIMAT0000063	hsa-let-7b-5p	TPP1	1200	ENSG00000166340	Degradome sequencing//Degradome sequencing	positive		validated
tarbase	MIMAT0000063	hsa-let-7b-5p	COL5A1	1289	ENSG00000130635	Degradome sequencing//Degradome sequencing	negative		validated
tarbase	MIMAT0000063	hsa-let-7b-5p	COL12A1	1303	ENSG00000111799	Degradome sequencing//Degradome sequencing	negative		validated
tarbase	MIMAT0000063	hsa-let-7b-5p	COPA	1314	ENSG00000122218	Degradome sequencing//Degradome sequencing//Degradome sequencing	positive		validated
tarbase	MIMAT0000063	hsa-let-7b-5p	ATF2	1386	ENSG00000115966	Degradome sequencing//Degradome sequencing	positive		validated
tarbase	MIMAT0000063	hsa-let-7b-5p	CRK	1398	ENSG00000167193	Degradome sequencing//Degradome sequencing//Degradome sequencing//Degradome sequencing	positive		validated
tarbase	MIMAT0000063	hsa-let-7b-5p	CRY2	1408	ENSG00000121671	Degradome sequencing//Degradome sequencing//Degradome sequencing//Degradome sequencing//Degradome sequencing//Degradome sequencing//Degradome sequencing//Degrad	positive		validated
tarbase	MIMAT0000063	hsa-let-7b-5p	CTH	1491	ENSG00000116761	Degradome sequencing//Degradome sequencing	negative		validated
tarbase	MIMAT0000063	hsa-let-7b-5p	CTPS1	1503	ENSG00000171793	Degradome sequencing//Degradome sequencing//Degradome sequencing//Degradome sequencing	positive		validated
tarbase	MIMAT0000063	hsa-let-7b-5p	CTSZ	1522	ENSG00000101160	Degradome sequencing//Degradome sequencing	positive		validated
tarbase	MIMAT0000063	hsa-let-7b-5p	CUX1	1523	ENSG00000257923	Degradome sequencing//Degradome sequencing	positive		validated
tarbase	MIMAT0000063	hsa-let-7b-5p	DGKA	1606	ENSG00000065357	Degradome sequencing//Degradome sequencing	positive		validated
tarbase	MIMAT0000063	hsa-let-7b-5p	DAPK1	1612	ENSG00000196730	Degradome sequencing//Degradome sequencing	positive		validated
tarbase	MIMAT0000063	hsa-let-7b-5p	DBT	1629	ENSG00000137992	Degradome sequencing//Degradome sequencing	negative		validated
tarbase	MIMAT0000063	hsa-let-7b-5p	DDIT3	1649	ENSG00000175197	Degradome sequencing//Degradome sequencing	negative		validated
tarbase	MIMAT0000063	hsa-let-7b-5p	DDX3X	1654	ENSG00000215301	Degradome sequencing//Degradome sequencing//Degradome sequencing	positive		validated
tarbase	MIMAT0000063	hsa-let-7b-5p	DLAT	1737	ENSG00000150768	Degradome sequencing//Degradome sequencing//Degradome sequencing	positive		validated
tarbase	MIMAT0000063	hsa-let-7b-5p	DYNC1H1	1778	ENSG00000197102	Degradome sequencing//Degradome sequencing	positive		validated
tarbase	MIMAT0000063	hsa-let-7b-5p	DYNC1LI2	1783	ENSG00000135720	Degradome sequencing//Degradome sequencing	positive		validated
tarbase	MIMAT0000063	hsa-let-7b-5p	DPYSL3	1809	ENSG00000113657	Degradome sequencing//Degradome sequencing	positive		validated
tarbase	MIMAT0000063	hsa-let-7b-5p	DRG2	1819	ENSG00000108591	Degradome sequencing//Degradome sequencing	positive		validated
tarbase	MIMAT0000063	hsa-let-7b-5p	ARID3A	1820	ENSG00000116017	Degradome sequencing//Degradome sequencing//Degradome sequencing//Degradome sequencing//Degradome sequencing//Degradome sequencing//Degradome sequencing//Degrad	positive		validated
tarbase	MIMAT0000063	hsa-let-7b-5p	DSG2	1829	ENSG00000046604	Degradome sequencing//Degradome sequencing	positive		validated
tarbase	MIMAT0000063	hsa-let-7b-5p	DUSP1	1843	ENSG00000120129	Degradome sequencing//Degradome sequencing//Degradome sequencing//Degradome sequencing//Degradome sequencing//Degradome sequencing	positive		validated
tarbase	MIMAT0000063	hsa-let-7b-5p	DUSP5	1847	ENSG00000138166	Degradome sequencing//Degradome sequencing//Degradome sequencing//Degradome sequencing//Degradome sequencing	positive		validated
tarbase	MIMAT0000063	hsa-let-7b-5p	DUSP7	1849	ENSG00000164086	Degradome sequencing//Degradome sequencing//Degradome sequencing	positive		validated
tarbase	MIMAT0000063	hsa-let-7b-5p	E2F4	1874	ENSG00000205250	Degradome sequencing//Degradome sequencing//Degradome sequencing	positive		validated
tarbase	MIMAT0000063	hsa-let-7b-5p	LPAR1	1902	ENSG00000198121	Degradome sequencing//Degradome sequencing	positive		validated
tarbase	MIMAT0000063	hsa-let-7b-5p	EDN1	1906	ENSG00000078401	Degradome sequencing//Degradome sequencing//Degradome sequencing//Degradome sequencing//Degradome sequencing//Degradome sequencing	positive		validated
tarbase	MIMAT0000063	hsa-let-7b-5p	EEF2	1938	ENSG00000167658	Degradome sequencing//Degradome sequencing//Degradome sequencing//Degradome sequencing//Degradome sequencing	positive		validated
tarbase	MIMAT0000063	hsa-let-7b-5p	EGR1	1958	ENSG00000120738	Degradome sequencing//Degradome sequencing//Degradome sequencing//Degradome sequencing//Degradome sequencing//Degradome sequencing//Degradome sequencing//Degrad	positive		validated
tarbase	MIMAT0000063	hsa-let-7b-5p	EIF2S3	1968	ENSG00000130741	Degradome sequencing//Degradome sequencing	positive		validated
tarbase	MIMAT0000063	hsa-let-7b-5p	EIF4EBP2	1979	ENSG00000148730	Degradome sequencing//Degradome sequencing//Degradome sequencing//Degradome sequencing//Degradome sequencing	positive		validated
tarbase	MIMAT0000063	hsa-let-7b-5p	ELK1	2002	ENSG00000126767	Degradome sequencing//Degradome sequencing	positive		validated
tarbase	MIMAT0000063	hsa-let-7b-5p	ENG	2022	ENSG00000106991	Degradome sequencing//Degradome sequencing	positive		validated
tarbase	MIMAT0000063	hsa-let-7b-5p	SLC29A1	2030	ENSG00000112759	Degradome sequencing//Degradome sequencing//Degradome sequencing//Degradome sequencing//Degradome sequencing//Degradome sequencing	positive		validated
tarbase	MIMAT0000063	hsa-let-7b-5p	EPB41	2035	ENSG00000159023	Degradome sequencing//Degradome sequencing	positive		validated
tarbase	MIMAT0000063	hsa-let-7b-5p	EPB41L1	2036	ENSG00000088367	Degradome sequencing//Degradome sequencing	positive		validated
tarbase	MIMAT0000063	hsa-let-7b-5p	EPHA4	2043	ENSG00000116106	Degradome sequencing//Degradome sequencing//Degradome sequencing//Degradome sequencing	positive		validated
tarbase	MIMAT0000063	hsa-let-7b-5p	EPHA5	2044	ENSG00000145242	Degradome sequencing//Degradome sequencing	negative		validated
tarbase	MIMAT0000063	hsa-let-7b-5p	EPHA7	2045	ENSG00000135333	Degradome sequencing//Degradome sequencing//Degradome sequencing//Degradome sequencing//Degradome sequencing	positive		validated
tarbase	MIMAT0000063	hsa-let-7b-5p	EREG	2069	ENSG00000124882	Degradome sequencing//Degradome sequencing	negative		validated
tarbase	MIMAT0000063	hsa-let-7b-5p	EYA1	2138	ENSG00000104313	Degradome sequencing//Degradome sequencing	negative		validated
tarbase	MIMAT0000063	hsa-let-7b-5p	ACSL3	2181	ENSG00000123983	Degradome sequencing//Degradome sequencing	negative		validated
tarbase	MIMAT0000063	hsa-let-7b-5p	ACSL4	2182	ENSG00000068366	Degradome sequencing//Degradome sequencing	positive		validated
tarbase	MIMAT0000063	hsa-let-7b-5p	BPTF	2186	ENSG00000171634	Degradome sequencing//Degradome sequencing//Degradome sequencing//Degradome sequencing	positive		validated
tarbase	MIMAT0000063	hsa-let-7b-5p	FKTN	2218	ENSG00000106692	Degradome sequencing//Degradome sequencing	positive		validated
tarbase	MIMAT0000063	hsa-let-7b-5p	FKBP1A	2280	ENSG00000088832	Degradome sequencing//Degradome sequencing//Degradome sequencing	positive		validated
tarbase	MIMAT0000063	hsa-let-7b-5p	FLI1	2313	ENSG00000151702	Degradome sequencing//Degradome sequencing	positive		validated
tarbase	MIMAT0000063	hsa-let-7b-5p	FLNA	2316	ENSG00000196924	Degradome sequencing//Degradome sequencing//Degradome sequencing//Degradome sequencing	positive		validated
tarbase	MIMAT0000063	hsa-let-7b-5p	FLNB	2317	ENSG00000136068	Degradome sequencing//Degradome sequencing	positive		validated
tarbase	MIMAT0000063	hsa-let-7b-5p	FN1	2335	ENSG00000115414	Degradome sequencing//Degradome sequencing//Degradome sequencing	positive		validated
tarbase	MIMAT0000063	hsa-let-7b-5p	FUT8	2530	ENSG00000033170	Degradome sequencing//Degradome sequencing	positive		validated
tarbase	MIMAT0000063	hsa-let-7b-5p	GALNT2	2590	ENSG00000143641	Degradome sequencing//Degradome sequencing//Degradome sequencing	positive		validated
tarbase	MIMAT0000063	hsa-let-7b-5p	GATM	2628	ENSG00000171766	Degradome sequencing//Degradome sequencing//Degradome sequencing//Degradome sequencing//Degradome sequencing//Degradome sequencing//Degradome sequencing	positive		validated
tarbase	MIMAT0000063	hsa-let-7b-5p	GBP2	2634	ENSG00000162645	Degradome sequencing//Degradome sequencing	negative		validated
tarbase	MIMAT0000063	hsa-let-7b-5p	NR6A1	2649	ENSG00000148200	Degradome sequencing//Degradome sequencing//Degradome sequencing//Degradome sequencing	positive		validated
tarbase	MIMAT0000063	hsa-let-7b-5p	GFPT1	2673	ENSG00000198380	Degradome sequencing//Degradome sequencing	negative		validated
tarbase	MIMAT0000063	hsa-let-7b-5p	GJB3	2707	ENSG00000188910	Degradome sequencing//Degradome sequencing	positive		validated
tarbase	MIMAT0000063	hsa-let-7b-5p	GLB1	2720	ENSG00000170266	Degradome sequencing//Degradome sequencing//Degradome sequencing	positive		validated
tarbase	MIMAT0000063	hsa-let-7b-5p	GLO1	2739	ENSG00000124767	Degradome sequencing//Degradome sequencing	positive		validated
tarbase	MIMAT0000063	hsa-let-7b-5p	GLS	2744	ENSG00000115419	Degradome sequencing//Degradome sequencing//Degradome sequencing//Degradome sequencing//Degradome sequencing//Degradome sequencing//Degradome sequencing	positive		validated
tarbase	MIMAT0000063	hsa-let-7b-5p	GNG5	2787	ENSG00000174021	Degradome sequencing//Degradome sequencing//Degradome sequencing//Degradome sequencing//Degradome sequencing//Degradome sequencing//Degradome sequencing//Degrad	positive		validated
tarbase	MIMAT0000063	hsa-let-7b-5p	GNGT1	2792	ENSG00000127928	Degradome sequencing//Degradome sequencing	negative		validated
tarbase	MIMAT0000063	hsa-let-7b-5p	GNS	2799	ENSG00000135677	Degradome sequencing//Degradome sequencing//Degradome sequencing//Degradome sequencing	positive		validated
tarbase	MIMAT0000063	hsa-let-7b-5p	GOLGA4	2803	ENSG00000144674	Degradome sequencing//Degradome sequencing	positive		validated
tarbase	MIMAT0000063	hsa-let-7b-5p	GPM6A	2823	ENSG00000150625	Degradome sequencing//Degradome sequencing	positive		validated
tarbase	MIMAT0000063	hsa-let-7b-5p	GPX7	2882	ENSG00000116157	Degradome sequencing//Degradome sequencing	negative		validated
tarbase	MIMAT0000063	hsa-let-7b-5p	CXCL1	2919	ENSG00000163739	Degradome sequencing//Degradome sequencing	positive		validated
tarbase	MIMAT0000063	hsa-let-7b-5p	GSPT1	2935	ENSG00000103342	Degradome sequencing//Degradome sequencing//Degradome sequencing	positive		validated
tarbase	MIMAT0000063	hsa-let-7b-5p	MSH6	2956	ENSG00000116062	Degradome sequencing//Degradome sequencing//Degradome sequencing//Degradome sequencing//Degradome sequencing	positive		validated
tarbase	MIMAT0000063	hsa-let-7b-5p	GTF2H3	2967	ENSG00000111358	Degradome sequencing//Degradome sequencing	negative		validated
tarbase	MIMAT0000063	hsa-let-7b-5p	HTT	3064	ENSG00000197386	Degradome sequencing//Degradome sequencing//Degradome sequencing	positive		validated
tarbase	MIMAT0000063	hsa-let-7b-5p	HELLS	3070	ENSG00000119969	Degradome sequencing//Degradome sequencing//Degradome sequencing//Degradome sequencing	positive		validated
tarbase	MIMAT0000063	hsa-let-7b-5p	HIVEP2	3097	ENSG00000010818	Degradome sequencing//Degradome sequencing	positive		validated
tarbase	MIMAT0000063	hsa-let-7b-5p	HMGB2	3148	ENSG00000164104	Degradome sequencing//Degradome sequencing//Degradome sequencing	negative		validated
tarbase	MIMAT0000063	hsa-let-7b-5p	HMGCS1	3157	ENSG00000112972	Degradome sequencing//Degradome sequencing//Degradome sequencing//Degradome sequencing//Degradome sequencing//Degradome sequencing//Degradome sequencing//Degrad	positive		validated
tarbase	MIMAT0000063	hsa-let-7b-5p	HMOX1	3162	ENSG00000100292	Degradome sequencing//Degradome sequencing	negative		validated
tarbase	MIMAT0000063	hsa-let-7b-5p	NR4A1	3164	ENSG00000123358	Degradome sequencing//Degradome sequencing//Degradome sequencing//Degradome sequencing//Degradome sequencing//Degradome sequencing//Degradome sequencing//Degrad	positive		validated
tarbase	MIMAT0000063	hsa-let-7b-5p	HNRNPL	3191	ENSG00000104824	Degradome sequencing//Degradome sequencing//Degradome sequencing//Degradome sequencing	positive		validated
tarbase	MIMAT0000063	hsa-let-7b-5p	HNRNPU	3192	ENSG00000153187	Degradome sequencing//Degradome sequencing	negative		validated
tarbase	MIMAT0000063	hsa-let-7b-5p	HOXA9	3205	ENSG00000078399	Degradome sequencing//Degradome sequencing//Degradome sequencing//Degradome sequencing//Degradome sequencing//Degradome sequencing	positive		validated
tarbase	MIMAT0000063	hsa-let-7b-5p	HOXA10	3206	ENSG00000253293	Degradome sequencing//Degradome sequencing	negative		validated
tarbase	MIMAT0000063	hsa-let-7b-5p	HOXA13	3209	ENSG00000106031	Degradome sequencing//Degradome sequencing	negative		validated
tarbase	MIMAT0000063	hsa-let-7b-5p	HOXC10	3226	ENSG00000180818	Degradome sequencing//Degradome sequencing	positive		validated
tarbase	MIMAT0000063	hsa-let-7b-5p	HOXC13	3229	ENSG00000123364	Degradome sequencing//Degradome sequencing	positive		validated
tarbase	MIMAT0000063	hsa-let-7b-5p	HSF1	3297	ENSG00000185122	Degradome sequencing//Degradome sequencing	positive		validated
tarbase	MIMAT0000063	hsa-let-7b-5p	HSPA5	3309	ENSG00000044574	Degradome sequencing//Degradome sequencing	negative		validated
tarbase	MIMAT0000063	hsa-let-7b-5p	IGSF3	3321	ENSG00000143061	Degradome sequencing//Degradome sequencing	positive		validated
tarbase	MIMAT0000063	hsa-let-7b-5p	HSPG2	3339	ENSG00000142798	Degradome sequencing//Degradome sequencing	positive		validated
tarbase	MIMAT0000063	hsa-let-7b-5p	IGF2	3481	ENSG00000167244	Degradome sequencing//Degradome sequencing//Degradome sequencing//Degradome sequencing	positive		validated
tarbase	MIMAT0000063	hsa-let-7b-5p	IL1R1	3554	ENSG00000115594	Degradome sequencing//Degradome sequencing	negative		validated
tarbase	MIMAT0000063	hsa-let-7b-5p	ILK	3611	ENSG00000166333	Degradome sequencing//Degradome sequencing	positive		validated
tarbase	MIMAT0000063	hsa-let-7b-5p	INSIG1	3638	ENSG00000186480	Degradome sequencing//Degradome sequencing	negative		validated
tarbase	MIMAT0000063	hsa-let-7b-5p	INSR	3643	ENSG00000171105	Degradome sequencing//Degradome sequencing//Degradome sequencing	positive		validated
tarbase	MIMAT0000063	hsa-let-7b-5p	IREB2	3658	ENSG00000136381	Degradome sequencing//Degradome sequencing	negative		validated
tarbase	MIMAT0000063	hsa-let-7b-5p	IRF2	3660	ENSG00000168310	Degradome sequencing//Degradome sequencing	positive		validated
tarbase	MIMAT0000063	hsa-let-7b-5p	ISL1	3670	ENSG00000016082	Degradome sequencing//Degradome sequencing	positive		validated
tarbase	MIMAT0000063	hsa-let-7b-5p	ITGAV	3685	ENSG00000138448	Degradome sequencing//Degradome sequencing//Degradome sequencing	positive		validated
tarbase	MIMAT0000063	hsa-let-7b-5p	ITPR1	3708	ENSG00000150995	Degradome sequencing//Degradome sequencing	negative		validated
tarbase	MIMAT0000063	hsa-let-7b-5p	JUP	3728	ENSG00000173801	Degradome sequencing//Degradome sequencing	positive		validated
tarbase	MIMAT0000063	hsa-let-7b-5p	KCNN4	3783	ENSG00000104783	Degradome sequencing//Degradome sequencing	positive		validated
tarbase	MIMAT0000063	hsa-let-7b-5p	KIF5C	3800	ENSG00000168280	Degradome sequencing//Degradome sequencing	negative		validated
tarbase	MIMAT0000063	hsa-let-7b-5p	KPNA2	3838	ENSG00000182481	Degradome sequencing//Degradome sequencing//Degradome sequencing	positive		validated
tarbase	MIMAT0000063	hsa-let-7b-5p	KPNA5	3841	ENSG00000196911	Degradome sequencing//Degradome sequencing//Degradome sequencing//Degradome sequencing//Degradome sequencing//Degradome sequencing//Degradome sequencing//Degrad	positive		validated
tarbase	MIMAT0000063	hsa-let-7b-5p	KRT14	3861	ENSG00000186847	Degradome sequencing//Degradome sequencing	positive		validated
tarbase	MIMAT0000063	hsa-let-7b-5p	L1CAM	3897	ENSG00000198910	Degradome sequencing//Degradome sequencing	positive		validated
tarbase	MIMAT0000063	hsa-let-7b-5p	LBR	3930	ENSG00000143815	Degradome sequencing//Degradome sequencing//Degradome sequencing//Degradome sequencing	positive		validated
tarbase	MIMAT0000063	hsa-let-7b-5p	FADS3	3995	ENSG00000221968	Degradome sequencing//Degradome sequencing	positive		validated
tarbase	MIMAT0000063	hsa-let-7b-5p	PRICKLE3	4007	ENSG00000012211	Degradome sequencing//Degradome sequencing	positive		validated
tarbase	MIMAT0000063	hsa-let-7b-5p	LOXL1	4016	ENSG00000129038	Degradome sequencing//Degradome sequencing	positive		validated
tarbase	MIMAT0000063	hsa-let-7b-5p	LRP4	4038	ENSG00000134569	Degradome sequencing//Degradome sequencing	negative		validated
tarbase	MIMAT0000063	hsa-let-7b-5p	SMAD3	4088	ENSG00000166949	Degradome sequencing//Degradome sequencing	positive		validated
tarbase	MIMAT0000063	hsa-let-7b-5p	SMAD7	4092	ENSG00000101665	Degradome sequencing//Degradome sequencing//Degradome sequencing	positive		validated
tarbase	MIMAT0000063	hsa-let-7b-5p	MAGEA11	4110	ENSG00000185247	Degradome sequencing//Degradome sequencing	positive		validated
tarbase	MIMAT0000063	hsa-let-7b-5p	MAZ	4150	ENSG00000103495	Degradome sequencing//Degradome sequencing	positive		validated
tarbase	MIMAT0000063	hsa-let-7b-5p	MBNL1	4154	ENSG00000152601	Degradome sequencing//Degradome sequencing	negative		validated
tarbase	MIMAT0000063	hsa-let-7b-5p	MCM4	4173	ENSG00000104738	Degradome sequencing//Degradome sequencing//Degradome sequencing//Degradome sequencing//Degradome sequencing	positive		validated
tarbase	MIMAT0000063	hsa-let-7b-5p	MCM6	4175	ENSG00000076003	Degradome sequencing//Degradome sequencing	positive		validated
tarbase	MIMAT0000063	hsa-let-7b-5p	CD46	4179	ENSG00000117335	Degradome sequencing//Degradome sequencing//Degradome sequencing	positive		validated
tarbase	MIMAT0000063	hsa-let-7b-5p	DNAJB9	4189	ENSG00000128590	Degradome sequencing//Degradome sequencing	negative		validated
tarbase	MIMAT0000063	hsa-let-7b-5p	MDM2	4193	ENSG00000135679	Degradome sequencing//Degradome sequencing//Degradome sequencing//Degradome sequencing//Degradome sequencing	positive		validated
tarbase	MIMAT0000063	hsa-let-7b-5p	MDM4	4194	ENSG00000198625	Degradome sequencing//Degradome sequencing//Degradome sequencing//Degradome sequencing//Degradome sequencing	positive		validated
tarbase	MIMAT0000063	hsa-let-7b-5p	ME1	4199	ENSG00000065833	Degradome sequencing//Degradome sequencing	negative		validated
tarbase	MIMAT0000063	hsa-let-7b-5p	MAP3K1	4214	ENSG00000095015	Degradome sequencing//Degradome sequencing	positive		validated
tarbase	MIMAT0000063	hsa-let-7b-5p	MKI67	4288	ENSG00000148773	Degradome sequencing//Degradome sequencing	positive		validated
tarbase	MIMAT0000063	hsa-let-7b-5p	MLH1	4292	ENSG00000076242	Degradome sequencing//Degradome sequencing	positive		validated
tarbase	MIMAT0000063	hsa-let-7b-5p	NR3C2	4306	ENSG00000151623	Degradome sequencing//Degradome sequencing	negative		validated
tarbase	MIMAT0000063	hsa-let-7b-5p	MYO1E	4643	ENSG00000157483	Degradome sequencing//Degradome sequencing//Degradome sequencing//Degradome sequencing	positive		validated
tarbase	MIMAT0000063	hsa-let-7b-5p	MYO6	4646	ENSG00000196586	Degradome sequencing//Degradome sequencing	negative		validated
tarbase	MIMAT0000063	hsa-let-7b-5p	MYO9A	4649	ENSG00000066933	Degradome sequencing//Degradome sequencing	positive		validated
tarbase	MIMAT0000063	hsa-let-7b-5p	MYO9B	4650	ENSG00000099331	Degradome sequencing//Degradome sequencing	positive		validated
tarbase	MIMAT0000063	hsa-let-7b-5p	PPP1R12A	4659	ENSG00000058272	Degradome sequencing//Degradome sequencing	positive		validated
tarbase	MIMAT0000063	hsa-let-7b-5p	NAP1L1	4673	ENSG00000187109	Degradome sequencing//Degradome sequencing//Degradome sequencing//Degradome sequencing//Degradome sequencing//Degradome sequencing//Degradome sequencing//Degrad	positive		validated
tarbase	MIMAT0000063	hsa-let-7b-5p	NDUFB5	4711	ENSG00000136521	Degradome sequencing//Degradome sequencing	negative		validated
tarbase	MIMAT0000063	hsa-let-7b-5p	NDUFV3	4731	ENSG00000160194	Degradome sequencing//Degradome sequencing//Degradome sequencing//Degradome sequencing	positive		validated
tarbase	MIMAT0000063	hsa-let-7b-5p	CNOT4	4850	ENSG00000080802	Degradome sequencing//Degradome sequencing//Degradome sequencing	positive		validated
tarbase	MIMAT0000063	hsa-let-7b-5p	NPAT	4863	ENSG00000149308	Degradome sequencing//Degradome sequencing	positive		validated
tarbase	MIMAT0000063	hsa-let-7b-5p	NPR3	4883	ENSG00000113389	Degradome sequencing//Degradome sequencing	positive		validated
tarbase	MIMAT0000063	hsa-let-7b-5p	NPTX1	4884	ENSG00000171246	Degradome sequencing//Degradome sequencing	negative		validated
tarbase	MIMAT0000063	hsa-let-7b-5p	ROR1	4919	ENSG00000185483	Degradome sequencing//Degradome sequencing	positive		validated
tarbase	MIMAT0000063	hsa-let-7b-5p	NUCB1	4924	ENSG00000104805	Degradome sequencing//Degradome sequencing	positive		validated
tarbase	MIMAT0000063	hsa-let-7b-5p	TBC1D25	4943	ENSG00000068354	Degradome sequencing//Degradome sequencing	positive		validated
tarbase	MIMAT0000063	hsa-let-7b-5p	TNFRSF11B	4982	ENSG00000164761	Degradome sequencing//Degradome sequencing	negative		validated
tarbase	MIMAT0000063	hsa-let-7b-5p	OXA1L	5018	ENSG00000155463	Degradome sequencing//Degradome sequencing//Degradome sequencing//Degradome sequencing//Degradome sequencing//Degradome sequencing//Degradome sequencing	positive		validated
tarbase	MIMAT0000063	hsa-let-7b-5p	P2RX4	5025	ENSG00000135124	Degradome sequencing//Degradome sequencing	positive		validated
tarbase	MIMAT0000063	hsa-let-7b-5p	P2RX5	5026	ENSG00000083454	Degradome sequencing//Degradome sequencing	positive		validated
tarbase	MIMAT0000063	hsa-let-7b-5p	P2RY2	5029	ENSG00000175591	Degradome sequencing//Degradome sequencing	positive		validated
tarbase	MIMAT0000063	hsa-let-7b-5p	PAFAH1B1	5048	ENSG00000007168	Degradome sequencing//Degradome sequencing	positive		validated
tarbase	MIMAT0000063	hsa-let-7b-5p	PAPPA	5069	ENSG00000182752	Degradome sequencing//Degradome sequencing	positive		validated
tarbase	MIMAT0000063	hsa-let-7b-5p	PBX1	5087	ENSG00000185630	Degradome sequencing//Degradome sequencing	positive		validated
tarbase	MIMAT0000063	hsa-let-7b-5p	PBX3	5090	ENSG00000167081	Degradome sequencing//Degradome sequencing//Degradome sequencing//Degradome sequencing//Degradome sequencing	positive		validated
tarbase	MIMAT0000063	hsa-let-7b-5p	PCDH7	5099	ENSG00000169851	Degradome sequencing//Degradome sequencing	positive		validated
tarbase	MIMAT0000063	hsa-let-7b-5p	PDE4D	5144	ENSG00000113448	Degradome sequencing//Degradome sequencing	negative		validated
tarbase	MIMAT0000063	hsa-let-7b-5p	PDGFB	5155	ENSG00000100311	Degradome sequencing//Degradome sequencing	positive		validated
tarbase	MIMAT0000063	hsa-let-7b-5p	PFKFB2	5208	ENSG00000123836	Degradome sequencing//Degradome sequencing//Degradome sequencing	positive		validated
tarbase	MIMAT0000063	hsa-let-7b-5p	PGM3	5238	ENSG00000013375	Degradome sequencing//Degradome sequencing	positive		validated
tarbase	MIMAT0000063	hsa-let-7b-5p	PHKA1	5255	ENSG00000067177	Degradome sequencing//Degradome sequencing	positive		validated
tarbase	MIMAT0000063	hsa-let-7b-5p	PIGC	5279	ENSG00000135845	Degradome sequencing//Degradome sequencing	positive		validated
tarbase	MIMAT0000063	hsa-let-7b-5p	PLA2G4A	5321	ENSG00000116711	Degradome sequencing//Degradome sequencing	negative		validated
tarbase	MIMAT0000063	hsa-let-7b-5p	PLAGL1	5325	ENSG00000118495	Degradome sequencing//Degradome sequencing//Degradome sequencing//Degradome sequencing	positive		validated
tarbase	MIMAT0000063	hsa-let-7b-5p	PLAGL2	5326	ENSG00000126003	Degradome sequencing//Degradome sequencing//Degradome sequencing//Degradome sequencing//Degradome sequencing//Degradome sequencing	positive		validated
tarbase	MIMAT0000063	hsa-let-7b-5p	PLCB3	5331	ENSG00000149782	Degradome sequencing//Degradome sequencing	positive		validated
tarbase	MIMAT0000063	hsa-let-7b-5p	PLEC	5339	ENSG00000178209	Degradome sequencing//Degradome sequencing//Degradome sequencing	positive		validated
tarbase	MIMAT0000063	hsa-let-7b-5p	PLOD2	5352	ENSG00000152952	Degradome sequencing//Degradome sequencing	positive		validated
tarbase	MIMAT0000063	hsa-let-7b-5p	PLXNA1	5361	ENSG00000114554	Degradome sequencing//Degradome sequencing	positive		validated
tarbase	MIMAT0000063	hsa-let-7b-5p	PLXNA2	5362	ENSG00000076356	Degradome sequencing//Degradome sequencing	positive		validated
tarbase	MIMAT0000063	hsa-let-7b-5p	PMAIP1	5366	ENSG00000141682	Degradome sequencing//Degradome sequencing	positive		validated
tarbase	MIMAT0000063	hsa-let-7b-5p	POLR2A	5430	ENSG00000181222	Degradome sequencing//Degradome sequencing//Degradome sequencing	positive		validated
tarbase	MIMAT0000063	hsa-let-7b-5p	POLR2D	5433	ENSG00000144231	Degradome sequencing//Degradome sequencing//Degradome sequencing//Degradome sequencing//Degradome sequencing//Degradome sequencing	positive		validated
tarbase	MIMAT0000063	hsa-let-7b-5p	PON2	5445	ENSG00000105854	Degradome sequencing//Degradome sequencing	positive		validated
tarbase	MIMAT0000063	hsa-let-7b-5p	POU2F1	5451	ENSG00000143190	Degradome sequencing//Degradome sequencing	positive		validated
tarbase	MIMAT0000063	hsa-let-7b-5p	CTSA	5476	ENSG00000064601	Degradome sequencing//Degradome sequencing//Degradome sequencing//Degradome sequencing//Degradome sequencing//Degradome sequencing	positive		validated
tarbase	MIMAT0000063	hsa-let-7b-5p	PPP1CA	5499	ENSG00000172531	Degradome sequencing//Degradome sequencing//Degradome sequencing	positive		validated
tarbase	MIMAT0000063	hsa-let-7b-5p	PPP1CB	5500	ENSG00000213639	Degradome sequencing//Degradome sequencing	negative		validated
tarbase	MIMAT0000063	hsa-let-7b-5p	PPP2R1A	5518	ENSG00000105568	Degradome sequencing//Degradome sequencing	positive		validated
tarbase	MIMAT0000063	hsa-let-7b-5p	PPP4C	5531	ENSG00000149923	Degradome sequencing//Degradome sequencing//Degradome sequencing//Degradome sequencing//Degradome sequencing//Degradome sequencing	positive		validated
tarbase	MIMAT0000063	hsa-let-7b-5p	SRGN	5552	ENSG00000122862	Degradome sequencing//Degradome sequencing//Degradome sequencing	positive		validated
tarbase	MIMAT0000063	hsa-let-7b-5p	PRKAA1	5562	ENSG00000132356	Degradome sequencing//Degradome sequencing//Degradome sequencing//Degradome sequencing//Degradome sequencing	positive		validated
tarbase	MIMAT0000063	hsa-let-7b-5p	PRKAB2	5565	ENSG00000131791	Degradome sequencing//Degradome sequencing//Degradome sequencing//Degradome sequencing	positive		validated
tarbase	MIMAT0000063	hsa-let-7b-5p	PRKAR2A	5576	ENSG00000114302	Degradome sequencing//Degradome sequencing//Degradome sequencing	positive		validated
tarbase	MIMAT0000063	hsa-let-7b-5p	PRKAR2B	5577	ENSG00000005249	Degradome sequencing//Degradome sequencing	negative		validated
tarbase	MIMAT0000063	hsa-let-7b-5p	MAPK1	5594	ENSG00000100030	Degradome sequencing//Degradome sequencing	negative		validated
tarbase	MIMAT0000063	hsa-let-7b-5p	MAPK6	5597	ENSG00000069956	Degradome sequencing//Degradome sequencing//Degradome sequencing//Degradome sequencing//Degradome sequencing//Degradome sequencing	positive		validated
tarbase	MIMAT0000063	hsa-let-7b-5p	MAP2K2	5605	ENSG00000126934	Degradome sequencing//Degradome sequencing	positive		validated
tarbase	MIMAT0000063	hsa-let-7b-5p	HTRA1	5654	ENSG00000166033	Degradome sequencing//Degradome sequencing	negative		validated
tarbase	MIMAT0000063	hsa-let-7b-5p	PSMD11	5717	ENSG00000108671	Degradome sequencing//Degradome sequencing	positive		validated
tarbase	MIMAT0000063	hsa-let-7b-5p	PTGS1	5742	ENSG00000095303	Degradome sequencing//Degradome sequencing	negative		validated
tarbase	MIMAT0000063	hsa-let-7b-5p	PTPN4	5775	ENSG00000088179	Degradome sequencing//Degradome sequencing//Degradome sequencing	positive		validated
tarbase	MIMAT0000063	hsa-let-7b-5p	PTPN13	5783	ENSG00000163629	Degradome sequencing//Degradome sequencing	negative		validated
tarbase	MIMAT0000063	hsa-let-7b-5p	PTPRJ	5795	ENSG00000149177	Degradome sequencing//Degradome sequencing//Degradome sequencing	positive		validated
tarbase	MIMAT0000063	hsa-let-7b-5p	PURA	5813	ENSG00000185129	Degradome sequencing//Degradome sequencing//Degradome sequencing//Degradome sequencing	positive		validated
tarbase	MIMAT0000063	hsa-let-7b-5p	PVR	5817	ENSG00000073008	Degradome sequencing//Degradome sequencing	positive		validated
tarbase	MIMAT0000063	hsa-let-7b-5p	PXN	5829	ENSG00000089159	Degradome sequencing//Degradome sequencing	positive		validated
tarbase	MIMAT0000063	hsa-let-7b-5p	RGL2	5863	ENSG00000237441	Degradome sequencing//Degradome sequencing	positive		validated
tarbase	MIMAT0000063	hsa-let-7b-5p	RAB3B	5865	ENSG00000169213	Degradome sequencing//Degradome sequencing	positive		validated
tarbase	MIMAT0000063	hsa-let-7b-5p	RASA2	5922	ENSG00000155903	Degradome sequencing//Degradome sequencing	negative		validated
tarbase	MIMAT0000063	hsa-let-7b-5p	RBBP5	5929	ENSG00000117222	Degradome sequencing//Degradome sequencing	positive		validated
tarbase	MIMAT0000063	hsa-let-7b-5p	RBL2	5934	ENSG00000103479	Degradome sequencing//Degradome sequencing	positive		validated
tarbase	MIMAT0000063	hsa-let-7b-5p	RBM3	5935	ENSG00000102317	Degradome sequencing//Degradome sequencing	negative		validated
tarbase	MIMAT0000063	hsa-let-7b-5p	RBMS2	5939	ENSG00000076067	Degradome sequencing//Degradome sequencing//Degradome sequencing//Degradome sequencing//Degradome sequencing	positive		validated
tarbase	MIMAT0000063	hsa-let-7b-5p	RELB	5971	ENSG00000104856	Degradome sequencing//Degradome sequencing	positive		validated
tarbase	MIMAT0000063	hsa-let-7b-5p	DPF2	5977	ENSG00000133884	Degradome sequencing//Degradome sequencing//Degradome sequencing	positive		validated
tarbase	MIMAT0000063	hsa-let-7b-5p	REV3L	5980	ENSG00000009413	Degradome sequencing//Degradome sequencing	negative		validated
tarbase	MIMAT0000063	hsa-let-7b-5p	RFC4	5984	ENSG00000163918	Degradome sequencing//Degradome sequencing	negative		validated
tarbase	MIMAT0000063	hsa-let-7b-5p	RGS16	6004	ENSG00000143333	Degradome sequencing//Degradome sequencing	positive		validated
tarbase	MIMAT0000063	hsa-let-7b-5p	RORA	6095	ENSG00000069667	Degradome sequencing//Degradome sequencing	positive		validated
tarbase	MIMAT0000063	hsa-let-7b-5p	RPN2	6185	ENSG00000118705	Degradome sequencing//Degradome sequencing//Degradome sequencing	positive		validated
tarbase	MIMAT0000063	hsa-let-7b-5p	RPS6KB2	6199	ENSG00000175634	Degradome sequencing//Degradome sequencing//Degradome sequencing	positive		validated
tarbase	MIMAT0000063	hsa-let-7b-5p	RRAS	6237	ENSG00000126458	Degradome sequencing//Degradome sequencing	positive		validated
tarbase	MIMAT0000063	hsa-let-7b-5p	RRM2	6241	ENSG00000171848	Degradome sequencing//Degradome sequencing//Degradome sequencing//Degradome sequencing	positive		validated
tarbase	MIMAT0000063	hsa-let-7b-5p	S100A2	6273	ENSG00000196754	Degradome sequencing//Degradome sequencing	negative		validated
tarbase	MIMAT0000063	hsa-let-7b-5p	S100P	6286	ENSG00000163993	Degradome sequencing//Degradome sequencing	positive		validated
tarbase	MIMAT0000063	hsa-let-7b-5p	SALL1	6299	ENSG00000103449	Degradome sequencing//Degradome sequencing	positive		validated
tarbase	MIMAT0000063	hsa-let-7b-5p	SAT1	6303	ENSG00000130066	Degradome sequencing//Degradome sequencing	positive		validated
tarbase	MIMAT0000063	hsa-let-7b-5p	SCD	6319	ENSG00000099194	Degradome sequencing//Degradome sequencing//Degradome sequencing//Degradome sequencing	positive		validated
tarbase	MIMAT0000063	hsa-let-7b-5p	CCL2	6347	ENSG00000108691	Degradome sequencing//Degradome sequencing	positive		validated
tarbase	MIMAT0000063	hsa-let-7b-5p	SEL1L	6400	ENSG00000071537	Degradome sequencing//Degradome sequencing	positive		validated
tarbase	MIMAT0000063	hsa-let-7b-5p	MAP2K4	6416	ENSG00000065559	Degradome sequencing//Degradome sequencing	positive		validated
tarbase	MIMAT0000063	hsa-let-7b-5p	SRSF1	6426	ENSG00000136450	Degradome sequencing//Degradome sequencing//Degradome sequencing	positive		validated
tarbase	MIMAT0000063	hsa-let-7b-5p	SI	6476	ENSG00000090402	Degradome sequencing//Degradome sequencing	negative		validated
tarbase	MIMAT0000063	hsa-let-7b-5p	SKI	6497	ENSG00000157933	Degradome sequencing//Degradome sequencing//Degradome sequencing	positive		validated
tarbase	MIMAT0000063	hsa-let-7b-5p	SKIL	6498	ENSG00000136603	Degradome sequencing//Degradome sequencing//Degradome sequencing//Degradome sequencing//Degradome sequencing//Degradome sequencing//Degradome sequencing//Degrad	positive		validated
tarbase	MIMAT0000063	hsa-let-7b-5p	SKP2	6502	ENSG00000145604	Degradome sequencing//Degradome sequencing	positive		validated
tarbase	MIMAT0000063	hsa-let-7b-5p	SLC1A3	6507	ENSG00000079215	Degradome sequencing//Degradome sequencing	negative		validated
tarbase	MIMAT0000063	hsa-let-7b-5p	SLC1A4	6509	ENSG00000115902	Degradome sequencing//Degradome sequencing//Degradome sequencing	positive		validated
tarbase	MIMAT0000063	hsa-let-7b-5p	SLC25A1	6576	ENSG00000100075	Degradome sequencing//Degradome sequencing	positive		validated
tarbase	MIMAT0000063	hsa-let-7b-5p	SMARCA2	6595	ENSG00000080503	Degradome sequencing//Degradome sequencing	positive		validated
tarbase	MIMAT0000063	hsa-let-7b-5p	SMARCA4	6597	ENSG00000127616	Degradome sequencing//Degradome sequencing	positive		validated
tarbase	MIMAT0000063	hsa-let-7b-5p	SMARCC1	6599	ENSG00000173473	Degradome sequencing//Degradome sequencing//Degradome sequencing//Degradome sequencing//Degradome sequencing//Degradome sequencing//Degradome sequencing//Degrad	positive		validated
tarbase	MIMAT0000063	hsa-let-7b-5p	SMARCD1	6602	ENSG00000066117	Degradome sequencing//Degradome sequencing//Degradome sequencing//Degradome sequencing//Degradome sequencing//Degradome sequencing	positive		validated
tarbase	MIMAT0000063	hsa-let-7b-5p	SNRPC	6631	ENSG00000124562	Degradome sequencing//Degradome sequencing	positive		validated
tarbase	MIMAT0000063	hsa-let-7b-5p	SOAT1	6646	ENSG00000057252	Degradome sequencing//Degradome sequencing	positive		validated
tarbase	MIMAT0000063	hsa-let-7b-5p	SON	6651	ENSG00000159140	Degradome sequencing//Degradome sequencing	positive		validated
tarbase	MIMAT0000063	hsa-let-7b-5p	SOX9	6662	ENSG00000125398	Degradome sequencing//Degradome sequencing	positive		validated
tarbase	MIMAT0000063	hsa-let-7b-5p	UAP1	6675	ENSG00000117143	Degradome sequencing//Degradome sequencing//Degradome sequencing	positive		validated
tarbase	MIMAT0000063	hsa-let-7b-5p	SPR	6697	ENSG00000116096	Degradome sequencing//Degradome sequencing	positive		validated
tarbase	MIMAT0000063	hsa-let-7b-5p	SPTBN2	6712	ENSG00000173898	Degradome sequencing//Degradome sequencing	positive		validated
tarbase	MIMAT0000063	hsa-let-7b-5p	SRM	6723	ENSG00000116649	Degradome sequencing//Degradome sequencing	positive		validated
tarbase	MIMAT0000063	hsa-let-7b-5p	SS18	6760	ENSG00000141380	Degradome sequencing//Degradome sequencing	positive		validated
tarbase	MIMAT0000063	hsa-let-7b-5p	AURKA	6790	ENSG00000087586	Degradome sequencing//Degradome sequencing//Degradome sequencing	positive		validated
tarbase	MIMAT0000063	hsa-let-7b-5p	STX3	6809	ENSG00000166900	Degradome sequencing//Degradome sequencing//Degradome sequencing//Degradome sequencing//Degradome sequencing//Degradome sequencing//Degradome sequencing	positive		validated
tarbase	MIMAT0000063	hsa-let-7b-5p	SUV39H1	6839	ENSG00000101945	Degradome sequencing//Degradome sequencing	positive		validated
tarbase	MIMAT0000063	hsa-let-7b-5p	SVIL	6840	ENSG00000197321	Degradome sequencing//Degradome sequencing//Degradome sequencing	positive		validated
tarbase	MIMAT0000063	hsa-let-7b-5p	TAGLN	6876	ENSG00000149591	Degradome sequencing//Degradome sequencing	positive		validated
tarbase	MIMAT0000063	hsa-let-7b-5p	TBL1X	6907	ENSG00000101849	Degradome sequencing//Degradome sequencing	negative		validated
tarbase	MIMAT0000063	hsa-let-7b-5p	TEAD3	7005	ENSG00000007866	Degradome sequencing//Degradome sequencing	positive		validated
tarbase	MIMAT0000063	hsa-let-7b-5p	TFAP2A	7020	ENSG00000137203	Degradome sequencing//Degradome sequencing	positive		validated
tarbase	MIMAT0000063	hsa-let-7b-5p	TFPI	7035	ENSG00000003436	Degradome sequencing//Degradome sequencing	negative		validated
tarbase	MIMAT0000063	hsa-let-7b-5p	TGFB1I1	7041	ENSG00000140682	Degradome sequencing//Degradome sequencing	positive		validated
tarbase	MIMAT0000063	hsa-let-7b-5p	KLF10	7071	ENSG00000155090	Degradome sequencing//Degradome sequencing//Degradome sequencing	positive		validated
tarbase	MIMAT0000063	hsa-let-7b-5p	TLE1	7088	ENSG00000196781	Degradome sequencing//Degradome sequencing//Degradome sequencing	positive		validated
tarbase	MIMAT0000063	hsa-let-7b-5p	SEC62	7095	ENSG00000008952	Degradome sequencing//Degradome sequencing	negative		validated
tarbase	MIMAT0000063	hsa-let-7b-5p	TM7SF2	7108	ENSG00000149809	Degradome sequencing//Degradome sequencing//Degradome sequencing	positive		validated
tarbase	MIMAT0000063	hsa-let-7b-5p	TNNC1	7134	ENSG00000114854	Degradome sequencing//Degradome sequencing	positive		validated
tarbase	MIMAT0000063	hsa-let-7b-5p	TNS1	7145	ENSG00000079308	Degradome sequencing//Degradome sequencing	negative		validated
tarbase	MIMAT0000063	hsa-let-7b-5p	TOP2B	7155	ENSG00000077097	Degradome sequencing//Degradome sequencing	negative		validated
tarbase	MIMAT0000063	hsa-let-7b-5p	TPD52L1	7164	ENSG00000111907	Degradome sequencing//Degradome sequencing	positive		validated
tarbase	MIMAT0000063	hsa-let-7b-5p	TPM2	7169	ENSG00000198467	Degradome sequencing//Degradome sequencing	positive		validated
tarbase	MIMAT0000063	hsa-let-7b-5p	TPP2	7174	ENSG00000134900	Degradome sequencing//Degradome sequencing//Degradome sequencing//Degradome sequencing	positive		validated
tarbase	MIMAT0000063	hsa-let-7b-5p	TRIO	7204	ENSG00000038382	Degradome sequencing//Degradome sequencing	positive		validated
tarbase	MIMAT0000063	hsa-let-7b-5p	TRPC1	7220	ENSG00000144935	Degradome sequencing//Degradome sequencing	negative		validated
tarbase	MIMAT0000063	hsa-let-7b-5p	TSPYL1	7259	ENSG00000189241	Degradome sequencing//Degradome sequencing//Degradome sequencing//Degradome sequencing//Degradome sequencing//Degradome sequencing	positive		validated
tarbase	MIMAT0000063	hsa-let-7b-5p	UBE2D3	7323	ENSG00000109332	Degradome sequencing//Degradome sequencing//Degradome sequencing//Degradome sequencing//Degradome sequencing//Degradome sequencing	positive		validated
tarbase	MIMAT0000063	hsa-let-7b-5p	SLC35A2	7355	ENSG00000102100	Degradome sequencing//Degradome sequencing	positive		validated
tarbase	MIMAT0000063	hsa-let-7b-5p	UGCG	7357	ENSG00000148154	Degradome sequencing//Degradome sequencing	positive		validated
tarbase	MIMAT0000063	hsa-let-7b-5p	UTRN	7402	ENSG00000152818	Degradome sequencing//Degradome sequencing//Degradome sequencing	positive		validated
tarbase	MIMAT0000063	hsa-let-7b-5p	VAV2	7410	ENSG00000160293	Degradome sequencing//Degradome sequencing	positive		validated
tarbase	MIMAT0000063	hsa-let-7b-5p	VIP	7432	ENSG00000146469	Degradome sequencing//Degradome sequencing	negative		validated
tarbase	MIMAT0000063	hsa-let-7b-5p	XK	7504	ENSG00000047597	Degradome sequencing//Degradome sequencing	positive		validated
tarbase	MIMAT0000063	hsa-let-7b-5p	XPO1	7514	ENSG00000082898	Degradome sequencing//Degradome sequencing//Degradome sequencing	positive		validated
tarbase	MIMAT0000063	hsa-let-7b-5p	YY1	7528	ENSG00000100811	Degradome sequencing//Degradome sequencing	positive		validated
tarbase	MIMAT0000063	hsa-let-7b-5p	YWHAE	7531	ENSG00000108953	Degradome sequencing//Degradome sequencing//Degradome sequencing//Degradome sequencing//Degradome sequencing	positive		validated
tarbase	MIMAT0000063	hsa-let-7b-5p	YWHAG	7532	ENSG00000170027	Degradome sequencing//Degradome sequencing//Degradome sequencing	positive		validated
tarbase	MIMAT0000063	hsa-let-7b-5p	ZNF711	7552	ENSG00000147180	Degradome sequencing//Degradome sequencing	negative		validated
tarbase	MIMAT0000063	hsa-let-7b-5p	ZNF12	7559	ENSG00000164631	Degradome sequencing//Degradome sequencing//Degradome sequencing	positive		validated
tarbase	MIMAT0000063	hsa-let-7b-5p	VEZF1	7716	ENSG00000136451	Degradome sequencing//Degradome sequencing	positive		validated
tarbase	MIMAT0000063	hsa-let-7b-5p	ZNF184	7738	ENSG00000096654	Degradome sequencing//Degradome sequencing	negative		validated
tarbase	MIMAT0000063	hsa-let-7b-5p	ZNF217	7764	ENSG00000171940	Degradome sequencing//Degradome sequencing	positive		validated
tarbase	MIMAT0000063	hsa-let-7b-5p	ZYX	7791	ENSG00000159840	Degradome sequencing//Degradome sequencing	positive		validated
tarbase	MIMAT0000063	hsa-let-7b-5p	PXDN	7837	ENSG00000130508	Degradome sequencing//Degradome sequencing//Degradome sequencing	positive		validated
tarbase	MIMAT0000063	hsa-let-7b-5p	MALL	7851	ENSG00000144063	Degradome sequencing//Degradome sequencing	positive		validated
tarbase	MIMAT0000063	hsa-let-7b-5p	MANF	7873	ENSG00000145050	Degradome sequencing//Degradome sequencing	negative		validated
tarbase	MIMAT0000063	hsa-let-7b-5p	SLC39A7	7922	ENSG00000112473	Degradome sequencing//Degradome sequencing	negative		validated
tarbase	MIMAT0000063	hsa-let-7b-5p	FZD3	7976	ENSG00000104290	Degradome sequencing//Degradome sequencing//Degradome sequencing//Degradome sequencing//Degradome sequencing	positive		validated
tarbase	MIMAT0000063	hsa-let-7b-5p	BRD3	8019	ENSG00000169925	Degradome sequencing//Degradome sequencing	positive		validated
tarbase	MIMAT0000063	hsa-let-7b-5p	NUP214	8021	ENSG00000126883	Degradome sequencing//Degradome sequencing	positive		validated
tarbase	MIMAT0000063	hsa-let-7b-5p	MLLT10	8028	ENSG00000078403	Degradome sequencing//Degradome sequencing//Degradome sequencing	positive		validated
tarbase	MIMAT0000063	hsa-let-7b-5p	PDHX	8050	ENSG00000110435	Degradome sequencing//Degradome sequencing//Degradome sequencing//Degradome sequencing	positive		validated
tarbase	MIMAT0000063	hsa-let-7b-5p	MFAP5	8076	ENSG00000197614	Degradome sequencing//Degradome sequencing	positive		validated
tarbase	MIMAT0000063	hsa-let-7b-5p	KMT2D	8085	ENSG00000167548	Degradome sequencing//Degradome sequencing//Degradome sequencing//Degradome sequencing//Degradome sequencing//Degradome sequencing//Degradome sequencing//Degrad	positive		validated
tarbase	MIMAT0000063	hsa-let-7b-5p	FXR1	8087	ENSG00000114416	Degradome sequencing//Degradome sequencing	negative		validated
tarbase	MIMAT0000063	hsa-let-7b-5p	TAF15	8148	ENSG00000270647	Degradome sequencing//Degradome sequencing	negative		validated
tarbase	MIMAT0000063	hsa-let-7b-5p	COIL	8161	ENSG00000121058	Degradome sequencing//Degradome sequencing	positive		validated
tarbase	MIMAT0000063	hsa-let-7b-5p	ARID1A	8289	ENSG00000117713	Degradome sequencing//Degradome sequencing//Degradome sequencing	positive		validated
tarbase	MIMAT0000063	hsa-let-7b-5p	TRRAP	8295	ENSG00000196367	Degradome sequencing//Degradome sequencing//Degradome sequencing//Degradome sequencing	positive		validated
tarbase	MIMAT0000063	hsa-let-7b-5p	PICALM	8301	ENSG00000073921	Degradome sequencing//Degradome sequencing	positive		validated
tarbase	MIMAT0000063	hsa-let-7b-5p	FZD7	8324	ENSG00000155760	Degradome sequencing//Degradome sequencing	negative		validated
tarbase	MIMAT0000063	hsa-let-7b-5p	EEA1	8411	ENSG00000102189	Degradome sequencing//Degradome sequencing	positive		validated
tarbase	MIMAT0000063	hsa-let-7b-5p	STK24	8428	ENSG00000102572	Degradome sequencing//Degradome sequencing//Degradome sequencing	positive		validated
tarbase	MIMAT0000063	hsa-let-7b-5p	CUL2	8453	ENSG00000108094	Degradome sequencing//Degradome sequencing//Degradome sequencing//Degradome sequencing	positive		validated
tarbase	MIMAT0000063	hsa-let-7b-5p	CUL1	8454	ENSG00000055130	Degradome sequencing//Degradome sequencing//Degradome sequencing	positive		validated
tarbase	MIMAT0000063	hsa-let-7b-5p	TEAD2	8463	ENSG00000074219	Degradome sequencing//Degradome sequencing	positive		validated
tarbase	MIMAT0000063	hsa-let-7b-5p	SORBS2	8470	ENSG00000154556	Degradome sequencing//Degradome sequencing	negative		validated
tarbase	MIMAT0000063	hsa-let-7b-5p	ENC1	8507	ENSG00000171617	Degradome sequencing//Degradome sequencing//Degradome sequencing//Degradome sequencing	positive		validated
tarbase	MIMAT0000063	hsa-let-7b-5p	LGR5	8549	ENSG00000139292	Degradome sequencing//Degradome sequencing	positive		validated
tarbase	MIMAT0000063	hsa-let-7b-5p	BHLHE40	8553	ENSG00000134107	Degradome sequencing//Degradome sequencing	positive		validated
tarbase	MIMAT0000063	hsa-let-7b-5p	KHSRP	8570	ENSG00000088247	Degradome sequencing//Degradome sequencing//Degradome sequencing//Degradome sequencing	positive		validated
tarbase	MIMAT0000063	hsa-let-7b-5p	STC2	8614	ENSG00000113739	Degradome sequencing//Degradome sequencing	positive		validated
tarbase	MIMAT0000063	hsa-let-7b-5p	CDK13	8621	ENSG00000065883	Degradome sequencing//Degradome sequencing//Degradome sequencing	positive		validated
tarbase	MIMAT0000063	hsa-let-7b-5p	RTCA	8634	ENSG00000137996	Degradome sequencing//Degradome sequencing	positive		validated
tarbase	MIMAT0000063	hsa-let-7b-5p	B4GALT3	8703	ENSG00000158850	Degradome sequencing//Degradome sequencing	positive		validated
tarbase	MIMAT0000063	hsa-let-7b-5p	B3GALNT1	8706	ENSG00000169255	Degradome sequencing//Degradome sequencing	negative		validated
tarbase	MIMAT0000063	hsa-let-7b-5p	GBF1	8729	ENSG00000107862	Degradome sequencing//Degradome sequencing//Degradome sequencing//Degradome sequencing	positive		validated
tarbase	MIMAT0000063	hsa-let-7b-5p	RNMT	8731	ENSG00000101654	Degradome sequencing//Degradome sequencing//Degradome sequencing//Degradome sequencing//Degradome sequencing	positive		validated
tarbase	MIMAT0000063	hsa-let-7b-5p	TNFSF10	8743	ENSG00000121858	Degradome sequencing//Degradome sequencing	positive		validated
tarbase	MIMAT0000063	hsa-let-7b-5p	TNFSF9	8744	ENSG00000125657	Degradome sequencing//Degradome sequencing//Degradome sequencing//Degradome sequencing//Degradome sequencing	positive		validated
tarbase	MIMAT0000063	hsa-let-7b-5p	SNAP23	8773	ENSG00000092531	Degradome sequencing//Degradome sequencing//Degradome sequencing//Degradome sequencing//Degradome sequencing	positive		validated
tarbase	MIMAT0000063	hsa-let-7b-5p	MPDZ	8777	ENSG00000107186	Degradome sequencing//Degradome sequencing	positive		validated
tarbase	MIMAT0000063	hsa-let-7b-5p	TNFRSF11A	8792	ENSG00000141655	Degradome sequencing//Degradome sequencing	positive		validated
tarbase	MIMAT0000063	hsa-let-7b-5p	PEX11B	8799	ENSG00000131779	Degradome sequencing//Degradome sequencing//Degradome sequencing//Degradome sequencing//Degradome sequencing//Degradome sequencing//Degradome sequencing//Degrad	positive		validated
tarbase	MIMAT0000063	hsa-let-7b-5p	GGH	8836	ENSG00000137563	Degradome sequencing//Degradome sequencing	negative		validated
tarbase	MIMAT0000063	hsa-let-7b-5p	SLC5A6	8884	ENSG00000138074	Degradome sequencing//Degradome sequencing//Degradome sequencing//Degradome sequencing//Degradome sequencing//Degradome sequencing//Degradome sequencing//Degrad	positive		validated
tarbase	MIMAT0000063	hsa-let-7b-5p	AP1M1	8907	ENSG00000072958	Degradome sequencing//Degradome sequencing//Degradome sequencing	positive		validated
tarbase	MIMAT0000063	hsa-let-7b-5p	BCL10	8915	ENSG00000142867	Degradome sequencing//Degradome sequencing	positive		validated
tarbase	MIMAT0000063	hsa-let-7b-5p	P4HA2	8974	ENSG00000072682	Degradome sequencing//Degradome sequencing	positive		validated
tarbase	MIMAT0000063	hsa-let-7b-5p	RPS6KA4	8986	ENSG00000162302	Degradome sequencing//Degradome sequencing	positive		validated
tarbase	MIMAT0000063	hsa-let-7b-5p	LIMD1	8994	ENSG00000144791	Degradome sequencing//Degradome sequencing	positive		validated
tarbase	MIMAT0000063	hsa-let-7b-5p	CLIC3	9022	ENSG00000169583	Degradome sequencing//Degradome sequencing	positive		validated
tarbase	MIMAT0000063	hsa-let-7b-5p	BAZ1B	9031	ENSG00000009954	Degradome sequencing//Degradome sequencing//Degradome sequencing	positive		validated
tarbase	MIMAT0000063	hsa-let-7b-5p	UBE2M	9040	ENSG00000130725	Degradome sequencing//Degradome sequencing//Degradome sequencing	positive		validated
tarbase	MIMAT0000063	hsa-let-7b-5p	GPRC5A	9052	ENSG00000013588	Degradome sequencing//Degradome sequencing//Degradome sequencing//Degradome sequencing	positive		validated
tarbase	MIMAT0000063	hsa-let-7b-5p	MAP7	9053	ENSG00000135525	Degradome sequencing//Degradome sequencing	negative		validated
tarbase	MIMAT0000063	hsa-let-7b-5p	CLDN1	9076	ENSG00000163347	Degradome sequencing//Degradome sequencing//Degradome sequencing	positive		validated
tarbase	MIMAT0000063	hsa-let-7b-5p	USP10	9100	ENSG00000103194	Degradome sequencing//Degradome sequencing	positive		validated
tarbase	MIMAT0000063	hsa-let-7b-5p	INA	9118	ENSG00000148798	Degradome sequencing//Degradome sequencing	positive		validated
tarbase	MIMAT0000063	hsa-let-7b-5p	SLC16A6	9120	ENSG00000108932	Degradome sequencing//Degradome sequencing	negative		validated
tarbase	MIMAT0000063	hsa-let-7b-5p	SLC16A3	9123	ENSG00000141526	Degradome sequencing//Degradome sequencing//Degradome sequencing	positive		validated
tarbase	MIMAT0000063	hsa-let-7b-5p	CCNE2	9134	ENSG00000175305	Degradome sequencing//Degradome sequencing	positive		validated
tarbase	MIMAT0000063	hsa-let-7b-5p	RABEP1	9135	ENSG00000029725	Degradome sequencing//Degradome sequencing//Degradome sequencing	positive		validated
tarbase	MIMAT0000063	hsa-let-7b-5p	CTDP1	9150	ENSG00000060069	Degradome sequencing//Degradome sequencing//Degradome sequencing	positive		validated
tarbase	MIMAT0000063	hsa-let-7b-5p	SCAF11	9169	ENSG00000139218	Degradome sequencing//Degradome sequencing	negative		validated
tarbase	MIMAT0000063	hsa-let-7b-5p	REPS2	9185	ENSG00000169891	Degradome sequencing//Degradome sequencing	positive		validated
tarbase	MIMAT0000063	hsa-let-7b-5p	DEDD	9191	ENSG00000158796	Degradome sequencing//Degradome sequencing//Degradome sequencing	positive		validated
tarbase	MIMAT0000063	hsa-let-7b-5p	SLC16A7	9194	ENSG00000118596	Degradome sequencing//Degradome sequencing	negative		validated
tarbase	MIMAT0000063	hsa-let-7b-5p	XPR1	9213	ENSG00000143324	Degradome sequencing//Degradome sequencing	positive		validated
tarbase	MIMAT0000063	hsa-let-7b-5p	NOLC1	9221	ENSG00000166197	Degradome sequencing//Degradome sequencing//Degradome sequencing//Degradome sequencing	positive		validated
tarbase	MIMAT0000063	hsa-let-7b-5p	IL32	9235	ENSG00000008517	Degradome sequencing//Degradome sequencing	positive		validated
tarbase	MIMAT0000063	hsa-let-7b-5p	ATP6V1F	9296	ENSG00000128524	Degradome sequencing//Degradome sequencing//Degradome sequencing//Degradome sequencing//Degradome sequencing//Degradome sequencing//Degradome sequencing//Degrad	positive		validated
tarbase	MIMAT0000063	hsa-let-7b-5p	TRIP12	9320	ENSG00000153827	Degradome sequencing//Degradome sequencing	positive		validated
tarbase	MIMAT0000063	hsa-let-7b-5p	TRIP10	9322	ENSG00000125733	Degradome sequencing//Degradome sequencing	positive		validated
tarbase	MIMAT0000063	hsa-let-7b-5p	B4GALT6	9331	ENSG00000118276	Degradome sequencing//Degradome sequencing	positive		validated
tarbase	MIMAT0000063	hsa-let-7b-5p	TAOK2	9344	ENSG00000149930	Degradome sequencing//Degradome sequencing	positive		validated
tarbase	MIMAT0000063	hsa-let-7b-5p	SLC9A3R1	9368	ENSG00000109062	Degradome sequencing//Degradome sequencing//Degradome sequencing	positive		validated
tarbase	MIMAT0000063	hsa-let-7b-5p	HAND1	9421	ENSG00000113196	Degradome sequencing//Degradome sequencing//Degradome sequencing//Degradome sequencing	positive		validated
tarbase	MIMAT0000063	hsa-let-7b-5p	GSTO1	9446	ENSG00000148834	Degradome sequencing//Degradome sequencing//Degradome sequencing//Degradome sequencing	positive		validated
tarbase	MIMAT0000063	hsa-let-7b-5p	HOMER1	9456	ENSG00000152413	Degradome sequencing//Degradome sequencing	positive		validated
tarbase	MIMAT0000063	hsa-let-7b-5p	SH3BP5	9467	ENSG00000131370	Degradome sequencing//Degradome sequencing	negative		validated
tarbase	MIMAT0000063	hsa-let-7b-5p	CHST3	9469	ENSG00000122863	Degradome sequencing//Degradome sequencing//Degradome sequencing//Degradome sequencing//Degradome sequencing	positive		validated
tarbase	MIMAT0000063	hsa-let-7b-5p	ONECUT2	9480	ENSG00000119547	Degradome sequencing//Degradome sequencing//Degradome sequencing	positive		validated
tarbase	MIMAT0000063	hsa-let-7b-5p	SLC4A7	9497	ENSG00000033867	Degradome sequencing//Degradome sequencing//Degradome sequencing	positive		validated
tarbase	MIMAT0000063	hsa-let-7b-5p	TBPL1	9519	ENSG00000028839	Degradome sequencing//Degradome sequencing	positive		validated
tarbase	MIMAT0000063	hsa-let-7b-5p	ATP6V1G1	9550	ENSG00000136888	Degradome sequencing//Degradome sequencing//Degradome sequencing	positive		validated
tarbase	MIMAT0000063	hsa-let-7b-5p	SOX13	9580	ENSG00000143842	Degradome sequencing//Degradome sequencing	positive		validated
tarbase	MIMAT0000063	hsa-let-7b-5p	NCOR2	9612	ENSG00000196498	Degradome sequencing//Degradome sequencing	positive		validated
tarbase	MIMAT0000063	hsa-let-7b-5p	GDA	9615	ENSG00000119125	Degradome sequencing//Degradome sequencing	positive		validated
tarbase	MIMAT0000063	hsa-let-7b-5p	NUP155	9631	ENSG00000113569	Degradome sequencing//Degradome sequencing	positive		validated
tarbase	MIMAT0000063	hsa-let-7b-5p	EIF5B	9669	ENSG00000158417	Degradome sequencing//Degradome sequencing	negative		validated
tarbase	MIMAT0000063	hsa-let-7b-5p	TTI1	9675	ENSG00000101407	Degradome sequencing//Degradome sequencing	positive		validated
tarbase	MIMAT0000063	hsa-let-7b-5p	EDEM1	9695	ENSG00000134109	Degradome sequencing//Degradome sequencing	negative		validated
tarbase	MIMAT0000063	hsa-let-7b-5p	PUM1	9698	ENSG00000134644	Degradome sequencing//Degradome sequencing	positive		validated
tarbase	MIMAT0000063	hsa-let-7b-5p	ESPL1	9700	ENSG00000135476	Degradome sequencing//Degradome sequencing//Degradome sequencing	positive		validated
tarbase	MIMAT0000063	hsa-let-7b-5p	SECISBP2L	9728	ENSG00000138593	Degradome sequencing//Degradome sequencing	positive		validated
tarbase	MIMAT0000063	hsa-let-7b-5p	PHACTR2	9749	ENSG00000112419	Degradome sequencing//Degradome sequencing	positive		validated
tarbase	MIMAT0000063	hsa-let-7b-5p	TOX	9760	ENSG00000198846	Degradome sequencing//Degradome sequencing	negative		validated
tarbase	MIMAT0000063	hsa-let-7b-5p	ZFYVE16	9765	ENSG00000039319	Degradome sequencing//Degradome sequencing	negative		validated
tarbase	MIMAT0000063	hsa-let-7b-5p	RNF144A	9781	ENSG00000151692	Degradome sequencing//Degradome sequencing	positive		validated
tarbase	MIMAT0000063	hsa-let-7b-5p	SERTAD2	9792	ENSG00000179833	Degradome sequencing//Degradome sequencing//Degradome sequencing//Degradome sequencing//Degradome sequencing//Degradome sequencing//Degradome sequencing//Degrad	positive		validated
tarbase	MIMAT0000063	hsa-let-7b-5p	IST1	9798	ENSG00000182149	Degradome sequencing//Degradome sequencing//Degradome sequencing	positive		validated
tarbase	MIMAT0000063	hsa-let-7b-5p	GIT2	9815	ENSG00000139436	Degradome sequencing//Degradome sequencing	positive		validated
tarbase	MIMAT0000063	hsa-let-7b-5p	TSC22D2	9819	ENSG00000196428	Degradome sequencing//Degradome sequencing//Degradome sequencing//Degradome sequencing//Degradome sequencing//Degradome sequencing	positive		validated
tarbase	MIMAT0000063	hsa-let-7b-5p	RB1CC1	9821	ENSG00000023287	Degradome sequencing//Degradome sequencing//Degradome sequencing//Degradome sequencing//Degradome sequencing//Degradome sequencing	positive		validated
tarbase	MIMAT0000063	hsa-let-7b-5p	ZNF518A	9849	ENSG00000177853	Degradome sequencing//Degradome sequencing	negative		validated
tarbase	MIMAT0000063	hsa-let-7b-5p	CEP350	9857	ENSG00000135837	Degradome sequencing//Degradome sequencing	negative		validated
tarbase	MIMAT0000063	hsa-let-7b-5p	AREL1	9870	ENSG00000119682	Degradome sequencing//Degradome sequencing	positive		validated
tarbase	MIMAT0000063	hsa-let-7b-5p	ZC3H11A	9877	ENSG00000058673	Degradome sequencing//Degradome sequencing	positive		validated
tarbase	MIMAT0000063	hsa-let-7b-5p	ZBTB39	9880	ENSG00000166860	Degradome sequencing//Degradome sequencing//Degradome sequencing	positive		validated
tarbase	MIMAT0000063	hsa-let-7b-5p	ZBED4	9889	ENSG00000100426	Degradome sequencing//Degradome sequencing//Degradome sequencing//Degradome sequencing	positive		validated
tarbase	MIMAT0000063	hsa-let-7b-5p	RBM19	9904	ENSG00000122965	Degradome sequencing//Degradome sequencing	positive		validated
tarbase	MIMAT0000063	hsa-let-7b-5p	NCAPD2	9918	ENSG00000010292	Degradome sequencing//Degradome sequencing//Degradome sequencing	positive		validated
tarbase	MIMAT0000063	hsa-let-7b-5p	SEC16A	9919	ENSG00000148396	Degradome sequencing//Degradome sequencing	positive		validated
tarbase	MIMAT0000063	hsa-let-7b-5p	ZBTB5	9925	ENSG00000168795	Degradome sequencing//Degradome sequencing//Degradome sequencing//Degradome sequencing//Degradome sequencing//Degradome sequencing	positive		validated
tarbase	MIMAT0000063	hsa-let-7b-5p	LPGAT1	9926	ENSG00000123684	Degradome sequencing//Degradome sequencing	negative		validated
tarbase	MIMAT0000063	hsa-let-7b-5p	OXSR1	9943	ENSG00000172939	Degradome sequencing//Degradome sequencing//Degradome sequencing//Degradome sequencing	positive		validated
tarbase	MIMAT0000063	hsa-let-7b-5p	MVP	9961	ENSG00000013364	Degradome sequencing//Degradome sequencing	positive		validated
tarbase	MIMAT0000063	hsa-let-7b-5p	NUP153	9972	ENSG00000124789	Degradome sequencing//Degradome sequencing//Degradome sequencing	positive		validated
tarbase	MIMAT0000063	hsa-let-7b-5p	NR1D2	9975	ENSG00000174738	Degradome sequencing//Degradome sequencing	negative		validated
tarbase	MIMAT0000063	hsa-let-7b-5p	MED6	10001	ENSG00000133997	Degradome sequencing//Degradome sequencing//Degradome sequencing//Degradome sequencing//Degradome sequencing	positive		validated
tarbase	MIMAT0000063	hsa-let-7b-5p	GNPDA1	10007	ENSG00000113552	Degradome sequencing//Degradome sequencing	positive		validated
tarbase	MIMAT0000063	hsa-let-7b-5p	PDCD6	10016	ENSG00000249915	Degradome sequencing//Degradome sequencing	negative		validated
tarbase	MIMAT0000063	hsa-let-7b-5p	GJC1	10052	ENSG00000182963	Degradome sequencing//Degradome sequencing//Degradome sequencing	positive		validated
tarbase	MIMAT0000063	hsa-let-7b-5p	ABCC5	10057	ENSG00000114770	Degradome sequencing//Degradome sequencing//Degradome sequencing//Degradome sequencing//Degradome sequencing	positive		validated
tarbase	MIMAT0000063	hsa-let-7b-5p	HUWE1	10075	ENSG00000086758	Degradome sequencing//Degradome sequencing//Degradome sequencing//Degradome sequencing//Degradome sequencing	positive		validated
tarbase	MIMAT0000063	hsa-let-7b-5p	ACTR3	10096	ENSG00000115091	Degradome sequencing//Degradome sequencing//Degradome sequencing//Degradome sequencing	positive		validated
tarbase	MIMAT0000063	hsa-let-7b-5p	TSPAN3	10099	ENSG00000140391	Degradome sequencing//Degradome sequencing	positive		validated
tarbase	MIMAT0000063	hsa-let-7b-5p	WASF2	10163	ENSG00000158195	Degradome sequencing//Degradome sequencing	positive		validated
tarbase	MIMAT0000063	hsa-let-7b-5p	SLC25A13	10165	ENSG00000004864	Degradome sequencing//Degradome sequencing//Degradome sequencing//Degradome sequencing	positive		validated
tarbase	MIMAT0000063	hsa-let-7b-5p	ALG3	10195	ENSG00000214160	Degradome sequencing//Degradome sequencing	positive		validated
tarbase	MIMAT0000063	hsa-let-7b-5p	NME6	10201	ENSG00000172113	Degradome sequencing//Degradome sequencing//Degradome sequencing//Degradome sequencing	positive		validated
tarbase	MIMAT0000063	hsa-let-7b-5p	EIF1	10209	ENSG00000173812	Degradome sequencing//Degradome sequencing	positive		validated
tarbase	MIMAT0000063	hsa-let-7b-5p	MSLN	10232	ENSG00000102854	Degradome sequencing//Degradome sequencing	positive		validated
tarbase	MIMAT0000063	hsa-let-7b-5p	AKAP8	10270	ENSG00000105127	Degradome sequencing//Degradome sequencing//Degradome sequencing	positive		validated
tarbase	MIMAT0000063	hsa-let-7b-5p	UBE4B	10277	ENSG00000130939	Degradome sequencing//Degradome sequencing	positive		validated
tarbase	MIMAT0000063	hsa-let-7b-5p	SIGMAR1	10280	ENSG00000147955	Degradome sequencing//Degradome sequencing//Degradome sequencing//Degradome sequencing//Degradome sequencing	positive		validated
tarbase	MIMAT0000063	hsa-let-7b-5p	AKR1A1	10327	ENSG00000117448	Degradome sequencing//Degradome sequencing	positive		validated
tarbase	MIMAT0000063	hsa-let-7b-5p	PCGF3	10336	ENSG00000185619	Degradome sequencing//Degradome sequencing//Degradome sequencing//Degradome sequencing	positive		validated
tarbase	MIMAT0000063	hsa-let-7b-5p	NPM3	10360	ENSG00000107833	Degradome sequencing//Degradome sequencing	negative		validated
tarbase	MIMAT0000063	hsa-let-7b-5p	IRF9	10379	ENSG00000213928	Degradome sequencing//Degradome sequencing	positive		validated
tarbase	MIMAT0000063	hsa-let-7b-5p	IFITM3	10410	ENSG00000142089	Degradome sequencing//Degradome sequencing	positive		validated
tarbase	MIMAT0000063	hsa-let-7b-5p	TACC3	10460	ENSG00000013810	Degradome sequencing//Degradome sequencing	positive		validated
tarbase	MIMAT0000063	hsa-let-7b-5p	SLC9A6	10479	ENSG00000198689	Degradome sequencing//Degradome sequencing	positive		validated
tarbase	MIMAT0000063	hsa-let-7b-5p	CREB3	10488	ENSG00000107175	Degradome sequencing//Degradome sequencing	positive		validated
tarbase	MIMAT0000063	hsa-let-7b-5p	LRRC41	10489	ENSG00000132128	Degradome sequencing//Degradome sequencing	positive		validated
tarbase	MIMAT0000063	hsa-let-7b-5p	FBLN5	10516	ENSG00000140092	Degradome sequencing//Degradome sequencing	positive		validated
tarbase	MIMAT0000063	hsa-let-7b-5p	DDX17	10521	ENSG00000100201	Degradome sequencing//Degradome sequencing//Degradome sequencing//Degradome sequencing//Degradome sequencing	positive		validated
tarbase	MIMAT0000063	hsa-let-7b-5p	AGPAT1	10554	ENSG00000204310	Degradome sequencing//Degradome sequencing	positive		validated
tarbase	MIMAT0000063	hsa-let-7b-5p	SLC19A2	10560	ENSG00000117479	Degradome sequencing//Degradome sequencing//Degradome sequencing//Degradome sequencing	positive		validated
tarbase	MIMAT0000063	hsa-let-7b-5p	CDC42EP3	10602	ENSG00000163171	Degradome sequencing//Degradome sequencing	positive		validated
tarbase	MIMAT0000063	hsa-let-7b-5p	TGOLN2	10618	ENSG00000152291	Degradome sequencing//Degradome sequencing//Degradome sequencing//Degradome sequencing//Degradome sequencing//Degradome sequencing	positive		validated
tarbase	MIMAT0000063	hsa-let-7b-5p	RAD51AP1	10635	ENSG00000111247	Degradome sequencing//Degradome sequencing	negative		validated
tarbase	MIMAT0000063	hsa-let-7b-5p	IGF2BP3	10643	ENSG00000136231	Degradome sequencing//Degradome sequencing//Degradome sequencing//Degradome sequencing//Degradome sequencing	positive		validated
tarbase	MIMAT0000063	hsa-let-7b-5p	YKT6	10652	ENSG00000106636	Degradome sequencing//Degradome sequencing	positive		validated
tarbase	MIMAT0000063	hsa-let-7b-5p	RRAGA	10670	ENSG00000155876	Degradome sequencing//Degradome sequencing//Degradome sequencing//Degradome sequencing//Degradome sequencing	positive		validated
tarbase	MIMAT0000063	hsa-let-7b-5p	NFAT5	10725	ENSG00000102908	Degradome sequencing//Degradome sequencing//Degradome sequencing//Degradome sequencing//Degradome sequencing//Degradome sequencing	positive		validated
tarbase	MIMAT0000063	hsa-let-7b-5p	TCFL5	10732	ENSG00000101190	Degradome sequencing//Degradome sequencing	negative		validated
tarbase	MIMAT0000063	hsa-let-7b-5p	MAP3K2	10746	ENSG00000169967	Degradome sequencing//Degradome sequencing	positive		validated
tarbase	MIMAT0000063	hsa-let-7b-5p	PLK2	10769	ENSG00000145632	Degradome sequencing//Degradome sequencing//Degradome sequencing//Degradome sequencing//Degradome sequencing	positive		validated
tarbase	MIMAT0000063	hsa-let-7b-5p	ARPP19	10776	ENSG00000128989	Degradome sequencing//Degradome sequencing	positive		validated
tarbase	MIMAT0000063	hsa-let-7b-5p	MTHFD2	10797	ENSG00000065911	Degradome sequencing//Degradome sequencing	negative		validated
tarbase	MIMAT0000063	hsa-let-7b-5p	SEC24A	10802	ENSG00000113615	Degradome sequencing//Degradome sequencing	positive		validated
tarbase	MIMAT0000063	hsa-let-7b-5p	HSPH1	10808	ENSG00000120694	Degradome sequencing//Degradome sequencing//Degradome sequencing	positive		validated
tarbase	MIMAT0000063	hsa-let-7b-5p	CLPX	10845	ENSG00000166855	Degradome sequencing//Degradome sequencing	positive		validated
tarbase	MIMAT0000063	hsa-let-7b-5p	CD3EAP	10849	ENSG00000117877	Degradome sequencing//Degradome sequencing	positive		validated
tarbase	MIMAT0000063	hsa-let-7b-5p	PGRMC1	10857	ENSG00000101856	Degradome sequencing//Degradome sequencing//Degradome sequencing//Degradome sequencing	positive		validated
tarbase	MIMAT0000063	hsa-let-7b-5p	KDELR1	10945	ENSG00000105438	Degradome sequencing//Degradome sequencing	positive		validated
tarbase	MIMAT0000063	hsa-let-7b-5p	SERINC3	10955	ENSG00000132824	Degradome sequencing//Degradome sequencing//Degradome sequencing//Degradome sequencing//Degradome sequencing//Degradome sequencing//Degradome sequencing	positive		validated
tarbase	MIMAT0000063	hsa-let-7b-5p	PNRC1	10957	ENSG00000146278	Degradome sequencing//Degradome sequencing	positive		validated
tarbase	MIMAT0000063	hsa-let-7b-5p	TMED2	10959	ENSG00000086598	Degradome sequencing//Degradome sequencing	positive		validated
tarbase	MIMAT0000063	hsa-let-7b-5p	MLLT11	10962	ENSG00000213190	Degradome sequencing//Degradome sequencing	negative		validated
tarbase	MIMAT0000063	hsa-let-7b-5p	CKAP4	10970	ENSG00000136026	Degradome sequencing//Degradome sequencing	negative		validated
tarbase	MIMAT0000063	hsa-let-7b-5p	ASCC3	10973	ENSG00000112249	Degradome sequencing//Degradome sequencing//Degradome sequencing	positive		validated
tarbase	MIMAT0000063	hsa-let-7b-5p	RBPMS	11030	ENSG00000157110	Degradome sequencing//Degradome sequencing//Degradome sequencing//Degradome sequencing	positive		validated
tarbase	MIMAT0000063	hsa-let-7b-5p	ADRM1	11047	ENSG00000130706	Degradome sequencing//Degradome sequencing	positive		validated
tarbase	MIMAT0000063	hsa-let-7b-5p	CNTRL	11064	ENSG00000119397	Degradome sequencing//Degradome sequencing	positive		validated
tarbase	MIMAT0000063	hsa-let-7b-5p	ADAMTS5	11096	ENSG00000154736	Degradome sequencing//Degradome sequencing	negative		validated
tarbase	MIMAT0000063	hsa-let-7b-5p	HNRNPUL1	11100	ENSG00000105323	Degradome sequencing//Degradome sequencing	positive		validated
tarbase	MIMAT0000063	hsa-let-7b-5p	PRDM4	11108	ENSG00000110851	Degradome sequencing//Degradome sequencing	positive		validated
tarbase	MIMAT0000063	hsa-let-7b-5p	POLR3A	11128	ENSG00000148606	Degradome sequencing//Degradome sequencing	positive		validated
tarbase	MIMAT0000063	hsa-let-7b-5p	GLMN	11146	ENSG00000174842	Degradome sequencing//Degradome sequencing	positive		validated
tarbase	MIMAT0000063	hsa-let-7b-5p	FSTL1	11167	ENSG00000163430	Degradome sequencing//Degradome sequencing//Degradome sequencing//Degradome sequencing//Degradome sequencing//Degradome sequencing	positive		validated
tarbase	MIMAT0000063	hsa-let-7b-5p	SLC2A6	11182	ENSG00000160326	Degradome sequencing//Degradome sequencing	positive		validated
tarbase	MIMAT0000063	hsa-let-7b-5p	SUPT16H	11198	ENSG00000092201	Degradome sequencing//Degradome sequencing	positive		validated
tarbase	MIMAT0000063	hsa-let-7b-5p	FZD10	11211	ENSG00000111432	Degradome sequencing//Degradome sequencing	negative		validated
tarbase	MIMAT0000063	hsa-let-7b-5p	RASSF8	11228	ENSG00000123094	Degradome sequencing//Degradome sequencing//Degradome sequencing	positive		validated
tarbase	MIMAT0000063	hsa-let-7b-5p	SEC63	11231	ENSG00000025796	Degradome sequencing//Degradome sequencing	positive		validated
tarbase	MIMAT0000063	hsa-let-7b-5p	XPOT	11260	ENSG00000184575	Degradome sequencing//Degradome sequencing//Degradome sequencing	positive		validated
tarbase	MIMAT0000063	hsa-let-7b-5p	MGAT4A	11320	ENSG00000071073	Degradome sequencing//Degradome sequencing//Degradome sequencing	positive		validated
tarbase	MIMAT0000063	hsa-let-7b-5p	PHB2	11331	ENSG00000215021	Degradome sequencing//Degradome sequencing	positive		validated
tarbase	MIMAT0000063	hsa-let-7b-5p	EXOSC8	11340	ENSG00000120699	Degradome sequencing//Degradome sequencing	negative		validated
tarbase	MIMAT0000063	hsa-let-7b-5p	MGLL	11343	ENSG00000074416	Degradome sequencing//Degradome sequencing	positive		validated
tarbase	MIMAT0000063	hsa-let-7b-5p	COPG1	22820	ENSG00000181789	Degradome sequencing//Degradome sequencing//Degradome sequencing	positive		validated
tarbase	MIMAT0000063	hsa-let-7b-5p	MTF2	22823	ENSG00000143033	Degradome sequencing//Degradome sequencing//Degradome sequencing//Degradome sequencing//Degradome sequencing	positive		validated
tarbase	MIMAT0000063	hsa-let-7b-5p	RHOBTB3	22836	ENSG00000164292	Degradome sequencing//Degradome sequencing//Degradome sequencing//Degradome sequencing//Degradome sequencing//Degradome sequencing//Degradome sequencing	positive		validated
tarbase	MIMAT0000063	hsa-let-7b-5p	RNF44	22838	ENSG00000146083	Degradome sequencing//Degradome sequencing//Degradome sequencing//Degradome sequencing//Degradome sequencing//Degradome sequencing//Degradome sequencing//Degrad	positive		validated
tarbase	MIMAT0000063	hsa-let-7b-5p	DLGAP4	22839	ENSG00000080845	Degradome sequencing//Degradome sequencing	positive		validated
tarbase	MIMAT0000063	hsa-let-7b-5p	PPM1E	22843	ENSG00000175175	Degradome sequencing//Degradome sequencing	negative		validated
tarbase	MIMAT0000063	hsa-let-7b-5p	DOLK	22845	ENSG00000175283	Degradome sequencing//Degradome sequencing//Degradome sequencing//Degradome sequencing	positive		validated
tarbase	MIMAT0000063	hsa-let-7b-5p	FNDC3A	22862	ENSG00000102531	Degradome sequencing//Degradome sequencing//Degradome sequencing//Degradome sequencing//Degradome sequencing//Degradome sequencing//Degradome sequencing	positive		validated
tarbase	MIMAT0000063	hsa-let-7b-5p	RUFY3	22902	ENSG00000018189	Degradome sequencing//Degradome sequencing//Degradome sequencing	positive		validated
tarbase	MIMAT0000063	hsa-let-7b-5p	TRAK1	22906	ENSG00000182606	Degradome sequencing//Degradome sequencing	positive		validated
tarbase	MIMAT0000063	hsa-let-7b-5p	DHX30	22907	ENSG00000132153	Degradome sequencing//Degradome sequencing	positive		validated
tarbase	MIMAT0000063	hsa-let-7b-5p	MAPRE3	22924	ENSG00000084764	Degradome sequencing//Degradome sequencing	positive		validated
tarbase	MIMAT0000063	hsa-let-7b-5p	DKK1	22943	ENSG00000107984	Degradome sequencing//Degradome sequencing	positive		validated
tarbase	MIMAT0000063	hsa-let-7b-5p	TRIM32	22954	ENSG00000119401	Degradome sequencing//Degradome sequencing	positive		validated
tarbase	MIMAT0000063	hsa-let-7b-5p	PDZD2	23037	ENSG00000133401	Degradome sequencing//Degradome sequencing//Degradome sequencing	positive		validated
tarbase	MIMAT0000063	hsa-let-7b-5p	XPO7	23039	ENSG00000130227	Degradome sequencing//Degradome sequencing	positive		validated
tarbase	MIMAT0000063	hsa-let-7b-5p	SMG1	23049	ENSG00000157106	Degradome sequencing//Degradome sequencing//Degradome sequencing	positive		validated
tarbase	MIMAT0000063	hsa-let-7b-5p	SETD1B	23067	ENSG00000139718	Degradome sequencing//Degradome sequencing//Degradome sequencing	positive		validated
tarbase	MIMAT0000063	hsa-let-7b-5p	RRP1B	23076	ENSG00000160208	Degradome sequencing//Degradome sequencing	positive		validated
tarbase	MIMAT0000063	hsa-let-7b-5p	MYCBP2	23077	ENSG00000005810	Degradome sequencing//Degradome sequencing//Degradome sequencing//Degradome sequencing	positive		validated
tarbase	MIMAT0000063	hsa-let-7b-5p	ERC1	23085	ENSG00000082805	Degradome sequencing//Degradome sequencing	positive		validated
tarbase	MIMAT0000063	hsa-let-7b-5p	ZNF423	23090	ENSG00000102935	Degradome sequencing//Degradome sequencing	positive		validated
tarbase	MIMAT0000063	hsa-let-7b-5p	TAB2	23118	ENSG00000055208	Degradome sequencing//Degradome sequencing//Degradome sequencing//Degradome sequencing	positive		validated
tarbase	MIMAT0000063	hsa-let-7b-5p	HIC2	23119	ENSG00000169635	Degradome sequencing//Degradome sequencing//Degradome sequencing//Degradome sequencing	positive		validated
tarbase	MIMAT0000063	hsa-let-7b-5p	GPATCH8	23131	ENSG00000186566	Degradome sequencing//Degradome sequencing//Degradome sequencing	positive		validated
tarbase	MIMAT0000063	hsa-let-7b-5p	RAD54L2	23132	ENSG00000164080	Degradome sequencing//Degradome sequencing//Degradome sequencing	positive		validated
tarbase	MIMAT0000063	hsa-let-7b-5p	KDM6B	23135	ENSG00000132510	Degradome sequencing//Degradome sequencing	positive		validated
tarbase	MIMAT0000063	hsa-let-7b-5p	GGA3	23163	ENSG00000125447	Degradome sequencing//Degradome sequencing//Degradome sequencing//Degradome sequencing	positive		validated
tarbase	MIMAT0000063	hsa-let-7b-5p	LPIN1	23175	ENSG00000134324	Degradome sequencing//Degradome sequencing	negative		validated
tarbase	MIMAT0000063	hsa-let-7b-5p	TBC1D12	23232	ENSG00000108239	Degradome sequencing//Degradome sequencing	positive		validated
tarbase	MIMAT0000063	hsa-let-7b-5p	OTUD3	23252	ENSG00000169914	Degradome sequencing//Degradome sequencing	positive		validated
tarbase	MIMAT0000063	hsa-let-7b-5p	CLUH	23277	ENSG00000132361	Degradome sequencing//Degradome sequencing//Degradome sequencing	positive		validated
tarbase	MIMAT0000063	hsa-let-7b-5p	MTUS2	23281	ENSG00000132938	Degradome sequencing//Degradome sequencing	positive		validated
tarbase	MIMAT0000063	hsa-let-7b-5p	NEDD4L	23327	ENSG00000049759	Degradome sequencing//Degradome sequencing	positive		validated
tarbase	MIMAT0000063	hsa-let-7b-5p	SYNE1	23345	ENSG00000131018	Degradome sequencing//Degradome sequencing//Degradome sequencing	positive		validated
tarbase	MIMAT0000063	hsa-let-7b-5p	U2SURP	23350	ENSG00000163714	Degradome sequencing//Degradome sequencing	negative		validated
tarbase	MIMAT0000063	hsa-let-7b-5p	USP24	23358	ENSG00000162402	Degradome sequencing//Degradome sequencing	positive		validated
tarbase	MIMAT0000063	hsa-let-7b-5p	LARP1	23367	ENSG00000155506	Degradome sequencing//Degradome sequencing//Degradome sequencing	positive		validated
tarbase	MIMAT0000063	hsa-let-7b-5p	UFL1	23376	ENSG00000014123	Degradome sequencing//Degradome sequencing	negative		validated
tarbase	MIMAT0000063	hsa-let-7b-5p	MED13L	23389	ENSG00000123066	Degradome sequencing//Degradome sequencing	positive		validated
tarbase	MIMAT0000063	hsa-let-7b-5p	CBX5	23468	ENSG00000094916	Degradome sequencing//Degradome sequencing//Degradome sequencing//Degradome sequencing//Degradome sequencing//Degradome sequencing//Degradome sequencing//Degrad	positive		validated
tarbase	MIMAT0000063	hsa-let-7b-5p	LEPROTL1	23484	ENSG00000104660	Degradome sequencing//Degradome sequencing//Degradome sequencing	positive		validated
tarbase	MIMAT0000063	hsa-let-7b-5p	ZFYVE26	23503	ENSG00000072121	Degradome sequencing//Degradome sequencing//Degradome sequencing//Degradome sequencing//Degradome sequencing	positive		validated
tarbase	MIMAT0000063	hsa-let-7b-5p	ZNF281	23528	ENSG00000162702	Degradome sequencing//Degradome sequencing	positive		validated
tarbase	MIMAT0000063	hsa-let-7b-5p	NNT	23530	ENSG00000112992	Degradome sequencing//Degradome sequencing//Degradome sequencing//Degradome sequencing	positive		validated
tarbase	MIMAT0000063	hsa-let-7b-5p	TNPO3	23534	ENSG00000064419	Degradome sequencing//Degradome sequencing	positive		validated
tarbase	MIMAT0000063	hsa-let-7b-5p	WBP2	23558	ENSG00000132471	Degradome sequencing//Degradome sequencing	positive		validated
tarbase	MIMAT0000063	hsa-let-7b-5p	ARL2BP	23568	ENSG00000102931	Degradome sequencing//Degradome sequencing	positive		validated
tarbase	MIMAT0000063	hsa-let-7b-5p	SMUG1	23583	ENSG00000123415	Degradome sequencing//Degradome sequencing//Degradome sequencing//Degradome sequencing	positive		validated
tarbase	MIMAT0000063	hsa-let-7b-5p	LEMD3	23592	ENSG00000174106	Degradome sequencing//Degradome sequencing//Degradome sequencing	positive		validated
tarbase	MIMAT0000063	hsa-let-7b-5p	CORO1C	23603	ENSG00000110880	Degradome sequencing//Degradome sequencing	positive		validated
tarbase	MIMAT0000063	hsa-let-7b-5p	NUP62	23636	ENSG00000213024	Degradome sequencing//Degradome sequencing//Degradome sequencing	positive		validated
tarbase	MIMAT0000063	hsa-let-7b-5p	PLD3	23646	ENSG00000105223	Degradome sequencing//Degradome sequencing//Degradome sequencing//Degradome sequencing//Degradome sequencing//Degradome sequencing	positive		validated
tarbase	MIMAT0000063	hsa-let-7b-5p	FKBP8	23770	ENSG00000105701	Degradome sequencing//Degradome sequencing	positive		validated
tarbase	MIMAT0000063	hsa-let-7b-5p	RAB3GAP2	25782	ENSG00000118873	Degradome sequencing//Degradome sequencing//Degradome sequencing	positive		validated
tarbase	MIMAT0000063	hsa-let-7b-5p	HECTD1	25831	ENSG00000092148	Degradome sequencing//Degradome sequencing	positive		validated
tarbase	MIMAT0000063	hsa-let-7b-5p	INTS7	25896	ENSG00000143493	Degradome sequencing//Degradome sequencing	negative		validated
tarbase	MIMAT0000063	hsa-let-7b-5p	ZNF521	25925	ENSG00000198795	Degradome sequencing//Degradome sequencing	positive		validated
tarbase	MIMAT0000063	hsa-let-7b-5p	HEATR5A	25938	ENSG00000129493	Degradome sequencing//Degradome sequencing	negative		validated
tarbase	MIMAT0000063	hsa-let-7b-5p	SIN3A	25942	ENSG00000169375	Degradome sequencing//Degradome sequencing//Degradome sequencing	positive		validated
tarbase	MIMAT0000063	hsa-let-7b-5p	ZNF385A	25946	ENSG00000161642	Degradome sequencing//Degradome sequencing	positive		validated
tarbase	MIMAT0000063	hsa-let-7b-5p	KBTBD2	25948	ENSG00000170852	Degradome sequencing//Degradome sequencing	positive		validated
tarbase	MIMAT0000063	hsa-let-7b-5p	MMACHC	25974	ENSG00000132763	Degradome sequencing//Degradome sequencing	positive		validated
tarbase	MIMAT0000063	hsa-let-7b-5p	CHMP2B	25978	ENSG00000083937	Degradome sequencing//Degradome sequencing	negative		validated
tarbase	MIMAT0000063	hsa-let-7b-5p	RPAP1	26015	ENSG00000103932	Degradome sequencing//Degradome sequencing//Degradome sequencing//Degradome sequencing//Degradome sequencing	positive		validated
tarbase	MIMAT0000063	hsa-let-7b-5p	SUSD5	26032	ENSG00000173705	Degradome sequencing//Degradome sequencing	negative		validated
tarbase	MIMAT0000063	hsa-let-7b-5p	ZNF451	26036	ENSG00000112200	Degradome sequencing//Degradome sequencing//Degradome sequencing//Degradome sequencing//Degradome sequencing	positive		validated
tarbase	MIMAT0000063	hsa-let-7b-5p	UBXN7	26043	ENSG00000163960	Degradome sequencing//Degradome sequencing	negative		validated
tarbase	MIMAT0000063	hsa-let-7b-5p	GAPVD1	26130	ENSG00000165219	Degradome sequencing//Degradome sequencing	positive		validated
tarbase	MIMAT0000063	hsa-let-7b-5p	PITPNC1	26207	ENSG00000154217	Degradome sequencing//Degradome sequencing	negative		validated
tarbase	MIMAT0000063	hsa-let-7b-5p	ARL5A	26225	ENSG00000162980	Degradome sequencing//Degradome sequencing	positive		validated
tarbase	MIMAT0000063	hsa-let-7b-5p	FBXL5	26234	ENSG00000118564	Degradome sequencing//Degradome sequencing	positive		validated
tarbase	MIMAT0000063	hsa-let-7b-5p	BLOC1S6	26258	ENSG00000104164	Degradome sequencing//Degradome sequencing	negative		validated
tarbase	MIMAT0000063	hsa-let-7b-5p	SACS	26278	ENSG00000151835	Degradome sequencing//Degradome sequencing	positive		validated
tarbase	MIMAT0000063	hsa-let-7b-5p	MYCBP	26292	ENSG00000214114	Degradome sequencing//Degradome sequencing	positive		validated
tarbase	MIMAT0000063	hsa-let-7b-5p	NUPR1	26471	ENSG00000176046	Degradome sequencing//Degradome sequencing	negative		validated
tarbase	MIMAT0000063	hsa-let-7b-5p	PPP1R14B	26472	ENSG00000173457	Degradome sequencing//Degradome sequencing	positive		validated
tarbase	MIMAT0000063	hsa-let-7b-5p	NARF	26502	ENSG00000141562	Degradome sequencing//Degradome sequencing//Degradome sequencing	positive		validated
tarbase	MIMAT0000063	hsa-let-7b-5p	CNNM3	26505	ENSG00000168763	Degradome sequencing//Degradome sequencing	positive		validated
tarbase	MIMAT0000063	hsa-let-7b-5p	MYOF	26509	ENSG00000138119	Degradome sequencing//Degradome sequencing	positive		validated
tarbase	MIMAT0000063	hsa-let-7b-5p	RGS17	26575	ENSG00000091844	Degradome sequencing//Degradome sequencing	negative		validated
tarbase	MIMAT0000063	hsa-let-7b-5p	PCOLCE2	26577	ENSG00000163710	Degradome sequencing//Degradome sequencing	negative		validated
tarbase	MIMAT0000063	hsa-let-7b-5p	AP3M1	26985	ENSG00000185009	Degradome sequencing//Degradome sequencing//Degradome sequencing//Degradome sequencing//Degradome sequencing//Degradome sequencing	positive		validated
tarbase	MIMAT0000063	hsa-let-7b-5p	NPHP3	27031	ENSG00000113971	Degradome sequencing//Degradome sequencing	negative		validated
tarbase	MIMAT0000063	hsa-let-7b-5p	ANKRD1	27063	ENSG00000148677	Degradome sequencing//Degradome sequencing	positive		validated
tarbase	MIMAT0000063	hsa-let-7b-5p	TAF5L	27097	ENSG00000135801	Degradome sequencing//Degradome sequencing//Degradome sequencing//Degradome sequencing//Degradome sequencing//Degradome sequencing//Degradome sequencing//Degrad	positive		validated
tarbase	MIMAT0000063	hsa-let-7b-5p	RBMS3	27303	ENSG00000144642	Degradome sequencing//Degradome sequencing	negative		validated
tarbase	MIMAT0000063	hsa-let-7b-5p	MCAT	27349	ENSG00000100294	Degradome sequencing//Degradome sequencing	positive		validated
tarbase	MIMAT0000063	hsa-let-7b-5p	FLVCR1	28982	ENSG00000162769	Degradome sequencing//Degradome sequencing	negative		validated
tarbase	MIMAT0000063	hsa-let-7b-5p	HIPK2	28996	ENSG00000064393	Degradome sequencing//Degradome sequencing//Degradome sequencing//Degradome sequencing//Degradome sequencing//Degradome sequencing//Degradome sequencing//Degrad	positive		validated
tarbase	MIMAT0000063	hsa-let-7b-5p	SLC43A3	29015	ENSG00000134802	Degradome sequencing//Degradome sequencing	positive		validated
tarbase	MIMAT0000063	hsa-let-7b-5p	C16orf72	29035	ENSG00000182831	Degradome sequencing//Degradome sequencing//Degradome sequencing	positive		validated
tarbase	MIMAT0000063	hsa-let-7b-5p	MED4	29079	ENSG00000136146	Degradome sequencing//Degradome sequencing	negative		validated
tarbase	MIMAT0000063	hsa-let-7b-5p	ORMDL2	29095	ENSG00000123353	Degradome sequencing//Degradome sequencing	positive		validated
tarbase	MIMAT0000063	hsa-let-7b-5p	DROSHA	29102	ENSG00000113360	Degradome sequencing//Degradome sequencing	positive		validated
tarbase	MIMAT0000063	hsa-let-7b-5p	TMOD2	29767	ENSG00000128872	Degradome sequencing//Degradome sequencing	positive		validated
tarbase	MIMAT0000063	hsa-let-7b-5p	ABT1	29777	ENSG00000146109	Degradome sequencing//Degradome sequencing//Degradome sequencing//Degradome sequencing//Degradome sequencing//Degradome sequencing//Degradome sequencing//Degrad	positive		validated
tarbase	MIMAT0000063	hsa-let-7b-5p	CERS2	29956	ENSG00000143418	Degradome sequencing//Degradome sequencing//Degradome sequencing//Degradome sequencing	positive		validated
tarbase	MIMAT0000063	hsa-let-7b-5p	EHD4	30844	ENSG00000103966	Degradome sequencing//Degradome sequencing	positive		validated
tarbase	MIMAT0000063	hsa-let-7b-5p	EHD2	30846	ENSG00000024422	Degradome sequencing//Degradome sequencing	positive		validated
tarbase	MIMAT0000063	hsa-let-7b-5p	STOML2	30968	ENSG00000165283	Degradome sequencing//Degradome sequencing	positive		validated
tarbase	MIMAT0000063	hsa-let-7b-5p	RRM2B	50484	ENSG00000048392	Degradome sequencing//Degradome sequencing	negative		validated
tarbase	MIMAT0000063	hsa-let-7b-5p	ASAP1	50807	ENSG00000153317	Degradome sequencing//Degradome sequencing//Degradome sequencing	positive		validated
tarbase	MIMAT0000063	hsa-let-7b-5p	TMED5	50999	ENSG00000117500	Degradome sequencing//Degradome sequencing//Degradome sequencing//Degradome sequencing	positive		validated
tarbase	MIMAT0000063	hsa-let-7b-5p	GOLT1B	51026	ENSG00000111711	Degradome sequencing//Degradome sequencing	positive		validated
tarbase	MIMAT0000063	hsa-let-7b-5p	GMNN	51053	ENSG00000112312	Degradome sequencing//Degradome sequencing	positive		validated
tarbase	MIMAT0000063	hsa-let-7b-5p	SH3GLB1	51100	ENSG00000097033	Degradome sequencing//Degradome sequencing//Degradome sequencing	positive		validated
tarbase	MIMAT0000063	hsa-let-7b-5p	APH1A	51107	ENSG00000117362	Degradome sequencing//Degradome sequencing//Degradome sequencing	positive		validated
tarbase	MIMAT0000063	hsa-let-7b-5p	MRPS2	51116	ENSG00000122140	Degradome sequencing//Degradome sequencing	positive		validated
tarbase	MIMAT0000063	hsa-let-7b-5p	COMMD2	51122	ENSG00000114744	Degradome sequencing//Degradome sequencing	negative		validated
tarbase	MIMAT0000063	hsa-let-7b-5p	NAA20	51126	ENSG00000173418	Degradome sequencing//Degradome sequencing	positive		validated
tarbase	MIMAT0000063	hsa-let-7b-5p	KCTD3	51133	ENSG00000136636	Degradome sequencing//Degradome sequencing	positive		validated
tarbase	MIMAT0000063	hsa-let-7b-5p	RNFT1	51136	ENSG00000189050	Degradome sequencing//Degradome sequencing	positive		validated
tarbase	MIMAT0000063	hsa-let-7b-5p	CERCAM	51148	ENSG00000167123	Degradome sequencing//Degradome sequencing//Degradome sequencing//Degradome sequencing//Degradome sequencing	positive		validated
tarbase	MIMAT0000063	hsa-let-7b-5p	HERC5	51191	ENSG00000138646	Degradome sequencing//Degradome sequencing	negative		validated
tarbase	MIMAT0000063	hsa-let-7b-5p	CPA4	51200	ENSG00000128510	Degradome sequencing//Degradome sequencing	positive		validated
tarbase	MIMAT0000063	hsa-let-7b-5p	UBAP1	51271	ENSG00000165006	Degradome sequencing//Degradome sequencing//Degradome sequencing	positive		validated
tarbase	MIMAT0000063	hsa-let-7b-5p	DNAJC27	51277	ENSG00000115137	Degradome sequencing//Degradome sequencing	positive		validated
tarbase	MIMAT0000063	hsa-let-7b-5p	ERGIC2	51290	ENSG00000087502	Degradome sequencing//Degradome sequencing//Degradome sequencing//Degradome sequencing//Degradome sequencing	positive		validated
tarbase	MIMAT0000063	hsa-let-7b-5p	PHF21A	51317	ENSG00000135365	Degradome sequencing//Degradome sequencing//Degradome sequencing	positive		validated
tarbase	MIMAT0000063	hsa-let-7b-5p	THEM6	51337	ENSG00000130193	Degradome sequencing//Degradome sequencing	positive		validated
tarbase	MIMAT0000063	hsa-let-7b-5p	ZNF107	51427	ENSG00000196247	Degradome sequencing//Degradome sequencing	positive		validated
tarbase	MIMAT0000063	hsa-let-7b-5p	SUCO	51430	ENSG00000094975	Degradome sequencing//Degradome sequencing	negative		validated
tarbase	MIMAT0000063	hsa-let-7b-5p	PCYOX1	51449	ENSG00000116005	Degradome sequencing//Degradome sequencing	positive		validated
tarbase	MIMAT0000063	hsa-let-7b-5p	LIMA1	51474	ENSG00000050405	Degradome sequencing//Degradome sequencing	negative		validated
tarbase	MIMAT0000063	hsa-let-7b-5p	HSD17B7	51478	ENSG00000132196	Degradome sequencing//Degradome sequencing	negative		validated
tarbase	MIMAT0000063	hsa-let-7b-5p	ANKFY1	51479	ENSG00000185722	Degradome sequencing//Degradome sequencing//Degradome sequencing	positive		validated
tarbase	MIMAT0000063	hsa-let-7b-5p	CXXC5	51523	ENSG00000171604	Degradome sequencing//Degradome sequencing//Degradome sequencing	positive		validated
tarbase	MIMAT0000063	hsa-let-7b-5p	TMEM138	51524	ENSG00000149483	Degradome sequencing//Degradome sequencing	positive		validated
tarbase	MIMAT0000063	hsa-let-7b-5p	VPS54	51542	ENSG00000143952	Degradome sequencing//Degradome sequencing//Degradome sequencing	positive		validated
tarbase	MIMAT0000063	hsa-let-7b-5p	ARMCX3	51566	ENSG00000102401	Degradome sequencing//Degradome sequencing	negative		validated
tarbase	MIMAT0000063	hsa-let-7b-5p	GDE1	51573	ENSG00000006007	Degradome sequencing//Degradome sequencing	positive		validated
tarbase	MIMAT0000063	hsa-let-7b-5p	PIGT	51604	ENSG00000124155	Degradome sequencing//Degradome sequencing	positive		validated
tarbase	MIMAT0000063	hsa-let-7b-5p	SLC25A39	51629	ENSG00000013306	Degradome sequencing//Degradome sequencing	positive		validated
tarbase	MIMAT0000063	hsa-let-7b-5p	MRPS33	51650	ENSG00000090263	Degradome sequencing//Degradome sequencing	positive		validated
tarbase	MIMAT0000063	hsa-let-7b-5p	ZFR	51663	ENSG00000056097	Degradome sequencing//Degradome sequencing	positive		validated
tarbase	MIMAT0000063	hsa-let-7b-5p	ACSL5	51703	ENSG00000197142	Degradome sequencing//Degradome sequencing	positive		validated
tarbase	MIMAT0000063	hsa-let-7b-5p	KDM3B	51780	ENSG00000120733	Degradome sequencing//Degradome sequencing//Degradome sequencing	positive		validated
tarbase	MIMAT0000063	hsa-let-7b-5p	BRWD1	54014	ENSG00000185658	Degradome sequencing//Degradome sequencing	positive		validated
tarbase	MIMAT0000063	hsa-let-7b-5p	GDAP1	54332	ENSG00000104381	Degradome sequencing//Degradome sequencing	negative		validated
tarbase	MIMAT0000063	hsa-let-7b-5p	SLC38A2	54407	ENSG00000134294	Degradome sequencing//Degradome sequencing//Degradome sequencing//Degradome sequencing	positive		validated
tarbase	MIMAT0000063	hsa-let-7b-5p	DNAJC10	54431	ENSG00000077232	Degradome sequencing//Degradome sequencing	negative		validated
tarbase	MIMAT0000063	hsa-let-7b-5p	YIPF1	54432	ENSG00000058799	Degradome sequencing//Degradome sequencing	positive		validated
tarbase	MIMAT0000063	hsa-let-7b-5p	KCTD5	54442	ENSG00000167977	Degradome sequencing//Degradome sequencing	positive		validated
tarbase	MIMAT0000063	hsa-let-7b-5p	ANLN	54443	ENSG00000011426	Degradome sequencing//Degradome sequencing	positive		validated
tarbase	MIMAT0000063	hsa-let-7b-5p	XRN1	54464	ENSG00000114127	Degradome sequencing//Degradome sequencing	positive		validated
tarbase	MIMAT0000063	hsa-let-7b-5p	CHPF2	54480	ENSG00000033100	Degradome sequencing//Degradome sequencing	positive		validated
tarbase	MIMAT0000063	hsa-let-7b-5p	RHOF	54509	ENSG00000139725	Degradome sequencing//Degradome sequencing	positive		validated
tarbase	MIMAT0000063	hsa-let-7b-5p	TBC1D13	54662	ENSG00000107021	Degradome sequencing//Degradome sequencing	positive		validated
tarbase	MIMAT0000063	hsa-let-7b-5p	MPHOSPH8	54737	ENSG00000196199	Degradome sequencing//Degradome sequencing	negative		validated
tarbase	MIMAT0000063	hsa-let-7b-5p	LEPROT	54741	ENSG00000213625	Degradome sequencing//Degradome sequencing	positive		validated
tarbase	MIMAT0000063	hsa-let-7b-5p	RNF111	54778	ENSG00000157450	Degradome sequencing//Degradome sequencing//Degradome sequencing//Degradome sequencing//Degradome sequencing//Degradome sequencing//Degradome sequencing//Degrad	positive		validated
tarbase	MIMAT0000063	hsa-let-7b-5p	AHI1	54806	ENSG00000135541	Degradome sequencing//Degradome sequencing	negative		validated
tarbase	MIMAT0000063	hsa-let-7b-5p	BCOR	54880	ENSG00000183337	Degradome sequencing//Degradome sequencing//Degradome sequencing	positive		validated
tarbase	MIMAT0000063	hsa-let-7b-5p	RNF43	54894	ENSG00000108375	Degradome sequencing//Degradome sequencing	positive		validated
tarbase	MIMAT0000063	hsa-let-7b-5p	CDKAL1	54901	ENSG00000145996	Degradome sequencing//Degradome sequencing//Degradome sequencing	positive		validated
tarbase	MIMAT0000063	hsa-let-7b-5p	SEMA4C	54910	ENSG00000168758	Degradome sequencing//Degradome sequencing//Degradome sequencing//Degradome sequencing//Degradome sequencing//Degradome sequencing//Degradome sequencing//Degrad	positive		validated
tarbase	MIMAT0000063	hsa-let-7b-5p	UBE2R2	54926	ENSG00000107341	Degradome sequencing//Degradome sequencing	positive		validated
tarbase	MIMAT0000063	hsa-let-7b-5p	DUSP23	54935	ENSG00000158716	Degradome sequencing//Degradome sequencing	positive		validated
tarbase	MIMAT0000063	hsa-let-7b-5p	SLC35F6	54978	ENSG00000213699	Degradome sequencing//Degradome sequencing//Degradome sequencing//Degradome sequencing	positive		validated
tarbase	MIMAT0000063	hsa-let-7b-5p	CLN6	54982	ENSG00000128973	Degradome sequencing//Degradome sequencing//Degradome sequencing	positive		validated
tarbase	MIMAT0000063	hsa-let-7b-5p	ZNF770	54989	ENSG00000198146	Degradome sequencing//Degradome sequencing	negative		validated
tarbase	MIMAT0000063	hsa-let-7b-5p	USP47	55031	ENSG00000170242	Degradome sequencing//Degradome sequencing//Degradome sequencing//Degradome sequencing//Degradome sequencing	positive		validated
tarbase	MIMAT0000063	hsa-let-7b-5p	PDPR	55066	ENSG00000090857	Degradome sequencing//Degradome sequencing//Degradome sequencing//Degradome sequencing//Degradome sequencing//Degradome sequencing	positive		validated
tarbase	MIMAT0000063	hsa-let-7b-5p	C9orf40	55071	ENSG00000135045	Degradome sequencing//Degradome sequencing//Degradome sequencing	positive		validated
tarbase	MIMAT0000063	hsa-let-7b-5p	PRPF38B	55119	ENSG00000134186	Degradome sequencing//Degradome sequencing	positive		validated
tarbase	MIMAT0000063	hsa-let-7b-5p	FIGN	55137	ENSG00000182263	Degradome sequencing//Degradome sequencing//Degradome sequencing//Degradome sequencing//Degradome sequencing//Degradome sequencing//Degradome sequencing//Degrad	positive		validated
tarbase	MIMAT0000063	hsa-let-7b-5p	CDCA8	55143	ENSG00000134690	Degradome sequencing//Degradome sequencing//Degradome sequencing//Degradome sequencing//Degradome sequencing	positive		validated
tarbase	MIMAT0000063	hsa-let-7b-5p	RFWD3	55159	ENSG00000168411	Degradome sequencing//Degradome sequencing//Degradome sequencing	positive		validated
tarbase	MIMAT0000063	hsa-let-7b-5p	TMEM33	55161	ENSG00000109133	Degradome sequencing//Degradome sequencing	positive		validated
tarbase	MIMAT0000063	hsa-let-7b-5p	PNPO	55163	ENSG00000108439	Degradome sequencing//Degradome sequencing	positive		validated
tarbase	MIMAT0000063	hsa-let-7b-5p	TBCCD1	55171	ENSG00000113838	Degradome sequencing//Degradome sequencing	negative		validated
tarbase	MIMAT0000063	hsa-let-7b-5p	FAIM	55179	ENSG00000158234	Degradome sequencing//Degradome sequencing	negative		validated
tarbase	MIMAT0000063	hsa-let-7b-5p	RIF1	55183	ENSG00000080345	Degradome sequencing//Degradome sequencing	negative		validated
tarbase	MIMAT0000063	hsa-let-7b-5p	SLC25A36	55186	ENSG00000114120	Degradome sequencing//Degradome sequencing	negative		validated
tarbase	MIMAT0000063	hsa-let-7b-5p	PBRM1	55193	ENSG00000163939	Degradome sequencing//Degradome sequencing	positive		validated
tarbase	MIMAT0000063	hsa-let-7b-5p	ZNF532	55205	ENSG00000074657	Degradome sequencing//Degradome sequencing//Degradome sequencing	positive		validated
tarbase	MIMAT0000063	hsa-let-7b-5p	DCUN1D2	55208	ENSG00000150401	Degradome sequencing//Degradome sequencing//Degradome sequencing	positive		validated
tarbase	MIMAT0000063	hsa-let-7b-5p	MOB1A	55233	ENSG00000114978	Degradome sequencing//Degradome sequencing	positive		validated
tarbase	MIMAT0000063	hsa-let-7b-5p	YY1AP1	55249	ENSG00000163374	Degradome sequencing//Degradome sequencing	negative		validated
tarbase	MIMAT0000063	hsa-let-7b-5p	MRGBP	55257	ENSG00000101189	Degradome sequencing//Degradome sequencing	positive		validated
tarbase	MIMAT0000063	hsa-let-7b-5p	UBE2W	55284	ENSG00000104343	Degradome sequencing//Degradome sequencing	positive		validated
tarbase	MIMAT0000063	hsa-let-7b-5p	SLC35C1	55343	ENSG00000181830	Degradome sequencing//Degradome sequencing	positive		validated
tarbase	MIMAT0000063	hsa-let-7b-5p	YOD1	55432	ENSG00000180667	Degradome sequencing//Degradome sequencing//Degradome sequencing//Degradome sequencing//Degradome sequencing//Degradome sequencing//Degradome sequencing//Degrad	positive		validated
tarbase	MIMAT0000063	hsa-let-7b-5p	NDUFAF7	55471	ENSG00000003509	Degradome sequencing//Degradome sequencing	positive		validated
tarbase	MIMAT0000063	hsa-let-7b-5p	NOP10	55505	ENSG00000182117	Degradome sequencing//Degradome sequencing//Degradome sequencing	positive		validated
tarbase	MIMAT0000063	hsa-let-7b-5p	PLXNA3	55558	ENSG00000130827	Degradome sequencing//Degradome sequencing	positive		validated
tarbase	MIMAT0000063	hsa-let-7b-5p	CNOT11	55571	ENSG00000158435	Degradome sequencing//Degradome sequencing	positive		validated
tarbase	MIMAT0000063	hsa-let-7b-5p	FOXRED1	55572	ENSG00000110074	Degradome sequencing//Degradome sequencing	positive		validated
tarbase	MIMAT0000063	hsa-let-7b-5p	CDV3	55573	ENSG00000091527	Degradome sequencing//Degradome sequencing//Degradome sequencing//Degradome sequencing	positive		validated
tarbase	MIMAT0000063	hsa-let-7b-5p	CHRNA9	55584	ENSG00000174343	Degradome sequencing//Degradome sequencing	negative		validated
tarbase	MIMAT0000063	hsa-let-7b-5p	THUMPD1	55623	ENSG00000066654	Degradome sequencing//Degradome sequencing	negative		validated
tarbase	MIMAT0000063	hsa-let-7b-5p	CHD7	55636	ENSG00000171316	Degradome sequencing//Degradome sequencing//Degradome sequencing	positive		validated
tarbase	MIMAT0000063	hsa-let-7b-5p	HIF1AN	55662	ENSG00000166135	Degradome sequencing//Degradome sequencing//Degradome sequencing//Degradome sequencing//Degradome sequencing//Degradome sequencing	positive		validated
tarbase	MIMAT0000063	hsa-let-7b-5p	MAP7D1	55700	ENSG00000116871	Degradome sequencing//Degradome sequencing	positive		validated
tarbase	MIMAT0000063	hsa-let-7b-5p	NDC1	55706	ENSG00000058804	Degradome sequencing//Degradome sequencing	positive		validated
tarbase	MIMAT0000063	hsa-let-7b-5p	TSR1	55720	ENSG00000167721	Degradome sequencing//Degradome sequencing	positive		validated
tarbase	MIMAT0000063	hsa-let-7b-5p	BTBD7	55727	ENSG00000011114	Degradome sequencing//Degradome sequencing	positive		validated
tarbase	MIMAT0000063	hsa-let-7b-5p	N4BP2	55728	ENSG00000078177	Degradome sequencing//Degradome sequencing	negative		validated
tarbase	MIMAT0000063	hsa-let-7b-5p	DNAJC11	55735	ENSG00000007923	Degradome sequencing//Degradome sequencing	positive		validated
tarbase	MIMAT0000063	hsa-let-7b-5p	TMEM30A	55754	ENSG00000112697	Degradome sequencing//Degradome sequencing	negative		validated
tarbase	MIMAT0000063	hsa-let-7b-5p	TTC17	55761	ENSG00000052841	Degradome sequencing//Degradome sequencing//Degradome sequencing//Degradome sequencing//Degradome sequencing//Degradome sequencing	positive		validated
tarbase	MIMAT0000063	hsa-let-7b-5p	FGD6	55785	ENSG00000180263	Degradome sequencing//Degradome sequencing	positive		validated
tarbase	MIMAT0000063	hsa-let-7b-5p	PAG1	55824	ENSG00000076641	Degradome sequencing//Degradome sequencing//Degradome sequencing	positive		validated
tarbase	MIMAT0000063	hsa-let-7b-5p	ASH1L	55870	ENSG00000116539	Degradome sequencing//Degradome sequencing	negative		validated
tarbase	MIMAT0000063	hsa-let-7b-5p	ZNF302	55900	ENSG00000089335	Degradome sequencing//Degradome sequencing	negative		validated
tarbase	MIMAT0000063	hsa-let-7b-5p	NKRF	55922	ENSG00000186416	Degradome sequencing//Degradome sequencing	positive		validated
tarbase	MIMAT0000063	hsa-let-7b-5p	BCAP29	55973	ENSG00000075790	Degradome sequencing//Degradome sequencing	positive		validated
tarbase	MIMAT0000063	hsa-let-7b-5p	PDGFC	56034	ENSG00000145431	Degradome sequencing//Degradome sequencing	positive		validated
tarbase	MIMAT0000063	hsa-let-7b-5p	KLHL4	56062	ENSG00000102271	Degradome sequencing//Degradome sequencing	positive		validated
tarbase	MIMAT0000063	hsa-let-7b-5p	ANKH	56172	ENSG00000154122	Degradome sequencing//Degradome sequencing	negative		validated
tarbase	MIMAT0000063	hsa-let-7b-5p	RNF20	56254	ENSG00000155827	Degradome sequencing//Degradome sequencing//Degradome sequencing	positive		validated
tarbase	MIMAT0000063	hsa-let-7b-5p	LRRC8A	56262	ENSG00000136802	Degradome sequencing//Degradome sequencing//Degradome sequencing//Degradome sequencing//Degradome sequencing	positive		validated
tarbase	MIMAT0000063	hsa-let-7b-5p	CTPS2	56474	ENSG00000047230	Degradome sequencing//Degradome sequencing//Degradome sequencing	positive		validated
tarbase	MIMAT0000063	hsa-let-7b-5p	DNAJC12	56521	ENSG00000108176	Degradome sequencing//Degradome sequencing	negative		validated
tarbase	MIMAT0000063	hsa-let-7b-5p	DIABLO	56616	ENSG00000184047	Degradome sequencing//Degradome sequencing//Degradome sequencing//Degradome sequencing	positive		validated
tarbase	MIMAT0000063	hsa-let-7b-5p	EIF5A2	56648	ENSG00000163577	Degradome sequencing//Degradome sequencing	negative		validated
tarbase	MIMAT0000063	hsa-let-7b-5p	ZC3HAV1	56829	ENSG00000105939	Degradome sequencing//Degradome sequencing//Degradome sequencing	positive		validated
tarbase	MIMAT0000063	hsa-let-7b-5p	DPYSL5	56896	ENSG00000157851	Degradome sequencing//Degradome sequencing//Degradome sequencing	positive		validated
tarbase	MIMAT0000063	hsa-let-7b-5p	C15orf39	56905	ENSG00000167173	Degradome sequencing//Degradome sequencing//Degradome sequencing//Degradome sequencing	positive		validated
tarbase	MIMAT0000063	hsa-let-7b-5p	DHX33	56919	ENSG00000005100	Degradome sequencing//Degradome sequencing//Degradome sequencing	positive		validated
tarbase	MIMAT0000063	hsa-let-7b-5p	FEM1C	56929	ENSG00000145780	Degradome sequencing//Degradome sequencing	positive		validated
tarbase	MIMAT0000063	hsa-let-7b-5p	BBX	56987	ENSG00000114439	Degradome sequencing//Degradome sequencing	positive		validated
tarbase	MIMAT0000063	hsa-let-7b-5p	TOMM22	56993	ENSG00000100216	Degradome sequencing//Degradome sequencing	positive		validated
tarbase	MIMAT0000063	hsa-let-7b-5p	PCNP	57092	ENSG00000081154	Degradome sequencing//Degradome sequencing	negative		validated
tarbase	MIMAT0000063	hsa-let-7b-5p	NAT14	57106	ENSG00000090971	Degradome sequencing//Degradome sequencing	positive		validated
tarbase	MIMAT0000063	hsa-let-7b-5p	SALL4	57167	ENSG00000101115	Degradome sequencing//Degradome sequencing	negative		validated
tarbase	MIMAT0000063	hsa-let-7b-5p	CLK4	57396	ENSG00000113240	Degradome sequencing//Degradome sequencing	negative		validated
tarbase	MIMAT0000063	hsa-let-7b-5p	SCYL1	57410	ENSG00000142186	Degradome sequencing//Degradome sequencing	positive		validated
tarbase	MIMAT0000063	hsa-let-7b-5p	SCAF4	57466	ENSG00000156304	Degradome sequencing//Degradome sequencing//Degradome sequencing//Degradome sequencing	positive		validated
tarbase	MIMAT0000063	hsa-let-7b-5p	LRRC47	57470	ENSG00000130764	Degradome sequencing//Degradome sequencing	positive		validated
tarbase	MIMAT0000063	hsa-let-7b-5p	ZNF512B	57473	ENSG00000196700	Degradome sequencing//Degradome sequencing	positive		validated
tarbase	MIMAT0000063	hsa-let-7b-5p	MAVS	57506	ENSG00000088888	Degradome sequencing//Degradome sequencing//Degradome sequencing	positive		validated
tarbase	MIMAT0000063	hsa-let-7b-5p	MTUS1	57509	ENSG00000129422	Degradome sequencing//Degradome sequencing//Degradome sequencing	positive		validated
tarbase	MIMAT0000063	hsa-let-7b-5p	NUFIP2	57532	ENSG00000108256	Degradome sequencing//Degradome sequencing//Degradome sequencing	positive		validated
tarbase	MIMAT0000063	hsa-let-7b-5p	MIB1	57534	ENSG00000101752	Degradome sequencing//Degradome sequencing	positive		validated
tarbase	MIMAT0000063	hsa-let-7b-5p	KLHL42	57542	ENSG00000087448	Degradome sequencing//Degradome sequencing//Degradome sequencing//Degradome sequencing//Degradome sequencing	positive		validated
tarbase	MIMAT0000063	hsa-let-7b-5p	TAOK1	57551	ENSG00000160551	Degradome sequencing//Degradome sequencing//Degradome sequencing	positive		validated
tarbase	MIMAT0000063	hsa-let-7b-5p	WDFY1	57590	ENSG00000085449	Degradome sequencing//Degradome sequencing	positive		validated
tarbase	MIMAT0000063	hsa-let-7b-5p	SHROOM3	57619	ENSG00000138771	Degradome sequencing//Degradome sequencing	positive		validated
tarbase	MIMAT0000063	hsa-let-7b-5p	EP400	57634	ENSG00000183495	Degradome sequencing//Degradome sequencing	positive		validated
tarbase	MIMAT0000063	hsa-let-7b-5p	KIAA1549	57670	ENSG00000122778	Degradome sequencing//Degradome sequencing	positive		validated
tarbase	MIMAT0000063	hsa-let-7b-5p	ZSWIM6	57688	ENSG00000130449	Degradome sequencing//Degradome sequencing//Degradome sequencing//Degradome sequencing//Degradome sequencing	positive		validated
tarbase	MIMAT0000063	hsa-let-7b-5p	ZNF317	57693	ENSG00000130803	Degradome sequencing//Degradome sequencing	positive		validated
tarbase	MIMAT0000063	hsa-let-7b-5p	USP37	57695	ENSG00000135913	Degradome sequencing//Degradome sequencing	negative		validated
tarbase	MIMAT0000063	hsa-let-7b-5p	FAM160B1	57700	ENSG00000151553	Degradome sequencing//Degradome sequencing//Degradome sequencing	positive		validated
tarbase	MIMAT0000063	hsa-let-7b-5p	NCKAP5L	57701	ENSG00000167566	Degradome sequencing//Degradome sequencing	positive		validated
tarbase	MIMAT0000063	hsa-let-7b-5p	ANO8	57719	ENSG00000074855	Degradome sequencing//Degradome sequencing	positive		validated
tarbase	MIMAT0000063	hsa-let-7b-5p	IGDCC4	57722	ENSG00000103742	Degradome sequencing//Degradome sequencing//Degradome sequencing//Degradome sequencing//Degradome sequencing//Degradome sequencing//Degradome sequencing	positive		validated
tarbase	MIMAT0000063	hsa-let-7b-5p	MARK4	57787	ENSG00000007047	Degradome sequencing//Degradome sequencing	positive		validated
tarbase	MIMAT0000063	hsa-let-7b-5p	RAP2C	57826	ENSG00000123728	Degradome sequencing//Degradome sequencing//Degradome sequencing//Degradome sequencing//Degradome sequencing	positive		validated
tarbase	MIMAT0000063	hsa-let-7b-5p	PCTP	58488	ENSG00000141179	Degradome sequencing//Degradome sequencing//Degradome sequencing//Degradome sequencing//Degradome sequencing	positive		validated
tarbase	MIMAT0000063	hsa-let-7b-5p	INIP	58493	ENSG00000148153	Degradome sequencing//Degradome sequencing	positive		validated
tarbase	MIMAT0000063	hsa-let-7b-5p	SCAF1	58506	ENSG00000126461	Degradome sequencing//Degradome sequencing//Degradome sequencing	positive		validated
tarbase	MIMAT0000063	hsa-let-7b-5p	PLEKHA1	59338	ENSG00000107679	Degradome sequencing//Degradome sequencing	positive		validated
tarbase	MIMAT0000063	hsa-let-7b-5p	GPBP1L1	60313	ENSG00000159592	Degradome sequencing//Degradome sequencing	positive		validated
tarbase	MIMAT0000063	hsa-let-7b-5p	SPCS3	60559	ENSG00000129128	Degradome sequencing//Degradome sequencing	positive		validated
tarbase	MIMAT0000063	hsa-let-7b-5p	FAM217B	63939	ENSG00000196227	Degradome sequencing//Degradome sequencing	positive		validated
tarbase	MIMAT0000063	hsa-let-7b-5p	XYLT2	64132	ENSG00000015532	Degradome sequencing//Degradome sequencing//Degradome sequencing	positive		validated
tarbase	MIMAT0000063	hsa-let-7b-5p	C17orf75	64149	ENSG00000108666	Degradome sequencing//Degradome sequencing	negative		validated
tarbase	MIMAT0000063	hsa-let-7b-5p	NOC3L	64318	ENSG00000173145	Degradome sequencing//Degradome sequencing	positive		validated
tarbase	MIMAT0000063	hsa-let-7b-5p	MFSD1	64747	ENSG00000118855	Degradome sequencing//Degradome sequencing	negative		validated
tarbase	MIMAT0000063	hsa-let-7b-5p	CREB3L2	64764	ENSG00000182158	Degradome sequencing//Degradome sequencing	positive		validated
tarbase	MIMAT0000063	hsa-let-7b-5p	MEAF6	64769	ENSG00000163875	Degradome sequencing//Degradome sequencing	positive		validated
tarbase	MIMAT0000063	hsa-let-7b-5p	FNDC3B	64778	ENSG00000075420	Degradome sequencing//Degradome sequencing	positive		validated
tarbase	MIMAT0000063	hsa-let-7b-5p	AEN	64782	ENSG00000181026	Degradome sequencing//Degradome sequencing//Degradome sequencing	positive		validated
tarbase	MIMAT0000063	hsa-let-7b-5p	CRTC3	64784	ENSG00000140577	Degradome sequencing//Degradome sequencing	negative		validated
tarbase	MIMAT0000063	hsa-let-7b-5p	RFX7	64864	ENSG00000181827	Degradome sequencing//Degradome sequencing	positive		validated
tarbase	MIMAT0000063	hsa-let-7b-5p	CDCP1	64866	ENSG00000163814	Degradome sequencing//Degradome sequencing	positive		validated
tarbase	MIMAT0000063	hsa-let-7b-5p	MRPS9	64965	ENSG00000135972	Degradome sequencing//Degradome sequencing//Degradome sequencing//Degradome sequencing//Degradome sequencing//Degradome sequencing	positive		validated
tarbase	MIMAT0000063	hsa-let-7b-5p	VPS33A	65082	ENSG00000139719	Degradome sequencing//Degradome sequencing//Degradome sequencing	positive		validated
tarbase	MIMAT0000063	hsa-let-7b-5p	NOL6	65083	ENSG00000165271	Degradome sequencing//Degradome sequencing//Degradome sequencing	positive		validated
tarbase	MIMAT0000063	hsa-let-7b-5p	MARCKSL1	65108	ENSG00000175130	Degradome sequencing//Degradome sequencing//Degradome sequencing	positive		validated
tarbase	MIMAT0000063	hsa-let-7b-5p	MTMR9	66036	ENSG00000104643	Degradome sequencing//Degradome sequencing//Degradome sequencing	positive		validated
tarbase	MIMAT0000063	hsa-let-7b-5p	TSEN34	79042	ENSG00000170892	Degradome sequencing//Degradome sequencing	positive		validated
tarbase	MIMAT0000063	hsa-let-7b-5p	ALG8	79053	ENSG00000159063	Degradome sequencing//Degradome sequencing	positive		validated
tarbase	MIMAT0000063	hsa-let-7b-5p	ATG9A	79065	ENSG00000198925	Degradome sequencing//Degradome sequencing//Degradome sequencing//Degradome sequencing	positive		validated
tarbase	MIMAT0000063	hsa-let-7b-5p	C9orf16	79095	ENSG00000171159	Degradome sequencing//Degradome sequencing	positive		validated
tarbase	MIMAT0000063	hsa-let-7b-5p	RNF26	79102	ENSG00000173456	Degradome sequencing//Degradome sequencing//Degradome sequencing//Degradome sequencing	positive		validated
tarbase	MIMAT0000063	hsa-let-7b-5p	MAPKAP1	79109	ENSG00000119487	Degradome sequencing//Degradome sequencing//Degradome sequencing//Degradome sequencing//Degradome sequencing//Degradome sequencing//Degradome sequencing	positive		validated
tarbase	MIMAT0000063	hsa-let-7b-5p	CHCHD7	79145	ENSG00000170791	Degradome sequencing//Degradome sequencing	negative		validated
tarbase	MIMAT0000063	hsa-let-7b-5p	RBM42	79171	ENSG00000126254	Degradome sequencing//Degradome sequencing	positive		validated
tarbase	MIMAT0000063	hsa-let-7b-5p	EFHD2	79180	ENSG00000142634	Degradome sequencing//Degradome sequencing//Degradome sequencing	positive		validated
tarbase	MIMAT0000063	hsa-let-7b-5p	HMGN5	79366	ENSG00000198157	Degradome sequencing//Degradome sequencing	negative		validated
tarbase	MIMAT0000063	hsa-let-7b-5p	WDR25	79446	ENSG00000176473	Degradome sequencing//Degradome sequencing	negative		validated
tarbase	MIMAT0000063	hsa-let-7b-5p	ATP13A3	79572	ENSG00000133657	Degradome sequencing//Degradome sequencing//Degradome sequencing//Degradome sequencing//Degradome sequencing//Degradome sequencing//Degradome sequencing	positive		validated
tarbase	MIMAT0000063	hsa-let-7b-5p	ADIPOR2	79602	ENSG00000006831	Degradome sequencing//Degradome sequencing//Degradome sequencing//Degradome sequencing	positive		validated
tarbase	MIMAT0000063	hsa-let-7b-5p	ROGDI	79641	ENSG00000067836	Degradome sequencing//Degradome sequencing//Degradome sequencing//Degradome sequencing//Degradome sequencing//Degradome sequencing//Degradome sequencing//Degrad	positive		validated
tarbase	MIMAT0000063	hsa-let-7b-5p	HECTD3	79654	ENSG00000126107	Degradome sequencing//Degradome sequencing	positive		validated
tarbase	MIMAT0000063	hsa-let-7b-5p	COLGALT1	79709	ENSG00000130309	Degradome sequencing//Degradome sequencing	positive		validated
tarbase	MIMAT0000063	hsa-let-7b-5p	GEMIN7	79760	ENSG00000142252	Degradome sequencing//Degradome sequencing	positive		validated
tarbase	MIMAT0000063	hsa-let-7b-5p	MCTP1	79772	ENSG00000175471	Degradome sequencing//Degradome sequencing	negative		validated
tarbase	MIMAT0000063	hsa-let-7b-5p	CARF	79800	ENSG00000138380	Degradome sequencing//Degradome sequencing	positive		validated
tarbase	MIMAT0000063	hsa-let-7b-5p	VASH2	79805	ENSG00000143494	Degradome sequencing//Degradome sequencing	negative		validated
tarbase	MIMAT0000063	hsa-let-7b-5p	EHMT1	79813	ENSG00000181090	Degradome sequencing//Degradome sequencing//Degradome sequencing//Degradome sequencing	positive		validated
tarbase	MIMAT0000063	hsa-let-7b-5p	MOB3B	79817	ENSG00000120162	Degradome sequencing//Degradome sequencing	positive		validated
tarbase	MIMAT0000063	hsa-let-7b-5p	ARHGAP28	79822	ENSG00000088756	Degradome sequencing//Degradome sequencing	positive		validated
tarbase	MIMAT0000063	hsa-let-7b-5p	PIP4K2C	79837	ENSG00000166908	Degradome sequencing//Degradome sequencing//Degradome sequencing	positive		validated
tarbase	MIMAT0000063	hsa-let-7b-5p	CPSF7	79869	ENSG00000149532	Degradome sequencing//Degradome sequencing//Degradome sequencing	positive		validated
tarbase	MIMAT0000063	hsa-let-7b-5p	GREB1L	80000	ENSG00000141449	Degradome sequencing//Degradome sequencing//Degradome sequencing	positive		validated
tarbase	MIMAT0000063	hsa-let-7b-5p	TMEM156	80008	ENSG00000121895	Degradome sequencing//Degradome sequencing	positive		validated
tarbase	MIMAT0000063	hsa-let-7b-5p	NRSN2	80023	ENSG00000125841	Degradome sequencing//Degradome sequencing	positive		validated
tarbase	MIMAT0000063	hsa-let-7b-5p	PTGES2	80142	ENSG00000148334	Degradome sequencing//Degradome sequencing//Degradome sequencing	positive		validated
tarbase	MIMAT0000063	hsa-let-7b-5p	ASRGL1	80150	ENSG00000162174	Degradome sequencing//Degradome sequencing	negative		validated
tarbase	MIMAT0000063	hsa-let-7b-5p	NAA15	80155	ENSG00000164134	Degradome sequencing//Degradome sequencing	positive		validated
tarbase	MIMAT0000063	hsa-let-7b-5p	FBXO11	80204	ENSG00000138081	Degradome sequencing//Degradome sequencing	negative		validated
tarbase	MIMAT0000063	hsa-let-7b-5p	NAA50	80218	ENSG00000121579	Degradome sequencing//Degradome sequencing	positive		validated
tarbase	MIMAT0000063	hsa-let-7b-5p	COQ10B	80219	ENSG00000115520	Degradome sequencing//Degradome sequencing//Degradome sequencing//Degradome sequencing//Degradome sequencing//Degradome sequencing//Degradome sequencing	positive		validated
tarbase	MIMAT0000063	hsa-let-7b-5p	NUBPL	80224	ENSG00000151413	Degradome sequencing//Degradome sequencing	negative		validated
tarbase	MIMAT0000063	hsa-let-7b-5p	PAAF1	80227	ENSG00000175575	Degradome sequencing//Degradome sequencing	positive		validated
tarbase	MIMAT0000063	hsa-let-7b-5p	EDEM3	80267	ENSG00000116406	Degradome sequencing//Degradome sequencing//Degradome sequencing//Degradome sequencing	positive		validated
tarbase	MIMAT0000063	hsa-let-7b-5p	GRPEL1	80273	ENSG00000109519	Degradome sequencing//Degradome sequencing	positive		validated
tarbase	MIMAT0000063	hsa-let-7b-5p	TRABD	80305	ENSG00000170638	Degradome sequencing//Degradome sequencing	positive		validated
tarbase	MIMAT0000063	hsa-let-7b-5p	FLAD1	80308	ENSG00000160688	Degradome sequencing//Degradome sequencing//Degradome sequencing	positive		validated
tarbase	MIMAT0000063	hsa-let-7b-5p	KLHL15	80311	ENSG00000174010	Degradome sequencing//Degradome sequencing	negative		validated
tarbase	MIMAT0000063	hsa-let-7b-5p	EPC1	80314	ENSG00000120616	Degradome sequencing//Degradome sequencing//Degradome sequencing	positive		validated
tarbase	MIMAT0000063	hsa-let-7b-5p	PUS1	80324	ENSG00000177192	Degradome sequencing//Degradome sequencing	positive		validated
tarbase	MIMAT0000063	hsa-let-7b-5p	PNPLA3	80339	ENSG00000100344	Degradome sequencing//Degradome sequencing	negative		validated
tarbase	MIMAT0000063	hsa-let-7b-5p	CEP44	80817	ENSG00000164118	Degradome sequencing//Degradome sequencing	positive		validated
tarbase	MIMAT0000063	hsa-let-7b-5p	DDHD1	80821	ENSG00000100523	Degradome sequencing//Degradome sequencing//Degradome sequencing	positive		validated
tarbase	MIMAT0000063	hsa-let-7b-5p	GPR63	81491	ENSG00000112218	Degradome sequencing//Degradome sequencing	positive		validated
tarbase	MIMAT0000063	hsa-let-7b-5p	SYNC	81493	ENSG00000162520	Degradome sequencing//Degradome sequencing	negative		validated
tarbase	MIMAT0000063	hsa-let-7b-5p	C1orf21	81563	ENSG00000116667	Degradome sequencing//Degradome sequencing	positive		validated
tarbase	MIMAT0000063	hsa-let-7b-5p	APOLD1	81575	ENSG00000178878	Degradome sequencing//Degradome sequencing	positive		validated
tarbase	MIMAT0000063	hsa-let-7b-5p	LBH	81606	ENSG00000213626	Degradome sequencing//Degradome sequencing	positive		validated
tarbase	MIMAT0000063	hsa-let-7b-5p	ANP32E	81611	ENSG00000143401	Degradome sequencing//Degradome sequencing//Degradome sequencing//Degradome sequencing//Degradome sequencing//Degradome sequencing	positive		validated
tarbase	MIMAT0000063	hsa-let-7b-5p	CDT1	81620	ENSG00000167513	Degradome sequencing//Degradome sequencing	positive		validated
tarbase	MIMAT0000063	hsa-let-7b-5p	C6orf62	81688	ENSG00000112308	Degradome sequencing//Degradome sequencing	negative		validated
tarbase	MIMAT0000063	hsa-let-7b-5p	HYI	81888	ENSG00000178922	Degradome sequencing//Degradome sequencing	positive		validated
tarbase	MIMAT0000063	hsa-let-7b-5p	SH3BGRL3	83442	ENSG00000142669	Degradome sequencing//Degradome sequencing	positive		validated
tarbase	MIMAT0000063	hsa-let-7b-5p	EPPK1	83481	ENSG00000261150	Degradome sequencing//Degradome sequencing	positive		validated
tarbase	MIMAT0000063	hsa-let-7b-5p	SESN2	83667	ENSG00000130766	Degradome sequencing//Degradome sequencing	positive		validated
tarbase	MIMAT0000063	hsa-let-7b-5p	INHBE	83729	ENSG00000139269	Degradome sequencing//Degradome sequencing	negative		validated
tarbase	MIMAT0000063	hsa-let-7b-5p	LONP2	83752	ENSG00000102910	Degradome sequencing//Degradome sequencing	positive		validated
tarbase	MIMAT0000063	hsa-let-7b-5p	STK40	83931	ENSG00000196182	Degradome sequencing//Degradome sequencing	positive		validated
tarbase	MIMAT0000063	hsa-let-7b-5p	B3GNT5	84002	ENSG00000176597	Degradome sequencing//Degradome sequencing	positive		validated
tarbase	MIMAT0000063	hsa-let-7b-5p	KATNAL1	84056	ENSG00000102781	Degradome sequencing//Degradome sequencing	positive		validated
tarbase	MIMAT0000063	hsa-let-7b-5p	SLC10A7	84068	ENSG00000120519	Degradome sequencing//Degradome sequencing	positive		validated
tarbase	MIMAT0000063	hsa-let-7b-5p	KBTBD7	84078	ENSG00000120696	Degradome sequencing//Degradome sequencing	negative		validated
tarbase	MIMAT0000063	hsa-let-7b-5p	USP42	84132	ENSG00000106346	Degradome sequencing//Degradome sequencing//Degradome sequencing	positive		validated
tarbase	MIMAT0000063	hsa-let-7b-5p	ZNF644	84146	ENSG00000122482	Degradome sequencing//Degradome sequencing//Degradome sequencing//Degradome sequencing//Degradome sequencing//Degradome sequencing	positive		validated
tarbase	MIMAT0000063	hsa-let-7b-5p	ANTXR1	84168	ENSG00000169604	Degradome sequencing//Degradome sequencing	positive		validated
tarbase	MIMAT0000063	hsa-let-7b-5p	FAR1	84188	ENSG00000197601	Degradome sequencing//Degradome sequencing//Degradome sequencing//Degradome sequencing//Degradome sequencing	positive		validated
tarbase	MIMAT0000063	hsa-let-7b-5p	BRMS1L	84312	ENSG00000100916	Degradome sequencing//Degradome sequencing//Degradome sequencing//Degradome sequencing	positive		validated
tarbase	MIMAT0000063	hsa-let-7b-5p	TMEM101	84336	ENSG00000091947	Degradome sequencing//Degradome sequencing	positive		validated
tarbase	MIMAT0000063	hsa-let-7b-5p	GFM2	84340	ENSG00000164347	Degradome sequencing//Degradome sequencing	positive		validated
tarbase	MIMAT0000063	hsa-let-7b-5p	CYSTM1	84418	ENSG00000120306	Degradome sequencing//Degradome sequencing	positive		validated
tarbase	MIMAT0000063	hsa-let-7b-5p	LCOR	84458	ENSG00000196233	Degradome sequencing//Degradome sequencing//Degradome sequencing//Degradome sequencing//Degradome sequencing//Degradome sequencing	positive		validated
tarbase	MIMAT0000063	hsa-let-7b-5p	KDM2B	84678	ENSG00000089094	Degradome sequencing//Degradome sequencing	positive		validated
tarbase	MIMAT0000063	hsa-let-7b-5p	PPP1R9B	84687	ENSG00000108819	Degradome sequencing//Degradome sequencing	positive		validated
tarbase	MIMAT0000063	hsa-let-7b-5p	PLEKHA8	84725	ENSG00000106086	Degradome sequencing//Degradome sequencing//Degradome sequencing//Degradome sequencing	positive		validated
tarbase	MIMAT0000063	hsa-let-7b-5p	RSPO3	84870	ENSG00000146374	Degradome sequencing//Degradome sequencing	negative		validated
tarbase	MIMAT0000063	hsa-let-7b-5p	PPP1R15B	84919	ENSG00000158615	Degradome sequencing//Degradome sequencing//Degradome sequencing//Degradome sequencing//Degradome sequencing//Degradome sequencing	positive		validated
tarbase	MIMAT0000063	hsa-let-7b-5p	UBASH3B	84959	ENSG00000154127	Degradome sequencing//Degradome sequencing//Degradome sequencing//Degradome sequencing	positive		validated
tarbase	MIMAT0000063	hsa-let-7b-5p	MFSD5	84975	ENSG00000182544	Degradome sequencing//Degradome sequencing	positive		validated
tarbase	MIMAT0000063	hsa-let-7b-5p	RERG	85004	ENSG00000134533	Degradome sequencing//Degradome sequencing	negative		validated
tarbase	MIMAT0000063	hsa-let-7b-5p	DOCK7	85440	ENSG00000116641	Degradome sequencing//Degradome sequencing	positive		validated
tarbase	MIMAT0000063	hsa-let-7b-5p	ZFHX2	85446	ENSG00000136367	Degradome sequencing//Degradome sequencing	positive		validated
tarbase	MIMAT0000063	hsa-let-7b-5p	SSH2	85464	ENSG00000141298	Degradome sequencing//Degradome sequencing	positive		validated
tarbase	MIMAT0000063	hsa-let-7b-5p	GFM1	85476	ENSG00000168827	Degradome sequencing//Degradome sequencing	negative		validated
tarbase	MIMAT0000063	hsa-let-7b-5p	UBE3B	89910	ENSG00000151148	Degradome sequencing//Degradome sequencing	positive		validated
tarbase	MIMAT0000063	hsa-let-7b-5p	RSPRY1	89970	ENSG00000159579	Degradome sequencing//Degradome sequencing	positive		validated
tarbase	MIMAT0000063	hsa-let-7b-5p	PHLDB2	90102	ENSG00000144824	Degradome sequencing//Degradome sequencing	positive		validated
tarbase	MIMAT0000063	hsa-let-7b-5p	C5orf30	90355	ENSG00000181751	Degradome sequencing//Degradome sequencing//Degradome sequencing//Degradome sequencing	positive		validated
tarbase	MIMAT0000063	hsa-let-7b-5p	STARD13	90627	ENSG00000133121	Degradome sequencing//Degradome sequencing//Degradome sequencing//Degradome sequencing	positive		validated
tarbase	MIMAT0000063	hsa-let-7b-5p	KIFC2	90990	ENSG00000167702	Degradome sequencing//Degradome sequencing//Degradome sequencing	positive		validated
tarbase	MIMAT0000063	hsa-let-7b-5p	TRIM47	91107	ENSG00000132481	Degradome sequencing//Degradome sequencing	positive		validated
tarbase	MIMAT0000063	hsa-let-7b-5p	SESTD1	91404	ENSG00000187231	Degradome sequencing//Degradome sequencing	positive		validated
tarbase	MIMAT0000063	hsa-let-7b-5p	NXPE3	91775	ENSG00000144815	Degradome sequencing//Degradome sequencing	negative		validated
tarbase	MIMAT0000063	hsa-let-7b-5p	MTDH	92140	ENSG00000147649	Degradome sequencing//Degradome sequencing//Degradome sequencing	positive		validated
tarbase	MIMAT0000063	hsa-let-7b-5p	MOB1B	92597	ENSG00000173542	Degradome sequencing//Degradome sequencing	positive		validated
tarbase	MIMAT0000063	hsa-let-7b-5p	IMP4	92856	ENSG00000136718	Degradome sequencing//Degradome sequencing	positive		validated
tarbase	MIMAT0000063	hsa-let-7b-5p	MARS2	92935	ENSG00000247626	Degradome sequencing//Degradome sequencing//Degradome sequencing//Degradome sequencing//Degradome sequencing//Degradome sequencing//Degradome sequencing//Degrad	positive		validated
tarbase	MIMAT0000063	hsa-let-7b-5p	PIGM	93183	ENSG00000143315	Degradome sequencing//Degradome sequencing//Degradome sequencing//Degradome sequencing	positive		validated
tarbase	MIMAT0000063	hsa-let-7b-5p	MYOCD	93649	ENSG00000141052	Degradome sequencing//Degradome sequencing	negative		validated
tarbase	MIMAT0000063	hsa-let-7b-5p	CADPS2	93664	ENSG00000081803	Degradome sequencing//Degradome sequencing	negative		validated
tarbase	MIMAT0000063	hsa-let-7b-5p	FOXQ1	94234	ENSG00000164379	Degradome sequencing//Degradome sequencing	negative		validated
tarbase	MIMAT0000063	hsa-let-7b-5p	MED8	112950	ENSG00000159479	Degradome sequencing//Degradome sequencing	positive		validated
tarbase	MIMAT0000063	hsa-let-7b-5p	PLCD3	113026	ENSG00000161714	Degradome sequencing//Degradome sequencing	positive		validated
tarbase	MIMAT0000063	hsa-let-7b-5p	OSBPL10	114884	ENSG00000144645	Degradome sequencing//Degradome sequencing	positive		validated
tarbase	MIMAT0000063	hsa-let-7b-5p	KCTD12	115207	ENSG00000178695	Degradome sequencing//Degradome sequencing	positive		validated
tarbase	MIMAT0000063	hsa-let-7b-5p	RAB3C	115827	ENSG00000152932	Degradome sequencing//Degradome sequencing	positive		validated
tarbase	MIMAT0000063	hsa-let-7b-5p	SSX2IP	117178	ENSG00000117155	Degradome sequencing//Degradome sequencing//Degradome sequencing//Degradome sequencing	positive		validated
tarbase	MIMAT0000063	hsa-let-7b-5p	TRIM6	117854	ENSG00000121236	Degradome sequencing//Degradome sequencing	positive		validated
tarbase	MIMAT0000063	hsa-let-7b-5p	FAT3	120114	ENSG00000165323	Degradome sequencing//Degradome sequencing//Degradome sequencing	positive		validated
tarbase	MIMAT0000063	hsa-let-7b-5p	LRIG3	121227	ENSG00000139263	Degradome sequencing//Degradome sequencing//Degradome sequencing//Degradome sequencing//Degradome sequencing//Degradome sequencing//Degradome sequencing//Degrad	positive		validated
tarbase	MIMAT0000063	hsa-let-7b-5p	NAA30	122830	ENSG00000139977	Degradome sequencing//Degradome sequencing//Degradome sequencing//Degradome sequencing	positive		validated
tarbase	MIMAT0000063	hsa-let-7b-5p	NIPA1	123606	ENSG00000170113	Degradome sequencing//Degradome sequencing	positive		validated
tarbase	MIMAT0000063	hsa-let-7b-5p	IRGQ	126298	ENSG00000167378	Degradome sequencing//Degradome sequencing//Degradome sequencing//Degradome sequencing	positive		validated
tarbase	MIMAT0000063	hsa-let-7b-5p	MFSD12	126321	ENSG00000161091	Degradome sequencing//Degradome sequencing	positive		validated
tarbase	MIMAT0000063	hsa-let-7b-5p	ZNF792	126375	ENSG00000180884	Degradome sequencing//Degradome sequencing//Degradome sequencing	positive		validated
tarbase	MIMAT0000063	hsa-let-7b-5p	RNF19B	127544	ENSG00000116514	Degradome sequencing//Degradome sequencing	positive		validated
tarbase	MIMAT0000063	hsa-let-7b-5p	DCBLD2	131566	ENSG00000057019	Degradome sequencing//Degradome sequencing	positive		validated
tarbase	MIMAT0000063	hsa-let-7b-5p	LIN54	132660	ENSG00000189308	Degradome sequencing//Degradome sequencing	positive		validated
tarbase	MIMAT0000063	hsa-let-7b-5p	GRPEL2	134266	ENSG00000164284	Degradome sequencing//Degradome sequencing//Degradome sequencing//Degradome sequencing	positive		validated
tarbase	MIMAT0000063	hsa-let-7b-5p	C5orf24	134553	ENSG00000181904	Degradome sequencing//Degradome sequencing	positive		validated
tarbase	MIMAT0000063	hsa-let-7b-5p	STXBP5	134957	ENSG00000164506	Degradome sequencing//Degradome sequencing	negative		validated
tarbase	MIMAT0000063	hsa-let-7b-5p	UNC5D	137970	ENSG00000156687	Degradome sequencing//Degradome sequencing	negative		validated
tarbase	MIMAT0000063	hsa-let-7b-5p	NACC2	138151	ENSG00000148411	Degradome sequencing//Degradome sequencing	positive		validated
tarbase	MIMAT0000063	hsa-let-7b-5p	SREK1	140890	ENSG00000153914	Degradome sequencing//Degradome sequencing//Degradome sequencing	positive		validated
tarbase	MIMAT0000063	hsa-let-7b-5p	SIK1	150094	ENSG00000142178	Degradome sequencing//Degradome sequencing//Degradome sequencing//Degradome sequencing	positive		validated
tarbase	MIMAT0000063	hsa-let-7b-5p	DUSP18	150290	ENSG00000167065	Degradome sequencing//Degradome sequencing	positive		validated
tarbase	MIMAT0000063	hsa-let-7b-5p	RNF38	152006	ENSG00000137075	Degradome sequencing//Degradome sequencing	positive		validated
tarbase	MIMAT0000063	hsa-let-7b-5p	GLIPR2	152007	ENSG00000122694	Degradome sequencing//Degradome sequencing	positive		validated
tarbase	MIMAT0000063	hsa-let-7b-5p	THAP6	152815	ENSG00000174796	Degradome sequencing//Degradome sequencing	negative		validated
tarbase	MIMAT0000063	hsa-let-7b-5p	TMEM167A	153339	ENSG00000174695	Degradome sequencing//Degradome sequencing	positive		validated
tarbase	MIMAT0000063	hsa-let-7b-5p	RNF217	154214	ENSG00000146373	Degradome sequencing//Degradome sequencing	positive		validated
tarbase	MIMAT0000063	hsa-let-7b-5p	AMOT	154796	ENSG00000126016	Degradome sequencing//Degradome sequencing	positive		validated
tarbase	MIMAT0000063	hsa-let-7b-5p	TMEM65	157378	ENSG00000164983	Degradome sequencing//Degradome sequencing	positive		validated
tarbase	MIMAT0000063	hsa-let-7b-5p	ANKRD46	157567	ENSG00000186106	Degradome sequencing//Degradome sequencing	positive		validated
tarbase	MIMAT0000063	hsa-let-7b-5p	PRUNE2	158471	ENSG00000106772	Degradome sequencing//Degradome sequencing	positive		validated
tarbase	MIMAT0000063	hsa-let-7b-5p	TMTC3	160418	ENSG00000139324	Degradome sequencing//Degradome sequencing//Degradome sequencing//Degradome sequencing//Degradome sequencing	positive		validated
tarbase	MIMAT0000063	hsa-let-7b-5p	ZNF567	163081	ENSG00000189042	Degradome sequencing//Degradome sequencing//Degradome sequencing//Degradome sequencing	positive		validated
tarbase	MIMAT0000063	hsa-let-7b-5p	FAM171B	165215	ENSG00000144369	Degradome sequencing//Degradome sequencing	negative		validated
tarbase	MIMAT0000063	hsa-let-7b-5p	SGMS2	166929	ENSG00000164023	Degradome sequencing//Degradome sequencing	positive		validated
tarbase	MIMAT0000063	hsa-let-7b-5p	OLFML2A	169611	ENSG00000185585	Degradome sequencing//Degradome sequencing	positive		validated
tarbase	MIMAT0000063	hsa-let-7b-5p	DHX36	170506	ENSG00000174953	Degradome sequencing//Degradome sequencing	negative		validated
tarbase	MIMAT0000063	hsa-let-7b-5p	ZNF721	170960	ENSG00000182903	Degradome sequencing//Degradome sequencing	negative		validated
tarbase	MIMAT0000063	hsa-let-7b-5p	SDR16C5	195814	ENSG00000170786	Degradome sequencing//Degradome sequencing	negative		validated
tarbase	MIMAT0000063	hsa-let-7b-5p	TMEM201	199953	ENSG00000188807	Degradome sequencing//Degradome sequencing//Degradome sequencing	positive		validated
tarbase	MIMAT0000063	hsa-let-7b-5p	TET3	200424	ENSG00000187605	Degradome sequencing//Degradome sequencing//Degradome sequencing//Degradome sequencing//Degradome sequencing	positive		validated
tarbase	MIMAT0000063	hsa-let-7b-5p	FBXO45	200933	ENSG00000174013	Degradome sequencing//Degradome sequencing	positive		validated
tarbase	MIMAT0000063	hsa-let-7b-5p	FLCN	201163	ENSG00000154803	Degradome sequencing//Degradome sequencing//Degradome sequencing	positive		validated
tarbase	MIMAT0000063	hsa-let-7b-5p	TRIM65	201292	ENSG00000141569	Degradome sequencing//Degradome sequencing	positive		validated
tarbase	MIMAT0000063	hsa-let-7b-5p	PDE12	201626	ENSG00000174840	Degradome sequencing//Degradome sequencing//Degradome sequencing	positive		validated
tarbase	MIMAT0000063	hsa-let-7b-5p	MED19	219541	ENSG00000156603	Degradome sequencing//Degradome sequencing//Degradome sequencing//Degradome sequencing//Degradome sequencing//Degradome sequencing//Degradome sequencing//Degrad	positive		validated
tarbase	MIMAT0000063	hsa-let-7b-5p	CCNY	219771	ENSG00000108100	Degradome sequencing//Degradome sequencing	positive		validated
tarbase	MIMAT0000063	hsa-let-7b-5p	PATL1	219988	ENSG00000166889	Degradome sequencing//Degradome sequencing//Degradome sequencing//Degradome sequencing//Degradome sequencing//Degradome sequencing//Degradome sequencing	positive		validated
tarbase	MIMAT0000063	hsa-let-7b-5p	ARL5B	221079	ENSG00000165997	Degradome sequencing//Degradome sequencing	positive		validated
tarbase	MIMAT0000063	hsa-let-7b-5p	RBM24	221662	ENSG00000112183	Degradome sequencing//Degradome sequencing	negative		validated
tarbase	MIMAT0000063	hsa-let-7b-5p	RNF182	221687	ENSG00000180537	Degradome sequencing//Degradome sequencing	negative		validated
tarbase	MIMAT0000063	hsa-let-7b-5p	FOXK1	221937	ENSG00000164916	Degradome sequencing//Degradome sequencing//Degradome sequencing	positive		validated
tarbase	MIMAT0000063	hsa-let-7b-5p	TMED4	222068	ENSG00000158604	Degradome sequencing//Degradome sequencing	positive		validated
tarbase	MIMAT0000063	hsa-let-7b-5p	RSBN1L	222194	ENSG00000187257	Degradome sequencing//Degradome sequencing	positive		validated
tarbase	MIMAT0000063	hsa-let-7b-5p	MMS22L	253714	ENSG00000146263	Degradome sequencing//Degradome sequencing//Degradome sequencing	positive		validated
tarbase	MIMAT0000063	hsa-let-7b-5p	UBN2	254048	ENSG00000157741	Degradome sequencing//Degradome sequencing//Degradome sequencing	positive		validated
tarbase	MIMAT0000063	hsa-let-7b-5p	PCSK9	255738	ENSG00000169174	Degradome sequencing//Degradome sequencing	negative		validated
tarbase	MIMAT0000063	hsa-let-7b-5p	NPNT	255743	ENSG00000168743	Degradome sequencing//Degradome sequencing	negative		validated
tarbase	MIMAT0000063	hsa-let-7b-5p	SGMS1	259230	ENSG00000198964	Degradome sequencing//Degradome sequencing	negative		validated
tarbase	MIMAT0000063	hsa-let-7b-5p	HS6ST3	266722	ENSG00000185352	Degradome sequencing//Degradome sequencing	negative		validated
tarbase	MIMAT0000063	hsa-let-7b-5p	PGM2L1	283209	ENSG00000165434	Degradome sequencing//Degradome sequencing	positive		validated
tarbase	MIMAT0000063	hsa-let-7b-5p	SPRYD4	283377	ENSG00000176422	Degradome sequencing//Degradome sequencing//Degradome sequencing//Degradome sequencing//Degradome sequencing	positive		validated
tarbase	MIMAT0000063	hsa-let-7b-5p	GXYLT1	283464	ENSG00000151233	Degradome sequencing//Degradome sequencing//Degradome sequencing//Degradome sequencing	positive		validated
tarbase	MIMAT0000063	hsa-let-7b-5p	LAMA1	284217	ENSG00000101680	Degradome sequencing//Degradome sequencing	negative		validated
tarbase	MIMAT0000063	hsa-let-7b-5p	ZADH2	284273	ENSG00000180011	Degradome sequencing//Degradome sequencing	positive		validated
tarbase	MIMAT0000063	hsa-let-7b-5p	RIMKLA	284716	ENSG00000177181	Degradome sequencing//Degradome sequencing	positive		validated
tarbase	MIMAT0000063	hsa-let-7b-5p	IGSF10	285313	ENSG00000152580	Degradome sequencing//Degradome sequencing//Degradome sequencing	negative		validated
tarbase	MIMAT0000063	hsa-let-7b-5p	GPRIN3	285513	ENSG00000185477	Degradome sequencing//Degradome sequencing	positive		validated
tarbase	MIMAT0000063	hsa-let-7b-5p	ZNF678	339500	ENSG00000181450	Degradome sequencing//Degradome sequencing//Degradome sequencing	positive		validated
tarbase	MIMAT0000063	hsa-let-7b-5p	ZBTB41	360023	ENSG00000177888	Degradome sequencing//Degradome sequencing	negative		validated
tarbase	MIMAT0000063	hsa-let-7b-5p	KRT77	374454	ENSG00000189182	Degradome sequencing//Degradome sequencing	negative		validated
tarbase	MIMAT0000063	hsa-let-7b-5p	AGRN	375790	ENSG00000188157	Degradome sequencing//Degradome sequencing	positive		validated
tarbase	MIMAT0000063	hsa-let-7b-5p	C6orf120	387263	ENSG00000185127	Degradome sequencing//Degradome sequencing//Degradome sequencing	positive		validated
tarbase	MIMAT0000063	hsa-let-7b-5p	NHLRC3	387921	ENSG00000188811	Degradome sequencing//Degradome sequencing//Degradome sequencing//Degradome sequencing//Degradome sequencing//Degradome sequencing//Degradome sequencing//Degrad	positive		validated
tarbase	MIMAT0000063	hsa-let-7b-5p	VGLL3	389136	ENSG00000206538	Degradome sequencing//Degradome sequencing	positive		validated
tarbase	MIMAT0000063	hsa-let-7b-5p	RBM12B	389677	ENSG00000183808	Degradome sequencing//Degradome sequencing//Degradome sequencing	positive		validated
tarbase	MIMAT0000063	hsa-let-7b-5p	SHC4	399694	ENSG00000185634	Degradome sequencing//Degradome sequencing	negative		validated
tarbase	MIMAT0000063	hsa-let-7b-5p	SNX30	401548	ENSG00000148158	Degradome sequencing//Degradome sequencing	positive		validated
tarbase	MIMAT0000063	hsa-let-7b-5p	PHOSPHO2	493911	ENSG00000144362	Degradome sequencing//Degradome sequencing	negative		validated
tarbase	MIMAT0000063	hsa-let-7b-5p	HRCT1	646962	ENSG00000196196	Degradome sequencing//Degradome sequencing	positive		validated
tarbase	MIMAT0000063	hsa-let-7b-5p	CLGN	1047	ENSG00000153132	Degradome sequencing//Degradome sequencing	negative		validated
tarbase	MIMAT0000063	hsa-let-7b-5p	CPS1	1373	ENSG00000021826	Degradome sequencing//Degradome sequencing	negative		validated
tarbase	MIMAT0000063	hsa-let-7b-5p	NFS1	9054	ENSG00000244005	Degradome sequencing//Degradome sequencing	positive		validated
tarbase	MIMAT0000063	hsa-let-7b-5p	PEG10	23089	ENSG00000242265	Degradome sequencing//Degradome sequencing//Degradome sequencing//Degradome sequencing//Degradome sequencing//Degradome sequencing//Degradome sequencing	positive		validated
tarbase	MIMAT0000063	hsa-let-7b-5p	ZBTB44	29068	ENSG00000196323	Degradome sequencing//Degradome sequencing	positive		validated
tarbase	MIMAT0000063	hsa-let-7b-5p	ADRB2	154	ENSG00000169252	Degradome sequencing//Degradome sequencing//Degradome sequencing	positive		validated
tarbase	MIMAT0000063	hsa-let-7b-5p	FUCA1	2517	ENSG00000179163	Degradome sequencing//Degradome sequencing//Degradome sequencing//Degradome sequencing//Degradome sequencing	positive		validated
tarbase	MIMAT0000063	hsa-let-7b-5p	PKD1	5310	ENSG00000008710	Degradome sequencing//Degradome sequencing//Degradome sequencing	positive		validated
tarbase	MIMAT0000063	hsa-let-7b-5p	PITX2	5308	ENSG00000164093	Degradome sequencing//Degradome sequencing	negative		validated
tarbase	MIMAT0000063	hsa-let-7b-5p	ALDH1B1	219	ENSG00000137124	Degradome sequencing//Degradome sequencing	positive		validated
tarbase	MIMAT0000063	hsa-let-7b-5p	TSPO	706	ENSG00000100300	Degradome sequencing//Degradome sequencing	positive		validated
tarbase	MIMAT0000063	hsa-let-7b-5p	PRKCSH	5589	ENSG00000130175	Degradome sequencing//Degradome sequencing//Degradome sequencing	positive		validated
tarbase	MIMAT0000063	hsa-let-7b-5p	TOMM5	401505	ENSG00000175768	Degradome sequencing//Degradome sequencing	positive		validated
tarbase	MIMAT0000063	hsa-let-7b-5p	PDE1A	5136	ENSG00000115252	Degradome sequencing//Degradome sequencing	negative		validated
tarbase	MIMAT0000063	hsa-let-7b-5p	UQCR10	29796	ENSG00000184076	Degradome sequencing//Degradome sequencing//Degradome sequencing	positive		validated
tarbase	MIMAT0000063	hsa-let-7b-5p	NRARP	441478	ENSG00000198435	Degradome sequencing//Degradome sequencing	positive		validated
tarbase	MIMAT0000063	hsa-let-7b-5p	PLCXD3	345557	ENSG00000182836	Degradome sequencing//Degradome sequencing	positive		validated
tarbase	MIMAT0000063	hsa-let-7b-5p	NWD1	284434	ENSG00000188039	Degradome sequencing//Degradome sequencing	positive		validated
tarbase	MIMAT0000063	hsa-let-7b-5p	SHISA2	387914	ENSG00000180730	Degradome sequencing//Degradome sequencing	positive		validated
tarbase	MIMAT0000063	hsa-let-7b-5p	MFAP3L	9848	ENSG00000198948	Degradome sequencing//Degradome sequencing	positive		validated
tarbase	MIMAT0000063	hsa-let-7b-5p	SSBP3	23648	ENSG00000157216	Degradome sequencing//Degradome sequencing	positive		validated
tarbase	MIMAT0000063	hsa-let-7b-5p	ZNF260	339324	ENSG00000254004	Degradome sequencing//Degradome sequencing	positive		validated
tarbase	MIMAT0000063	hsa-let-7b-5p	CRMP1	1400	ENSG00000072832	Degradome sequencing//Degradome sequencing	positive		validated
tarbase	MIMAT0000063	hsa-let-7b-5p	KIAA2026	158358	ENSG00000183354	Degradome sequencing//Degradome sequencing//Degradome sequencing	positive		validated
tarbase	MIMAT0000063	hsa-let-7b-5p	KAZN	23254	ENSG00000189337	Degradome sequencing//Degradome sequencing//Degradome sequencing	positive		validated
tarbase	MIMAT0000063	hsa-let-7b-5p	MYADM	91663	ENSG00000179820	Degradome sequencing//Degradome sequencing	positive		validated
tarbase	MIMAT0000063	hsa-let-7b-5p	GPHN	10243	ENSG00000171723	Degradome sequencing//Degradome sequencing	positive		validated
tarbase	MIMAT0000063	hsa-let-7b-5p	RAB3IP	117177	ENSG00000127328	Degradome sequencing//Degradome sequencing	positive		validated
tarbase	MIMAT0000063	hsa-let-7b-5p	MINK1	50488	ENSG00000141503	Degradome sequencing//Degradome sequencing	positive		validated
tarbase	MIMAT0000063	hsa-let-7b-5p	SMAGP	57228	ENSG00000170545	Degradome sequencing//Degradome sequencing//Degradome sequencing	positive		validated
tarbase	MIMAT0000063	hsa-let-7b-5p	SPINT1	6692	ENSG00000166145	Degradome sequencing//Degradome sequencing	positive		validated
tarbase	MIMAT0000063	hsa-let-7b-5p	PRKCZ	5590	ENSG00000067606	Degradome sequencing//Degradome sequencing	negative		validated
tarbase	MIMAT0000063	hsa-let-7b-5p	UNKL	64718	ENSG00000059145	Degradome sequencing//Degradome sequencing	negative		validated
tarbase	MIMAT0000063	hsa-let-7b-5p	CYFIP2	26999	ENSG00000055163	Degradome sequencing//Degradome sequencing	positive		validated
tarbase	MIMAT0000063	hsa-let-7b-5p	ZMYM5	9205	ENSG00000132950	Degradome sequencing//Degradome sequencing	negative		validated
tarbase	MIMAT0000063	hsa-let-7b-5p	SNAPC3	6619	ENSG00000164975	Degradome sequencing//Degradome sequencing	positive		validated
tarbase	MIMAT0000063	hsa-let-7b-5p	TMPPE	643853	ENSG00000188167	Degradome sequencing//Degradome sequencing	positive		validated
tarbase	MIMAT0000063	hsa-let-7b-5p	SPINK13	153218	ENSG00000214510	Degradome sequencing//Degradome sequencing	negative		validated
tarbase	MIMAT0000063	hsa-let-7b-5p	TTC14	151613	ENSG00000163728	Degradome sequencing//Degradome sequencing	negative		validated
tarbase	MIMAT0000063	hsa-let-7b-5p	DPH3	285381	ENSG00000154813	Degradome sequencing//Degradome sequencing//Degradome sequencing//Degradome sequencing//Degradome sequencing	positive		validated
tarbase	MIMAT0000063	hsa-let-7b-5p	TUBG1	7283	ENSG00000131462	Degradome sequencing//Degradome sequencing//Degradome sequencing	positive		validated
tarbase	MIMAT0000063	hsa-let-7b-5p	LYPD1	116372	ENSG00000150551	Degradome sequencing//Degradome sequencing	positive		validated
tarbase	MIMAT0000063	hsa-let-7b-5p	FAM222B	55731	ENSG00000173065	Degradome sequencing//Degradome sequencing//Degradome sequencing//Degradome sequencing//Degradome sequencing//Degradome sequencing//Degradome sequencing//Degrad	positive		validated
tarbase	MIMAT0000063	hsa-let-7b-5p	DNA2	1763	ENSG00000138346	Degradome sequencing//Degradome sequencing	positive		validated
tarbase	MIMAT0000063	hsa-let-7b-5p	ZNF112	7771	ENSG00000062370	Degradome sequencing//Degradome sequencing	negative		validated
tarbase	MIMAT0000063	hsa-let-7b-5p	ANKRD12	23253	ENSG00000101745	Degradome sequencing//Degradome sequencing	negative		validated
tarbase	MIMAT0000063	hsa-let-7b-5p	UQCRH	7388	ENSG00000173660	Degradome sequencing//Degradome sequencing	positive		validated
tarbase	MIMAT0000063	hsa-let-7b-5p	ABR	29	ENSG00000159842	Degradome sequencing//Degradome sequencing	positive		validated
tarbase	MIMAT0000063	hsa-let-7b-5p	ACLY	47	ENSG00000131473	Degradome sequencing//Degradome sequencing	positive		validated
tarbase	MIMAT0000063	hsa-let-7b-5p	SLC35G2	80723	ENSG00000168917	Degradome sequencing//Degradome sequencing	negative		validated
tarbase	MIMAT0000063	hsa-let-7b-5p	HNRNPF	3185	ENSG00000169813	Degradome sequencing//Degradome sequencing	positive		validated
tarbase	MIMAT0000063	hsa-let-7b-5p	ZNF146	7705	ENSG00000167635	Degradome sequencing//Degradome sequencing//Degradome sequencing//Degradome sequencing	positive		validated
tarbase	MIMAT0000063	hsa-let-7b-5p	FBXL19	54620	ENSG00000099364	Degradome sequencing//Degradome sequencing//Degradome sequencing	positive		validated
tarbase	MIMAT0000063	hsa-let-7b-5p	RC3H2	54542	ENSG00000056586	Degradome sequencing//Degradome sequencing//Degradome sequencing	positive		validated
tarbase	MIMAT0000063	hsa-let-7b-5p	INPP4B	8821	ENSG00000109452	Degradome sequencing//Degradome sequencing	positive		validated
tarbase	MIMAT0000063	hsa-let-7b-5p	ZNF142	7701	ENSG00000115568	Degradome sequencing//Degradome sequencing	positive		validated
tarbase	MIMAT0000063	hsa-let-7b-5p	C6orf136	221545	ENSG00000204564	Degradome sequencing//Degradome sequencing	positive		validated
tarbase	MIMAT0000063	hsa-let-7b-5p	CNRIP1	25927	ENSG00000119865	Degradome sequencing//Degradome sequencing	negative		validated
tarbase	MIMAT0000063	hsa-let-7b-5p	TENM2	57451	ENSG00000145934	Degradome sequencing//Degradome sequencing	negative		validated
tarbase	MIMAT0000063	hsa-let-7b-5p	ZBTB37	84614	ENSG00000185278	Degradome sequencing//Degradome sequencing	positive		validated
tarbase	MIMAT0000063	hsa-let-7b-5p	VCAN	1462	ENSG00000038427	Degradome sequencing//Degradome sequencing//Degradome sequencing	positive		validated
tarbase	MIMAT0000063	hsa-let-7b-5p	THTPA	79178	ENSG00000259431	Degradome sequencing//Degradome sequencing	positive		validated
tarbase	MIMAT0000063	hsa-let-7b-5p	CNBP	7555	ENSG00000169714	Degradome sequencing//Degradome sequencing	positive		validated
tarbase	MIMAT0000063	hsa-let-7b-5p	SLC39A13	91252	ENSG00000165915	Degradome sequencing//Degradome sequencing	positive		validated
tarbase	MIMAT0000063	hsa-let-7b-5p	PLAC8	51316	ENSG00000145287	Degradome sequencing//Degradome sequencing	negative		validated
tarbase	MIMAT0000063	hsa-let-7b-5p	ZCCHC9	84240	ENSG00000131732	Degradome sequencing//Degradome sequencing	positive		validated
tarbase	MIMAT0000063	hsa-let-7b-5p	CCDC152	100129792	ENSG00000198865	Degradome sequencing//Degradome sequencing	negative		validated
tarbase	MIMAT0000063	hsa-let-7b-5p	EVA1A	84141	ENSG00000115363	Degradome sequencing//Degradome sequencing	positive		validated
tarbase	MIMAT0000063	hsa-let-7b-5p	ZSCAN31	64288	ENSG00000235109	Degradome sequencing//Degradome sequencing	negative		validated
tarbase	MIMAT0000063	hsa-let-7b-5p	VDAC3	7419	ENSG00000078668	Degradome sequencing//Degradome sequencing	negative		validated
tarbase	MIMAT0000063	hsa-let-7b-5p	RUSC2	9853	ENSG00000198853	Degradome sequencing//Degradome sequencing	positive		validated
tarbase	MIMAT0000063	hsa-let-7b-5p	LIMS2	55679	ENSG00000072163	Degradome sequencing//Degradome sequencing	positive		validated
tarbase	MIMAT0000063	hsa-let-7b-5p	HSBP1L1	440498	ENSG00000226742	Degradome sequencing//Degradome sequencing	positive		validated
tarbase	MIMAT0000063	hsa-let-7b-5p	ATXN7L3B	552889	ENSG00000253719	Degradome sequencing//Degradome sequencing	positive		validated
tarbase	MIMAT0000063	hsa-let-7b-5p	AKIRIN1	79647	ENSG00000174574	Degradome sequencing//Degradome sequencing//Degradome sequencing//Degradome sequencing	positive		validated
tarbase	MIMAT0000063	hsa-let-7b-5p	TTLL11	158135	ENSG00000175764	Degradome sequencing//Degradome sequencing//Degradome sequencing//Degradome sequencing	positive		validated
tarbase	MIMAT0000063	hsa-let-7b-5p	RNASEH2B	79621	ENSG00000136104	Degradome sequencing//Degradome sequencing	positive		validated
tarbase	MIMAT0000063	hsa-let-7b-5p	RPUSD3	285367	ENSG00000156990	Degradome sequencing//Degradome sequencing//Degradome sequencing	positive		validated
tarbase	MIMAT0000063	hsa-let-7b-5p	GHDC	84514	ENSG00000167925	Degradome sequencing//Degradome sequencing	positive		validated
tarbase	MIMAT0000063	hsa-let-7b-5p	SLC6A8	6535	ENSG00000130821	Degradome sequencing//Degradome sequencing	positive		validated
tarbase	MIMAT0000063	hsa-let-7b-5p	EIF5A	1984	ENSG00000132507	Degradome sequencing//Degradome sequencing	positive		validated
tarbase	MIMAT0000063	hsa-let-7b-5p	AMFR	267	ENSG00000159461	Degradome sequencing//Degradome sequencing	positive		validated
tarbase	MIMAT0000063	hsa-let-7b-5p	ZNF566	84924	ENSG00000186017	Degradome sequencing//Degradome sequencing	positive		validated
tarbase	MIMAT0000063	hsa-let-7b-5p	MSL2	55167	ENSG00000174579	Degradome sequencing//Degradome sequencing//Degradome sequencing	positive		validated
tarbase	MIMAT0000063	hsa-let-7b-5p	ANGPT1	284	ENSG00000154188	Degradome sequencing//Degradome sequencing	negative		validated
tarbase	MIMAT0000063	hsa-let-7b-5p	GORAB	92344	ENSG00000120370	Degradome sequencing//Degradome sequencing	negative		validated
tarbase	MIMAT0000063	hsa-let-7b-5p	KDM5C	8242	ENSG00000126012	Degradome sequencing//Degradome sequencing//Degradome sequencing	positive		validated
tarbase	MIMAT0000063	hsa-let-7b-5p	ANK3	288	ENSG00000151150	Degradome sequencing//Degradome sequencing	negative		validated
tarbase	MIMAT0000063	hsa-let-7b-5p	TLCD1	116238	ENSG00000160606	Degradome sequencing//Degradome sequencing	positive		validated
tarbase	MIMAT0000063	hsa-let-7b-5p	FAM172A	83989	ENSG00000113391	Degradome sequencing//Degradome sequencing	negative		validated
tarbase	MIMAT0000063	hsa-let-7b-5p	ZNF580	51157	ENSG00000213015	Degradome sequencing//Degradome sequencing	positive		validated
tarbase	MIMAT0000063	hsa-let-7b-5p	FXYD5	53827	ENSG00000089327	Degradome sequencing//Degradome sequencing	positive		validated
tarbase	MIMAT0000063	hsa-let-7b-5p	TRAPPC1	58485	ENSG00000170043	Degradome sequencing//Degradome sequencing//Degradome sequencing//Degradome sequencing//Degradome sequencing//Degradome sequencing//Degradome sequencing//Degrad	positive		validated
tarbase	MIMAT0000063	hsa-let-7b-5p	XPNPEP1	7511	ENSG00000108039	Degradome sequencing//Degradome sequencing	positive		validated
tarbase	MIMAT0000063	hsa-let-7b-5p	C3orf80	401097	ENSG00000180044	Degradome sequencing//Degradome sequencing	negative		validated
tarbase	MIMAT0000063	hsa-let-7b-5p	RIMS1	22999	ENSG00000079841	Degradome sequencing//Degradome sequencing	positive		validated
tarbase	MIMAT0000063	hsa-let-7b-5p	BAG1	573	ENSG00000107262	Degradome sequencing//Degradome sequencing	positive		validated
tarbase	MIMAT0000063	hsa-let-7b-5p	FOXP2	93986	ENSG00000128573	Degradome sequencing//Degradome sequencing	positive		validated
tarbase	MIMAT0000063	hsa-let-7b-5p	ARHGEF9	23229	ENSG00000131089	Degradome sequencing//Degradome sequencing	positive		validated
tarbase	MIMAT0000063	hsa-let-7b-5p	POLL	27343	ENSG00000166169	Degradome sequencing//Degradome sequencing	positive		validated
tarbase	MIMAT0000063	hsa-let-7b-5p	PCBP4	57060	ENSG00000090097	Degradome sequencing//Degradome sequencing	positive		validated
tarbase	MIMAT0000063	hsa-let-7b-5p	ARHGDIB	397	ENSG00000111348	Degradome sequencing//Degradome sequencing	positive		validated
tarbase	MIMAT0000063	hsa-let-7b-5p	ATG16L1	55054	ENSG00000085978	Degradome sequencing//Degradome sequencing//Degradome sequencing//Degradome sequencing//Degradome sequencing	positive		validated
tarbase	MIMAT0000063	hsa-let-7b-5p	NCOR1	9611	ENSG00000141027	Degradome sequencing//Degradome sequencing	positive		validated
tarbase	MIMAT0000063	hsa-let-7b-5p	SPINK6	404203	ENSG00000178172	Degradome sequencing//Degradome sequencing	negative		validated
tarbase	MIMAT0000063	hsa-let-7b-5p	DCLK1	9201	ENSG00000133083	Degradome sequencing//Degradome sequencing	negative		validated
tarbase	MIMAT0000063	hsa-let-7b-5p	STON1	11037	ENSG00000243244	Degradome sequencing//Degradome sequencing	negative		validated
tarbase	MIMAT0000063	hsa-let-7b-5p	NADK	65220	ENSG00000008130	Degradome sequencing//Degradome sequencing	positive		validated
tarbase	MIMAT0000063	hsa-let-7b-5p	LRBA	987	ENSG00000198589	Degradome sequencing//Degradome sequencing//Degradome sequencing	positive		validated
tarbase	MIMAT0000063	hsa-let-7b-5p	ZSCAN9	7746	ENSG00000137185	Degradome sequencing//Degradome sequencing	positive		validated
tarbase	MIMAT0000063	hsa-let-7b-5p	BMP4	652	ENSG00000125378	Degradome sequencing//Degradome sequencing	positive		validated
tarbase	MIMAT0000063	hsa-let-7b-5p	ZHX1-C8ORF76	100533106	ENSG00000259305	Degradome sequencing//Degradome sequencing	positive		validated
tarbase	MIMAT0000063	hsa-let-7b-5p	KAT5	10524	ENSG00000172977	Degradome sequencing//Degradome sequencing//Degradome sequencing	positive		validated
tarbase	MIMAT0000063	hsa-let-7b-5p	FBXO32	114907	ENSG00000156804	Degradome sequencing//Degradome sequencing//Degradome sequencing	positive		validated
tarbase	MIMAT0000063	hsa-let-7b-5p	EIF1AD	84285	ENSG00000175376	Degradome sequencing//Degradome sequencing//Degradome sequencing//Degradome sequencing	positive		validated
tarbase	MIMAT0000063	hsa-let-7b-5p	ZNF691	51058	ENSG00000164011	Degradome sequencing//Degradome sequencing//Degradome sequencing	positive		validated
tarbase	MIMAT0000063	hsa-let-7b-5p	DENND5A	23258	ENSG00000184014	Degradome sequencing//Degradome sequencing	positive		validated
tarbase	MIMAT0000063	hsa-let-7b-5p	VEGFB	7423	ENSG00000173511	Degradome sequencing//Degradome sequencing	positive		validated
tarbase	MIMAT0000063	hsa-let-7b-5p	ZNF124	7678	ENSG00000196418	Degradome sequencing//Degradome sequencing	negative		validated
tarbase	MIMAT0000063	hsa-let-7b-5p	CEP57	9702	ENSG00000166037	Degradome sequencing//Degradome sequencing	negative		validated
tarbase	MIMAT0000063	hsa-let-7b-5p	MST1R	4486	ENSG00000164078	Degradome sequencing//Degradome sequencing	positive		validated
tarbase	MIMAT0000063	hsa-let-7b-5p	CD70	970	ENSG00000125726	Degradome sequencing//Degradome sequencing	positive		validated
tarbase	MIMAT0000063	hsa-let-7b-5p	CLPTM1	1209	ENSG00000104853	Degradome sequencing//Degradome sequencing//Degradome sequencing	positive		validated
tarbase	MIMAT0000063	hsa-let-7b-5p	CRIP1	1396	ENSG00000213145	Degradome sequencing//Degradome sequencing	positive		validated
tarbase	MIMAT0000063	hsa-let-7b-5p	CSRP2	1466	ENSG00000175183	Degradome sequencing//Degradome sequencing	negative		validated
tarbase	MIMAT0000063	hsa-let-7b-5p	DUSP4	1846	ENSG00000120875	Degradome sequencing//Degradome sequencing//Degradome sequencing//Degradome sequencing	positive		validated
tarbase	MIMAT0000063	hsa-let-7b-5p	FOXF1	2294	ENSG00000103241	Degradome sequencing//Degradome sequencing	negative		validated
tarbase	MIMAT0000063	hsa-let-7b-5p	FZD2	2535	ENSG00000180340	Degradome sequencing//Degradome sequencing	positive		validated
tarbase	MIMAT0000063	hsa-let-7b-5p	CREM	1390	ENSG00000095794	Degradome sequencing//Degradome sequencing	positive		validated
tarbase	MIMAT0000063	hsa-let-7b-5p	ELK4	2005	ENSG00000158711	Degradome sequencing//Degradome sequencing	positive		validated
tarbase	MIMAT0000063	hsa-let-7b-5p	ESD	2098	ENSG00000139684	Degradome sequencing//Degradome sequencing	negative		validated
tarbase	MIMAT0000063	hsa-let-7b-5p	GPX3	2878	ENSG00000211445	Degradome sequencing//Degradome sequencing	positive		validated
tarbase	MIMAT0000063	hsa-let-7b-5p	EPCAM	4072	ENSG00000119888	Degradome sequencing//Degradome sequencing	negative		validated
tarbase	MIMAT0000063	hsa-let-7b-5p	PBX2	5089	ENSG00000204304	Degradome sequencing//Degradome sequencing	positive		validated
tarbase	MIMAT0000063	hsa-let-7b-5p	PPP2CA	5515	ENSG00000113575	Degradome sequencing//Degradome sequencing//Degradome sequencing	positive		validated
tarbase	MIMAT0000063	hsa-let-7b-5p	PSMB2	5690	ENSG00000126067	Degradome sequencing//Degradome sequencing//Degradome sequencing//Degradome sequencing//Degradome sequencing	positive		validated
tarbase	MIMAT0000063	hsa-let-7b-5p	PSMD8	5714	ENSG00000099341	Degradome sequencing//Degradome sequencing	positive		validated
tarbase	MIMAT0000063	hsa-let-7b-5p	S100A3	6274	ENSG00000188015	Degradome sequencing//Degradome sequencing	positive		validated
tarbase	MIMAT0000063	hsa-let-7b-5p	SBF1	6305	ENSG00000100241	Degradome sequencing//Degradome sequencing	positive		validated
tarbase	MIMAT0000063	hsa-let-7b-5p	TRPM2	7226	ENSG00000142185	Degradome sequencing//Degradome sequencing	positive		validated
tarbase	MIMAT0000063	hsa-let-7b-5p	HIRA	7290	ENSG00000100084	Degradome sequencing//Degradome sequencing	negative		validated
tarbase	MIMAT0000063	hsa-let-7b-5p	UBE2G2	7327	ENSG00000184787	Degradome sequencing//Degradome sequencing//Degradome sequencing//Degradome sequencing	positive		validated
tarbase	MIMAT0000063	hsa-let-7b-5p	ZNF91	7644	ENSG00000167232	Degradome sequencing//Degradome sequencing	positive		validated
tarbase	MIMAT0000063	hsa-let-7b-5p	EIF3D	8664	ENSG00000100353	Degradome sequencing//Degradome sequencing	positive		validated
tarbase	MIMAT0000063	hsa-let-7b-5p	ADAM23	8745	ENSG00000114948	Degradome sequencing//Degradome sequencing	negative		validated
tarbase	MIMAT0000063	hsa-let-7b-5p	DPM2	8818	ENSG00000136908	Degradome sequencing//Degradome sequencing	positive		validated
tarbase	MIMAT0000063	hsa-let-7b-5p	MCM3AP	8888	ENSG00000160294	Degradome sequencing//Degradome sequencing	positive		validated
tarbase	MIMAT0000063	hsa-let-7b-5p	MBD4	8930	ENSG00000129071	Degradome sequencing//Degradome sequencing	positive		validated
tarbase	MIMAT0000063	hsa-let-7b-5p	USP13	8975	ENSG00000058056	Degradome sequencing//Degradome sequencing	negative		validated
tarbase	MIMAT0000063	hsa-let-7b-5p	RNF8	9025	ENSG00000112130	Degradome sequencing//Degradome sequencing	positive		validated
tarbase	MIMAT0000063	hsa-let-7b-5p	SEMA3F	6405	ENSG00000001617	Degradome sequencing//Degradome sequencing	positive		validated
tarbase	MIMAT0000063	hsa-let-7b-5p	RAB11B	9230	ENSG00000185236	Degradome sequencing//Degradome sequencing	positive		validated
tarbase	MIMAT0000063	hsa-let-7b-5p	MED14	9282	ENSG00000180182	Degradome sequencing//Degradome sequencing	positive		validated
tarbase	MIMAT0000063	hsa-let-7b-5p	MED21	9412	ENSG00000152944	Degradome sequencing//Degradome sequencing	positive		validated
tarbase	MIMAT0000063	hsa-let-7b-5p	DMBT1	1755	ENSG00000187908	Degradome sequencing//Degradome sequencing	negative		validated
tarbase	MIMAT0000063	hsa-let-7b-5p	GPC5	2262	ENSG00000179399	Degradome sequencing//Degradome sequencing	negative		validated
tarbase	MIMAT0000063	hsa-let-7b-5p	RAB4A	5867	ENSG00000168118	Degradome sequencing//Degradome sequencing	positive		validated
tarbase	MIMAT0000063	hsa-let-7b-5p	SFSWAP	6433	ENSG00000061936	Degradome sequencing//Degradome sequencing	positive		validated
tarbase	MIMAT0000063	hsa-let-7b-5p	SNRPA	6626	ENSG00000077312	Degradome sequencing//Degradome sequencing//Degradome sequencing//Degradome sequencing//Degradome sequencing//Degradome sequencing	positive		validated
tarbase	MIMAT0000063	hsa-let-7b-5p	SNRNP40	9410	ENSG00000060688	Degradome sequencing//Degradome sequencing	positive		validated
tarbase	MIMAT0000063	hsa-let-7b-5p	IGDCC3	9543	ENSG00000174498	Degradome sequencing//Degradome sequencing//Degradome sequencing//Degradome sequencing//Degradome sequencing	positive		validated
tarbase	MIMAT0000063	hsa-let-7b-5p	IER2	9592	ENSG00000160888	Degradome sequencing//Degradome sequencing	positive		validated
tarbase	MIMAT0000063	hsa-let-7b-5p	AQP3	360	ENSG00000165272	Degradome sequencing//Degradome sequencing	positive		validated
tarbase	MIMAT0000063	hsa-let-7b-5p	RGPD5	84220	ENSG00000015568	Degradome sequencing//Degradome sequencing	positive		validated
tarbase	MIMAT0000063	hsa-let-7b-5p	SIM2	6493	ENSG00000159263	Degradome sequencing//Degradome sequencing	positive		validated
tarbase	MIMAT0000063	hsa-let-7b-5p	ATP2A3	489	ENSG00000074370	Degradome sequencing//Degradome sequencing	positive		validated
tarbase	MIMAT0000063	hsa-let-7b-5p	CBL	867	ENSG00000110395	Degradome sequencing//Degradome sequencing	positive		validated
tarbase	MIMAT0000063	hsa-let-7b-5p	DLX3	1747	ENSG00000064195	Degradome sequencing//Degradome sequencing	positive		validated
tarbase	MIMAT0000063	hsa-let-7b-5p	FAT1	2195	ENSG00000083857	Degradome sequencing//Degradome sequencing//Degradome sequencing	positive		validated
tarbase	MIMAT0000063	hsa-let-7b-5p	GLUD1	2746	ENSG00000148672	Degradome sequencing//Degradome sequencing	positive		validated
tarbase	MIMAT0000063	hsa-let-7b-5p	FOSL1	8061	ENSG00000175592	Degradome sequencing//Degradome sequencing//Degradome sequencing//Degradome sequencing//Degradome sequencing	positive		validated
tarbase	MIMAT0000063	hsa-let-7b-5p	LCN2	3934	ENSG00000148346	Degradome sequencing//Degradome sequencing	positive		validated
tarbase	MIMAT0000063	hsa-let-7b-5p	TCF20	6942	ENSG00000100207	Degradome sequencing//Degradome sequencing//Degradome sequencing	positive		validated
tarbase	MIMAT0000063	hsa-let-7b-5p	ARPC2	10109	ENSG00000163466	Degradome sequencing//Degradome sequencing	positive		validated
tarbase	MIMAT0000063	hsa-let-7b-5p	TRIM28	10155	ENSG00000130726	Degradome sequencing//Degradome sequencing	positive		validated
tarbase	MIMAT0000063	hsa-let-7b-5p	USPL1	10208	ENSG00000132952	Degradome sequencing//Degradome sequencing//Degradome sequencing	positive		validated
tarbase	MIMAT0000063	hsa-let-7b-5p	SF3B4	10262	ENSG00000143368	Degradome sequencing//Degradome sequencing	positive		validated
tarbase	MIMAT0000063	hsa-let-7b-5p	PCM1	5108	ENSG00000078674	Degradome sequencing//Degradome sequencing	positive		validated
tarbase	MIMAT0000063	hsa-let-7b-5p	RANBP2	5903	ENSG00000153201	Degradome sequencing//Degradome sequencing//Degradome sequencing//Degradome sequencing//Degradome sequencing	positive		validated
tarbase	MIMAT0000063	hsa-let-7b-5p	OLFM1	10439	ENSG00000130558	Degradome sequencing//Degradome sequencing	negative		validated
tarbase	MIMAT0000063	hsa-let-7b-5p	PRPF8	10594	ENSG00000174231	Degradome sequencing//Degradome sequencing//Degradome sequencing//Degradome sequencing//Degradome sequencing	positive		validated
tarbase	MIMAT0000063	hsa-let-7b-5p	LGALS8	3964	ENSG00000116977	Degradome sequencing//Degradome sequencing	negative		validated
tarbase	MIMAT0000063	hsa-let-7b-5p	SLC2A1	6513	ENSG00000117394	Degradome sequencing//Degradome sequencing	positive		validated
tarbase	MIMAT0000063	hsa-let-7b-5p	IQGAP2	10788	ENSG00000145703	Degradome sequencing//Degradome sequencing	positive		validated
tarbase	MIMAT0000063	hsa-let-7b-5p	SRCAP	10847	ENSG00000080603	Degradome sequencing//Degradome sequencing//Degradome sequencing	positive		validated
tarbase	MIMAT0000063	hsa-let-7b-5p	ADIRF	10974	ENSG00000148671	Degradome sequencing//Degradome sequencing	positive		validated
tarbase	MIMAT0000063	hsa-let-7b-5p	TMEM115	11070	ENSG00000126062	Degradome sequencing//Degradome sequencing	positive		validated
tarbase	MIMAT0000063	hsa-let-7b-5p	NUDT6	11162	ENSG00000170917	Degradome sequencing//Degradome sequencing	negative		validated
tarbase	MIMAT0000063	hsa-let-7b-5p	UTY	7404	ENSG00000183878	Degradome sequencing//Degradome sequencing	positive		validated
tarbase	MIMAT0000063	hsa-let-7b-5p	SF3A2	8175	ENSG00000104897	Degradome sequencing//Degradome sequencing	positive		validated
tarbase	MIMAT0000063	hsa-let-7b-5p	RALY	22913	ENSG00000125970	Degradome sequencing//Degradome sequencing//Degradome sequencing	positive		validated
tarbase	MIMAT0000063	hsa-let-7b-5p	TPX2	22974	ENSG00000088325	Degradome sequencing//Degradome sequencing	positive		validated
tarbase	MIMAT0000063	hsa-let-7b-5p	LPAR3	23566	ENSG00000171517	Degradome sequencing//Degradome sequencing	negative		validated
tarbase	MIMAT0000063	hsa-let-7b-5p	FBXO22	26263	ENSG00000167196	Degradome sequencing//Degradome sequencing//Degradome sequencing//Degradome sequencing//Degradome sequencing//Degradome sequencing	positive		validated
tarbase	MIMAT0000063	hsa-let-7b-5p	GRHPR	9380	ENSG00000137106	Degradome sequencing//Degradome sequencing	positive		validated
tarbase	MIMAT0000063	hsa-let-7b-5p	MAGI2	9863	ENSG00000187391	Degradome sequencing//Degradome sequencing	positive		validated
tarbase	MIMAT0000063	hsa-let-7b-5p	SNRNP200	23020	ENSG00000144028	Degradome sequencing//Degradome sequencing	positive		validated
tarbase	MIMAT0000063	hsa-let-7b-5p	UBE2T	29089	ENSG00000077152	Degradome sequencing//Degradome sequencing	positive		validated
tarbase	MIMAT0000063	hsa-let-7b-5p	DSPP	1834	ENSG00000152591	Degradome sequencing//Degradome sequencing	negative		validated
tarbase	MIMAT0000063	hsa-let-7b-5p	HOXC11	3227	ENSG00000123388	Degradome sequencing//Degradome sequencing	positive		validated
tarbase	MIMAT0000063	hsa-let-7b-5p	ETHE1	23474	ENSG00000105755	Degradome sequencing//Degradome sequencing	positive		validated
tarbase	MIMAT0000063	hsa-let-7b-5p	DDX58	23586	ENSG00000107201	Degradome sequencing//Degradome sequencing	positive		validated
tarbase	MIMAT0000063	hsa-let-7b-5p	MOCS3	27304	ENSG00000124217	Degradome sequencing//Degradome sequencing	positive		validated
tarbase	MIMAT0000063	hsa-let-7b-5p	GOLIM4	27333	ENSG00000173905	Degradome sequencing//Degradome sequencing	negative		validated
tarbase	MIMAT0000063	hsa-let-7b-5p	DHX34	9704	ENSG00000134815	Degradome sequencing//Degradome sequencing	positive		validated
tarbase	MIMAT0000063	hsa-let-7b-5p	SETD1A	9739	ENSG00000099381	Degradome sequencing//Degradome sequencing//Degradome sequencing	positive		validated
tarbase	MIMAT0000063	hsa-let-7b-5p	LRIG2	9860	ENSG00000198799	Degradome sequencing//Degradome sequencing//Degradome sequencing	positive		validated
tarbase	MIMAT0000063	hsa-let-7b-5p	SV2A	9900	ENSG00000159164	Degradome sequencing//Degradome sequencing	negative		validated
tarbase	MIMAT0000063	hsa-let-7b-5p	N4BP2L2	10443	ENSG00000244754	Degradome sequencing//Degradome sequencing	negative		validated
tarbase	MIMAT0000063	hsa-let-7b-5p	HMGXB3	22993	ENSG00000113716	Degradome sequencing//Degradome sequencing	positive		validated
tarbase	MIMAT0000063	hsa-let-7b-5p	FSTL4	23105	ENSG00000053108	Degradome sequencing//Degradome sequencing	negative		validated
tarbase	MIMAT0000063	hsa-let-7b-5p	FNBP4	23360	ENSG00000109920	Degradome sequencing//Degradome sequencing	positive		validated
tarbase	MIMAT0000063	hsa-let-7b-5p	NPDC1	56654	ENSG00000107281	Degradome sequencing//Degradome sequencing	positive		validated
tarbase	MIMAT0000063	hsa-let-7b-5p	TMEM158	25907	ENSG00000249992	Degradome sequencing//Degradome sequencing	positive		validated
tarbase	MIMAT0000063	hsa-let-7b-5p	PNKD	25953	ENSG00000127838	Degradome sequencing//Degradome sequencing//Degradome sequencing	positive		validated
tarbase	MIMAT0000063	hsa-let-7b-5p	PNISR	25957	ENSG00000132424	Degradome sequencing//Degradome sequencing	negative		validated
tarbase	MIMAT0000063	hsa-let-7b-5p	RNF167	26001	ENSG00000108523	Degradome sequencing//Degradome sequencing//Degradome sequencing	positive		validated
tarbase	MIMAT0000063	hsa-let-7b-5p	FAM169A	26049	ENSG00000198780	Degradome sequencing//Degradome sequencing	negative		validated
tarbase	MIMAT0000063	hsa-let-7b-5p	WSB1	26118	ENSG00000109046	Degradome sequencing//Degradome sequencing//Degradome sequencing//Degradome sequencing//Degradome sequencing	positive		validated
tarbase	MIMAT0000063	hsa-let-7b-5p	PRPF31	26121	ENSG00000105618	Degradome sequencing//Degradome sequencing//Degradome sequencing	positive		validated
tarbase	MIMAT0000063	hsa-let-7b-5p	G0S2	50486	ENSG00000123689	Degradome sequencing//Degradome sequencing	negative		validated
tarbase	MIMAT0000063	hsa-let-7b-5p	TXNDC11	51061	ENSG00000153066	Degradome sequencing//Degradome sequencing//Degradome sequencing	positive		validated
tarbase	MIMAT0000063	hsa-let-7b-5p	LSR	51599	ENSG00000105699	Degradome sequencing//Degradome sequencing	positive		validated
tarbase	MIMAT0000063	hsa-let-7b-5p	MRPL2	51069	ENSG00000112651	Degradome sequencing//Degradome sequencing	positive		validated
tarbase	MIMAT0000063	hsa-let-7b-5p	CNOT1	23019	ENSG00000125107	Degradome sequencing//Degradome sequencing//Degradome sequencing//Degradome sequencing//Degradome sequencing	positive		validated
tarbase	MIMAT0000063	hsa-let-7b-5p	ARID1B	57492	ENSG00000049618	Degradome sequencing//Degradome sequencing	positive		validated
tarbase	MIMAT0000063	hsa-let-7b-5p	BEST2	54831	ENSG00000039987	Degradome sequencing//Degradome sequencing	positive		validated
tarbase	MIMAT0000063	hsa-let-7b-5p	PXK	54899	ENSG00000168297	Degradome sequencing//Degradome sequencing	negative		validated
tarbase	MIMAT0000063	hsa-let-7b-5p	RPP25	54913	ENSG00000178718	Degradome sequencing//Degradome sequencing	positive		validated
tarbase	MIMAT0000063	hsa-let-7b-5p	WIPI1	55062	ENSG00000070540	Degradome sequencing//Degradome sequencing//Degradome sequencing	positive		validated
tarbase	MIMAT0000063	hsa-let-7b-5p	PACS1	55690	ENSG00000175115	Degradome sequencing//Degradome sequencing	positive		validated
tarbase	MIMAT0000063	hsa-let-7b-5p	SAMD4B	55095	ENSG00000179134	Degradome sequencing//Degradome sequencing	positive		validated
tarbase	MIMAT0000063	hsa-let-7b-5p	LMBR1L	55716	ENSG00000139636	Degradome sequencing//Degradome sequencing//Degradome sequencing	positive		validated
tarbase	MIMAT0000063	hsa-let-7b-5p	CCDC91	55297	ENSG00000123106	Degradome sequencing//Degradome sequencing	negative		validated
tarbase	MIMAT0000063	hsa-let-7b-5p	TMA16	55319	ENSG00000198498	Degradome sequencing//Degradome sequencing	negative		validated
tarbase	MIMAT0000063	hsa-let-7b-5p	CACNA2D3	55799	ENSG00000157445	Degradome sequencing//Degradome sequencing	negative		validated
tarbase	MIMAT0000063	hsa-let-7b-5p	STK32B	55351	ENSG00000152953	Degradome sequencing//Degradome sequencing	positive		validated
tarbase	MIMAT0000063	hsa-let-7b-5p	STYK1	55359	ENSG00000060140	Degradome sequencing//Degradome sequencing	negative		validated
tarbase	MIMAT0000063	hsa-let-7b-5p	FBXO6	26270	ENSG00000116663	Degradome sequencing//Degradome sequencing	positive		validated
tarbase	MIMAT0000063	hsa-let-7b-5p	PRDM5	11107	ENSG00000138738	Degradome sequencing//Degradome sequencing//Degradome sequencing	positive		validated
tarbase	MIMAT0000063	hsa-let-7b-5p	DHTKD1	55526	ENSG00000181192	Degradome sequencing//Degradome sequencing//Degradome sequencing	positive		validated
tarbase	MIMAT0000063	hsa-let-7b-5p	MYO5C	55930	ENSG00000128833	Degradome sequencing//Degradome sequencing	positive		validated
tarbase	MIMAT0000063	hsa-let-7b-5p	PCDHAC2	56134	ENSG00000243232	Degradome sequencing//Degradome sequencing//Degradome sequencing//Degradome sequencing	positive		validated
tarbase	MIMAT0000063	hsa-let-7b-5p	PDE7B	27115	ENSG00000171408	Degradome sequencing//Degradome sequencing	negative		validated
tarbase	MIMAT0000063	hsa-let-7b-5p	HOXB6	3216	ENSG00000108511	Degradome sequencing//Degradome sequencing	positive		validated
tarbase	MIMAT0000063	hsa-let-7b-5p	SH3TC1	54436	ENSG00000125089	Degradome sequencing//Degradome sequencing//Degradome sequencing//Degradome sequencing//Degradome sequencing//Degradome sequencing//Degradome sequencing	positive		validated
tarbase	MIMAT0000063	hsa-let-7b-5p	SMG9	56006	ENSG00000105771	Degradome sequencing//Degradome sequencing	positive		validated
tarbase	MIMAT0000063	hsa-let-7b-5p	GSK3A	2931	ENSG00000105723	Degradome sequencing//Degradome sequencing	positive		validated
tarbase	MIMAT0000063	hsa-let-7b-5p	FMN2	56776	ENSG00000155816	Degradome sequencing//Degradome sequencing	negative		validated
tarbase	MIMAT0000063	hsa-let-7b-5p	PRTFDC1	56952	ENSG00000099256	Degradome sequencing//Degradome sequencing	negative		validated
tarbase	MIMAT0000063	hsa-let-7b-5p	KCTD16	57528	ENSG00000183775	Degradome sequencing//Degradome sequencing	positive		validated
tarbase	MIMAT0000063	hsa-let-7b-5p	WDR48	57599	ENSG00000114742	Degradome sequencing//Degradome sequencing//Degradome sequencing//Degradome sequencing//Degradome sequencing	positive		validated
tarbase	MIMAT0000063	hsa-let-7b-5p	ZSWIM5	57643	ENSG00000162415	Degradome sequencing//Degradome sequencing	negative		validated
tarbase	MIMAT0000063	hsa-let-7b-5p	EPG5	57724	ENSG00000152223	Degradome sequencing//Degradome sequencing	positive		validated
tarbase	MIMAT0000063	hsa-let-7b-5p	NMT1	4836	ENSG00000136448	Degradome sequencing//Degradome sequencing//Degradome sequencing//Degradome sequencing	positive		validated
tarbase	MIMAT0000063	hsa-let-7b-5p	KDM6A	7403	ENSG00000147050	Degradome sequencing//Degradome sequencing//Degradome sequencing//Degradome sequencing//Degradome sequencing//Degradome sequencing//Degradome sequencing	positive		validated
tarbase	MIMAT0000063	hsa-let-7b-5p	PIEZO2	63895	ENSG00000154864	Degradome sequencing//Degradome sequencing	positive		validated
tarbase	MIMAT0000063	hsa-let-7b-5p	HHIP	64399	ENSG00000164161	Degradome sequencing//Degradome sequencing	positive		validated
tarbase	MIMAT0000063	hsa-let-7b-5p	POLR1E	64425	ENSG00000137054	Degradome sequencing//Degradome sequencing	positive		validated
tarbase	MIMAT0000063	hsa-let-7b-5p	ZDHHC6	64429	ENSG00000023041	Degradome sequencing//Degradome sequencing	positive		validated
tarbase	MIMAT0000063	hsa-let-7b-5p	S100PBP	64766	ENSG00000116497	Degradome sequencing//Degradome sequencing//Degradome sequencing//Degradome sequencing//Degradome sequencing//Degradome sequencing	positive		validated
tarbase	MIMAT0000063	hsa-let-7b-5p	DEPTOR	64798	ENSG00000155792	Degradome sequencing//Degradome sequencing	positive		validated
tarbase	MIMAT0000063	hsa-let-7b-5p	TMEM38A	79041	ENSG00000072954	Degradome sequencing//Degradome sequencing//Degradome sequencing//Degradome sequencing//Degradome sequencing	positive		validated
tarbase	MIMAT0000063	hsa-let-7b-5p	TMEM185B	79134	ENSG00000226479	Degradome sequencing//Degradome sequencing	positive		validated
tarbase	MIMAT0000063	hsa-let-7b-5p	PPDPF	79144	ENSG00000125534	Degradome sequencing//Degradome sequencing	positive		validated
tarbase	MIMAT0000063	hsa-let-7b-5p	TMEM243	79161	ENSG00000135185	Degradome sequencing//Degradome sequencing//Degradome sequencing	positive		validated
tarbase	MIMAT0000063	hsa-let-7b-5p	ZFHX4	79776	ENSG00000091656	Degradome sequencing//Degradome sequencing//Degradome sequencing//Degradome sequencing//Degradome sequencing	positive		validated
tarbase	MIMAT0000063	hsa-let-7b-5p	MZT2B	80097	ENSG00000152082	Degradome sequencing//Degradome sequencing	negative		validated
tarbase	MIMAT0000063	hsa-let-7b-5p	CENPT	80152	ENSG00000102901	Degradome sequencing//Degradome sequencing	positive		validated
tarbase	MIMAT0000063	hsa-let-7b-5p	CEP290	80184	ENSG00000198707	Degradome sequencing//Degradome sequencing	positive		validated
tarbase	MIMAT0000063	hsa-let-7b-5p	LY6G5C	80741	ENSG00000204428	Degradome sequencing//Degradome sequencing	positive		validated
tarbase	MIMAT0000063	hsa-let-7b-5p	ACAP3	116983	ENSG00000131584	Degradome sequencing//Degradome sequencing	positive		validated
tarbase	MIMAT0000063	hsa-let-7b-5p	ADAMTS10	81794	ENSG00000142303	Degradome sequencing//Degradome sequencing	positive		validated
tarbase	MIMAT0000063	hsa-let-7b-5p	SF3B5	83443	ENSG00000169976	Degradome sequencing//Degradome sequencing//Degradome sequencing	positive		validated
tarbase	MIMAT0000063	hsa-let-7b-5p	RNF208	727800	ENSG00000212864	Degradome sequencing//Degradome sequencing	positive		validated
tarbase	MIMAT0000063	hsa-let-7b-5p	DNAJC14	85406	ENSG00000135392	Degradome sequencing//Degradome sequencing	positive		validated
tarbase	MIMAT0000063	hsa-let-7b-5p	HPS3	84343	ENSG00000163755	Degradome sequencing//Degradome sequencing	negative		validated
tarbase	MIMAT0000063	hsa-let-7b-5p	PKIB	5570	ENSG00000135549	Degradome sequencing//Degradome sequencing	positive		validated
tarbase	MIMAT0000063	hsa-let-7b-5p	BOK	666	ENSG00000176720	Degradome sequencing//Degradome sequencing	positive		validated
tarbase	MIMAT0000063	hsa-let-7b-5p	ABHD14B	84836	ENSG00000114779	Degradome sequencing//Degradome sequencing	positive		validated
tarbase	MIMAT0000063	hsa-let-7b-5p	LRCH3	84859	ENSG00000186001	Degradome sequencing//Degradome sequencing	negative		validated
tarbase	MIMAT0000063	hsa-let-7b-5p	ZDHHC12	84885	ENSG00000160446	Degradome sequencing//Degradome sequencing	positive		validated
tarbase	MIMAT0000063	hsa-let-7b-5p	SPPL2A	84888	ENSG00000138600	Degradome sequencing//Degradome sequencing	negative		validated
tarbase	MIMAT0000063	hsa-let-7b-5p	ARHGEF39	84904	ENSG00000137135	Degradome sequencing//Degradome sequencing	positive		validated
tarbase	MIMAT0000063	hsa-let-7b-5p	FRMD5	84978	ENSG00000171877	Degradome sequencing//Degradome sequencing	positive		validated
tarbase	MIMAT0000063	hsa-let-7b-5p	FAM83A	84985	ENSG00000147689	Degradome sequencing//Degradome sequencing	positive		validated
tarbase	MIMAT0000063	hsa-let-7b-5p	COX14	84987	ENSG00000178449	Degradome sequencing//Degradome sequencing//Degradome sequencing	positive		validated
tarbase	MIMAT0000063	hsa-let-7b-5p	TMEM60	85025	ENSG00000135211	Degradome sequencing//Degradome sequencing//Degradome sequencing	positive		validated
tarbase	MIMAT0000063	hsa-let-7b-5p	ARHGAP18	93663	ENSG00000146376	Degradome sequencing//Degradome sequencing	positive		validated
tarbase	MIMAT0000063	hsa-let-7b-5p	TRIM41	90933	ENSG00000146063	Degradome sequencing//Degradome sequencing	positive		validated
tarbase	MIMAT0000063	hsa-let-7b-5p	LENG8	114823	ENSG00000167615	Degradome sequencing//Degradome sequencing	positive		validated
tarbase	MIMAT0000063	hsa-let-7b-5p	EGLN2	112398	ENSG00000269858	Degradome sequencing//Degradome sequencing	positive		validated
tarbase	MIMAT0000063	hsa-let-7b-5p	MED30	90390	ENSG00000164758	Degradome sequencing//Degradome sequencing	negative		validated
tarbase	MIMAT0000063	hsa-let-7b-5p	CITED4	163732	ENSG00000179862	Degradome sequencing//Degradome sequencing	positive		validated
tarbase	MIMAT0000063	hsa-let-7b-5p	PANK1	53354	ENSG00000152782	Degradome sequencing//Degradome sequencing	negative		validated
tarbase	MIMAT0000063	hsa-let-7b-5p	JOSD2	126119	ENSG00000161677	Degradome sequencing//Degradome sequencing	positive		validated
tarbase	MIMAT0000063	hsa-let-7b-5p	DCAF15	90379	ENSG00000132017	Degradome sequencing//Degradome sequencing//Degradome sequencing//Degradome sequencing	positive		validated
tarbase	MIMAT0000063	hsa-let-7b-5p	ADAMTS15	170689	ENSG00000166106	Degradome sequencing//Degradome sequencing	positive		validated
tarbase	MIMAT0000063	hsa-let-7b-5p	STARD4	134429	ENSG00000164211	Degradome sequencing//Degradome sequencing	negative		validated
tarbase	MIMAT0000063	hsa-let-7b-5p	COMTD1	118881	ENSG00000165644	Degradome sequencing//Degradome sequencing	positive		validated
tarbase	MIMAT0000063	hsa-let-7b-5p	IL20RB	53833	ENSG00000174564	Degradome sequencing//Degradome sequencing	positive		validated
tarbase	MIMAT0000063	hsa-let-7b-5p	PARS2	25973	ENSG00000162396	Degradome sequencing//Degradome sequencing//Degradome sequencing//Degradome sequencing	positive		validated
tarbase	MIMAT0000063	hsa-let-7b-5p	SLC36A4	120103	ENSG00000180773	Degradome sequencing//Degradome sequencing	negative		validated
tarbase	MIMAT0000063	hsa-let-7b-5p	ZSCAN29	146050	ENSG00000140265	Degradome sequencing//Degradome sequencing	negative		validated
tarbase	MIMAT0000063	hsa-let-7b-5p	XXYLT1	152002	ENSG00000173950	Degradome sequencing//Degradome sequencing	negative		validated
tarbase	MIMAT0000063	hsa-let-7b-5p	SH3RF2	153769	ENSG00000156463	Degradome sequencing//Degradome sequencing	positive		validated
tarbase	MIMAT0000063	hsa-let-7b-5p	ZNF585A	199704	ENSG00000196967	Degradome sequencing//Degradome sequencing	positive		validated
tarbase	MIMAT0000063	hsa-let-7b-5p	SENP5	205564	ENSG00000119231	Degradome sequencing//Degradome sequencing//Degradome sequencing	positive		validated
tarbase	MIMAT0000063	hsa-let-7b-5p	YTHDF3	253943	ENSG00000185728	Degradome sequencing//Degradome sequencing	positive		validated
tarbase	MIMAT0000063	hsa-let-7b-5p	PXT1	222659	ENSG00000179165	Degradome sequencing//Degradome sequencing//Degradome sequencing//Degradome sequencing//Degradome sequencing//Degradome sequencing//Degradome sequencing//Degrad	positive		validated
tarbase	MIMAT0000063	hsa-let-7b-5p	TMEM151A	256472	ENSG00000179292	Degradome sequencing//Degradome sequencing	positive		validated
tarbase	MIMAT0000063	hsa-let-7b-5p	MAMDC2	256691	ENSG00000165072	Degradome sequencing//Degradome sequencing	positive		validated
tarbase	MIMAT0000063	hsa-let-7b-5p	FBXL16	146330	ENSG00000127585	Degradome sequencing//Degradome sequencing	positive		validated
tarbase	MIMAT0000063	hsa-let-7b-5p	FAM43A	131583	ENSG00000185112	Degradome sequencing//Degradome sequencing//Degradome sequencing	positive		validated
tarbase	MIMAT0000063	hsa-let-7b-5p	NAP1L5	266812	ENSG00000177432	Degradome sequencing//Degradome sequencing	negative		validated
tarbase	MIMAT0000063	hsa-let-7b-5p	ZNF57	126295	ENSG00000171970	Degradome sequencing//Degradome sequencing	positive		validated
tarbase	MIMAT0000063	hsa-let-7b-5p	EPHX4	253152	ENSG00000172031	Degradome sequencing//Degradome sequencing	negative		validated
tarbase	MIMAT0000063	hsa-let-7b-5p	DIP2B	57609	ENSG00000066084	Degradome sequencing//Degradome sequencing//Degradome sequencing	positive		validated
tarbase	MIMAT0000063	hsa-let-7b-5p	NEGR1	257194	ENSG00000172260	Degradome sequencing//Degradome sequencing	negative		validated
tarbase	MIMAT0000063	hsa-let-7b-5p	PRTG	283659	ENSG00000166450	Degradome sequencing//Degradome sequencing	positive		validated
tarbase	MIMAT0000063	hsa-let-7b-5p	CCDC71L	168455	ENSG00000253276	Degradome sequencing//Degradome sequencing//Degradome sequencing//Degradome sequencing//Degradome sequencing//Degradome sequencing//Degradome sequencing	positive		validated
tarbase	MIMAT0000063	hsa-let-7b-5p	C5orf51	285636	ENSG00000205765	Degradome sequencing//Degradome sequencing//Degradome sequencing//Degradome sequencing//Degradome sequencing	positive		validated
tarbase	MIMAT0000063	hsa-let-7b-5p	LYPD6B	130576	ENSG00000150556	Degradome sequencing//Degradome sequencing	negative		validated
tarbase	MIMAT0000063	hsa-let-7b-5p	ZDHHC21	340481	ENSG00000175893	Degradome sequencing//Degradome sequencing	positive		validated
tarbase	MIMAT0000063	hsa-let-7b-5p	OGT	8473	ENSG00000147162	Degradome sequencing//Degradome sequencing	positive		validated
tarbase	MIMAT0000063	hsa-let-7b-5p	KANK4	163782	ENSG00000132854	Degradome sequencing//Degradome sequencing	positive		validated
tarbase	MIMAT0000063	hsa-let-7b-5p	ZSCAN22	342945	ENSG00000182318	Degradome sequencing//Degradome sequencing	positive		validated
tarbase	MIMAT0000063	hsa-let-7b-5p	ZNF428	126299	ENSG00000131116	Degradome sequencing//Degradome sequencing	positive		validated
tarbase	MIMAT0000063	hsa-let-7b-5p	ZNF710	374655	ENSG00000140548	Degradome sequencing//Degradome sequencing	positive		validated
tarbase	MIMAT0000063	hsa-let-7b-5p	IGFL1	374918	ENSG00000188293	Degradome sequencing//Degradome sequencing	positive		validated
tarbase	MIMAT0000063	hsa-let-7b-5p	CCDC80	151887	ENSG00000091986	Degradome sequencing//Degradome sequencing	positive		validated
tarbase	MIMAT0000063	hsa-let-7b-5p	RARRES1	5918	ENSG00000118849	Degradome sequencing//Degradome sequencing	negative		validated
tarbase	MIMAT0000063	hsa-let-7b-5p	C5orf46	389336	ENSG00000178776	Degradome sequencing//Degradome sequencing	positive		validated
tarbase	MIMAT0000063	hsa-let-7b-5p	CHCHD10	400916	ENSG00000250479	Degradome sequencing//Degradome sequencing	positive		validated
tarbase	MIMAT0000063	hsa-let-7b-5p	ZNF852	285346	ENSG00000178917	Degradome sequencing//Degradome sequencing//Degradome sequencing	positive		validated
tarbase	MIMAT0000063	hsa-let-7b-5p	CHRND	1144	ENSG00000135902	Degradome sequencing//Degradome sequencing	positive		validated
tarbase	MIMAT0000063	hsa-let-7b-5p	EEF1D	1936	ENSG00000104529	Degradome sequencing//Degradome sequencing	negative		validated
tarbase	MIMAT0000063	hsa-let-7b-5p	MYL9	10398	ENSG00000101335	Degradome sequencing//Degradome sequencing	positive		validated
tarbase	MIMAT0000063	hsa-let-7b-5p	NBEAL2	23218	ENSG00000160796	Degradome sequencing//Degradome sequencing//Degradome sequencing//Degradome sequencing//Degradome sequencing//Degradome sequencing	positive		validated
tarbase	MIMAT0000063	hsa-let-7b-5p	ZNF524	147807	ENSG00000171443	Degradome sequencing//Degradome sequencing	positive		validated
tarbase	MIMAT0000063	hsa-let-7b-5p	CRYBG3	131544	ENSG00000080200	Degradome sequencing//Degradome sequencing	positive		validated
tarbase	MIMAT0000063	hsa-let-7b-5p	FBL	2091	ENSG00000105202	Degradome sequencing//Degradome sequencing//Degradome sequencing//Degradome sequencing	positive		validated
tarbase	MIMAT0000063	hsa-let-7b-5p	BLOC1S1	2647	ENSG00000135441	Degradome sequencing//Degradome sequencing	positive		validated
tarbase	MIMAT0000063	hsa-let-7b-5p	RPS11	6205	ENSG00000142534	Degradome sequencing//Degradome sequencing	negative		validated
tarbase	MIMAT0000063	hsa-let-7b-5p	TNNT1	7138	ENSG00000105048	Degradome sequencing//Degradome sequencing	positive		validated
tarbase	MIMAT0000063	hsa-let-7b-5p	FAM171A2	284069	ENSG00000161682	Degradome sequencing//Degradome sequencing	positive		validated
tarbase	MIMAT0000063	hsa-let-7b-5p	SLC4A2	6522	ENSG00000164889	Degradome sequencing//Degradome sequencing	positive		validated
tarbase	MIMAT0000063	hsa-let-7b-5p	RPL38	6169	ENSG00000172809	Degradome sequencing//Degradome sequencing	negative		validated
tarbase	MIMAT0000063	hsa-let-7b-5p	UBXN11	91544	ENSG00000158062	Degradome sequencing//Degradome sequencing	positive		validated
tarbase	MIMAT0000063	hsa-let-7b-5p	XAB2	56949	ENSG00000076924	Degradome sequencing//Degradome sequencing	positive		validated
tarbase	MIMAT0000063	hsa-let-7b-5p	MT-ND5	4540	ENSG00000198786	Degradome sequencing//Degradome sequencing	positive		validated
tarbase	MIMAT0000063	hsa-let-7b-5p	MT-CO1	4512	ENSG00000198804	Degradome sequencing//Degradome sequencing	positive		validated
tarbase	MIMAT0000063	hsa-let-7b-5p	MT-ND6	4541	ENSG00000198695	Degradome sequencing//Degradome sequencing	negative		validated
tarbase	MIMAT0000063	hsa-let-7b-5p	MT-ATP6	4508	ENSG00000198899	Degradome sequencing//Degradome sequencing//Degradome sequencing	positive		validated
tarbase	MIMAT0000063	hsa-let-7b-5p	S100A4	6275	ENSG00000196154	Degradome sequencing//Degradome sequencing	negative		validated
tarbase	MIMAT0000063	hsa-let-7b-5p	MUC16	94025	ENSG00000181143	Degradome sequencing//Degradome sequencing//Degradome sequencing	positive		validated
tarbase	MIMAT0000063	hsa-let-7b-5p	ANKHD1-EIF4EBP3	404734	ENSG00000254996	Degradome sequencing//Degradome sequencing	positive		validated
tarbase	MIMAT0000063	hsa-let-7b-5p	GAN	8139	ENSG00000261609	Degradome sequencing//Degradome sequencing	positive		validated
tarbase	MIMAT0000063	hsa-let-7b-5p	CNIH1	10175	ENSG00000100528	Degradome sequencing//Degradome sequencing	positive		validated
tarbase	MIMAT0000063	hsa-let-7b-5p	MIEF1	54471	ENSG00000100335	Degradome sequencing//Degradome sequencing	positive		validated
tarbase	MIMAT0000063	hsa-let-7b-5p	CXCL8	3576	ENSG00000169429	Degradome sequencing//Degradome sequencing	positive		validated
tarbase	MIMAT0000063	hsa-let-7b-5p	ERBIN	55914	ENSG00000112851	Degradome sequencing//Degradome sequencing	negative		validated
tarbase	MIMAT0000063	hsa-let-7b-5p	NUP58	9818	ENSG00000139496	Degradome sequencing//Degradome sequencing	negative		validated
tarbase	MIMAT0000063	hsa-let-7b-5p	PLPP4	196051	ENSG00000203805	Degradome sequencing//Degradome sequencing	positive		validated
tarbase	MIMAT0000063	hsa-let-7b-5p	ADGRG6	57211	ENSG00000112414	Degradome sequencing//Degradome sequencing	positive		validated
tarbase	MIMAT0000063	hsa-let-7b-5p	PROSER3	148137	ENSG00000167595	Degradome sequencing//Degradome sequencing//Degradome sequencing	positive		validated
tarbase	MIMAT0000063	hsa-let-7b-5p	ADGRG2	10149	ENSG00000173698	Degradome sequencing//Degradome sequencing	positive		validated
tarbase	MIMAT0000063	hsa-let-7b-5p	ZNF623	9831	ENSG00000276340	Degradome sequencing//Degradome sequencing	negative		validated
tarbase	MIMAT0000063	hsa-let-7b-5p	POM121C	100101267	ENSG00000272391	Degradome sequencing//Degradome sequencing//Degradome sequencing	positive		validated
tarbase	MIMAT0000063	hsa-let-7b-5p	NEMP1	23306	ENSG00000166881	Degradome sequencing//Degradome sequencing//Degradome sequencing//Degradome sequencing//Degradome sequencing	positive		validated
tarbase	MIMAT0000063	hsa-let-7b-5p	RIC1	57589	ENSG00000107036	Degradome sequencing//Degradome sequencing//Degradome sequencing//Degradome sequencing	positive		validated
tarbase	MIMAT0000063	hsa-let-7b-5p	CASP8AP2	9994	ENSG00000118412	Degradome sequencing//Degradome sequencing//Degradome sequencing//Degradome sequencing	positive		validated
tarbase	MIMAT0000063	hsa-let-7b-5p	ADGRG1	9289	ENSG00000205336	Degradome sequencing//Degradome sequencing	positive		validated
tarbase	MIMAT0000063	hsa-let-7b-5p	PLPPR2	64748	ENSG00000105520	Degradome sequencing//Degradome sequencing	positive		validated
tarbase	MIMAT0000063	hsa-let-7b-5p	GAREM1	64762	ENSG00000141441	Degradome sequencing//Degradome sequencing	negative		validated
tarbase	MIMAT0000063	hsa-let-7b-5p	SRGAP2C	653464	ENSG00000171943	Degradome sequencing//Degradome sequencing	negative		validated
tarbase	MIMAT0000063	hsa-let-7b-5p	UBXN8	7993	ENSG00000104691	Degradome sequencing//Degradome sequencing	positive		validated
tarbase	MIMAT0000063	hsa-let-7b-5p	LZTS3	9762	ENSG00000088899	Degradome sequencing//Degradome sequencing	positive		validated
tarbase	MIMAT0000063	hsa-let-7b-5p	GRK2	156	ENSG00000173020	Degradome sequencing//Degradome sequencing	positive		validated
tarbase	MIMAT0000063	hsa-let-7b-5p	MARCKS	4082	ENSG00000277443	Degradome sequencing//Degradome sequencing//Degradome sequencing	positive		validated
tarbase	MIMAT0000063	hsa-let-7b-5p	SELENOW	6415	ENSG00000178980	Degradome sequencing//Degradome sequencing	positive		validated
tarbase	MIMAT0000063	hsa-let-7b-5p	B4GAT1	11041	ENSG00000174684	Degradome sequencing//Degradome sequencing//Degradome sequencing	positive		validated
tarbase	MIMAT0000063	hsa-let-7b-5p	ERO1A	30001	ENSG00000197930	Degradome sequencing//Degradome sequencing//Degradome sequencing//Degradome sequencing//Degradome sequencing//Degradome sequencing//Degradome sequencing//Degrad	positive		validated
tarbase	MIMAT0000063	hsa-let-7b-5p	SOCS7	30837	ENSG00000274211	Degradome sequencing//Degradome sequencing	negative		validated
tarbase	MIMAT0000063	hsa-let-7b-5p	KMT2B	9757	ENSG00000272333	Degradome sequencing//Degradome sequencing//Degradome sequencing//Degradome sequencing	positive		validated
tarbase	MIMAT0000063	hsa-let-7b-5p	PCNX2	80003	ENSG00000135749	Degradome sequencing//Degradome sequencing	positive		validated
tarbase	MIMAT0000063	hsa-let-7b-5p	MTCL1	23255	ENSG00000168502	Degradome sequencing//Degradome sequencing	positive		validated
tarbase	MIMAT0000063	hsa-let-7b-5p	KMT5B	51111	ENSG00000110066	Degradome sequencing//Degradome sequencing//Degradome sequencing//Degradome sequencing//Degradome sequencing//Degradome sequencing//Degradome sequencing	positive		validated
tarbase	MIMAT0000063	hsa-let-7b-5p	CEP126	57562	ENSG00000110318	Degradome sequencing//Degradome sequencing	negative		validated
tarbase	MIMAT0000063	hsa-let-7b-5p	CRAMP1	57585	ENSG00000007545	Degradome sequencing//Degradome sequencing//Degradome sequencing	positive		validated
tarbase	MIMAT0000063	hsa-let-7b-5p	ADGRL4	64123	ENSG00000162618	Degradome sequencing//Degradome sequencing	negative		validated
tarbase	MIMAT0000063	hsa-let-7b-5p	RBSN	64145	ENSG00000131381	Degradome sequencing//Degradome sequencing//Degradome sequencing//Degradome sequencing//Degradome sequencing	positive		validated
tarbase	MIMAT0000063	hsa-let-7b-5p	TMEM267	64417	ENSG00000151881	Degradome sequencing//Degradome sequencing//Degradome sequencing	positive		validated
tarbase	MIMAT0000063	hsa-let-7b-5p	BBOF1	80127	ENSG00000119636	Degradome sequencing//Degradome sequencing	positive		validated
tarbase	MIMAT0000063	hsa-let-7b-5p	ANKRD36B	57730	ENSG00000196912	Degradome sequencing//Degradome sequencing	negative		validated
tarbase	MIMAT0000063	hsa-let-7b-5p	PCNX3	399909	ENSG00000197136	Degradome sequencing//Degradome sequencing	positive		validated
tarbase	MIMAT0000063	hsa-let-7b-5p	SLF1	84250	ENSG00000133302	Degradome sequencing//Degradome sequencing	negative		validated
tarbase	MIMAT0000063	hsa-let-7b-5p	MFSD14A	64645	ENSG00000156875	Degradome sequencing//Degradome sequencing//Degradome sequencing	positive		validated
tarbase	MIMAT0000063	hsa-let-7b-5p	NOL4L	140688	ENSG00000197183	Degradome sequencing//Degradome sequencing//Degradome sequencing//Degradome sequencing//Degradome sequencing	positive		validated
tarbase	MIMAT0000063	hsa-let-7b-5p	ZNF280B	140883	ENSG00000275004	Degradome sequencing//Degradome sequencing	positive		validated
tarbase	MIMAT0000063	hsa-let-7b-5p	INTS6L	203522	ENSG00000165359	Degradome sequencing//Degradome sequencing	positive		validated
tarbase	MIMAT0000063	hsa-let-7b-5p	RFLNB	359845	ENSG00000183688	Degradome sequencing//Degradome sequencing	negative		validated
tarbase	MIMAT0000063	hsa-let-7b-5p	HACD2	201562	ENSG00000206527	Degradome sequencing//Degradome sequencing	positive		validated
tarbase	MIMAT0000063	hsa-let-7b-5p	ADGRD1	283383	ENSG00000111452	Degradome sequencing//Degradome sequencing	positive		validated
tarbase	MIMAT0000063	hsa-let-7b-5p	CYSRT1	375791	ENSG00000197191	Degradome sequencing//Degradome sequencing	positive		validated
tarbase	MIMAT0000063	hsa-let-7b-5p	PSMB3	5691	ENSG00000277791	Degradome sequencing//Degradome sequencing	positive		validated
tarbase	MIMAT0000063	hsa-let-7b-5p	DIPK1A	388650	ENSG00000154511	Degradome sequencing//Degradome sequencing	positive		validated
tarbase	MIMAT0000063	hsa-let-7b-5p	CIAO2A	84191	ENSG00000166797	Degradome sequencing//Degradome sequencing	positive		validated
tarbase	MIMAT0000063	hsa-let-7b-5p	NIBAN2	64855	ENSG00000136830	Degradome sequencing//Degradome sequencing//Degradome sequencing	positive		validated
tarbase	MIMAT0000063	hsa-let-7b-5p	RO60	6738	ENSG00000116747	Degradome sequencing//Degradome sequencing//Degradome sequencing	positive		validated
tarbase	MIMAT0000063	hsa-let-7b-5p	RTL8C	8933	ENSG00000134590	Degradome sequencing//Degradome sequencing	positive		validated
tarbase	MIMAT0000063	hsa-let-7b-5p	SEPTIN9	10801	ENSG00000184640	Degradome sequencing//Degradome sequencing	positive		validated
tarbase	MIMAT0000063	hsa-let-7b-5p	TENT2	167153	ENSG00000164329	Degradome sequencing//Degradome sequencing//Degradome sequencing//Degradome sequencing//Degradome sequencing//Degradome sequencing	positive		validated
tarbase	MIMAT0000063	hsa-let-7b-5p	KARS1	3735	ENSG00000065427	Degradome sequencing//Degradome sequencing	positive		validated
tarbase	MIMAT0000063	hsa-let-7b-5p	ITPRID2	6744	ENSG00000138434	Degradome sequencing//Degradome sequencing	positive		validated
tarbase	MIMAT0000063	hsa-let-7b-5p	TMEM131L	23240	ENSG00000121210	Degradome sequencing//Degradome sequencing	positive		validated
tarbase	MIMAT0000063	hsa-let-7b-5p	CEMIP2	23670	ENSG00000135048	Degradome sequencing//Degradome sequencing//Degradome sequencing//Degradome sequencing//Degradome sequencing//Degradome sequencing//Degradome sequencing//Degrad	positive		validated
tarbase	MIMAT0000063	hsa-let-7b-5p	DELE1	9812	ENSG00000081791	Degradome sequencing//Degradome sequencing	positive		validated
tarbase	MIMAT0000063	hsa-let-7b-5p	SQOR	58472	ENSG00000137767	Degradome sequencing//Degradome sequencing	positive		validated
tarbase	MIMAT0000063	hsa-let-7b-5p	MARCHF7	64844	ENSG00000136536	Degradome sequencing//Degradome sequencing//Degradome sequencing//Degradome sequencing//Degradome sequencing	positive		validated
tarbase	MIMAT0000063	hsa-let-7b-5p	STING1	340061	ENSG00000184584	Degradome sequencing//Degradome sequencing	positive		validated
tarbase	MIMAT0000063	hsa-let-7b-5p	GARS1	2617	ENSG00000106105	Degradome sequencing//Degradome sequencing//Degradome sequencing//Degradome sequencing//Degradome sequencing//Degradome sequencing//Degradome sequencing//Degrad	positive		validated
tarbase	MIMAT0000063	hsa-let-7b-5p	TLCD3A	79850	ENSG00000167695	Degradome sequencing//Degradome sequencing	positive		validated
tarbase	MIMAT0000063	hsa-let-7b-5p	POGLUT2	79070	ENSG00000134901	Degradome sequencing//Degradome sequencing	negative		validated
tarbase	MIMAT0000063	hsa-let-7b-5p	H2AX	3014	ENSG00000188486	Degradome sequencing//Degradome sequencing//Degradome sequencing	positive		validated
tarbase	MIMAT0000063	hsa-let-7b-5p	IARS1	3376	ENSG00000196305	Degradome sequencing//Degradome sequencing	positive		validated
tarbase	MIMAT0000063	hsa-let-7b-5p	NARS1	4677	ENSG00000134440	Degradome sequencing//Degradome sequencing	positive		validated
tarbase	MIMAT0000063	hsa-let-7b-5p	H1-10	8971	ENSG00000184897	Degradome sequencing//Degradome sequencing//Degradome sequencing//Degradome sequencing//Degradome sequencing	positive		validated
tarbase	MIMAT0000063	hsa-let-7b-5p	CAVIN1	284119	ENSG00000177469	Degradome sequencing//Degradome sequencing	positive		validated
tarbase	MIMAT0000063	hsa-let-7b-5p	H2AZ2	94239	ENSG00000105968	Degradome sequencing//Degradome sequencing//Degradome sequencing//Degradome sequencing//Degradome sequencing//Degradome sequencing//Degradome sequencing	positive		validated
tarbase	MIMAT0000063	hsa-let-7b-5p	UTP25	27042	ENSG00000117597	Degradome sequencing//Degradome sequencing	positive		validated
tarbase	MIMAT0000063	hsa-let-7b-5p	TENT5A	55603	ENSG00000112773	Degradome sequencing//Degradome sequencing	negative		validated
tarbase	MIMAT0000063	hsa-let-7b-5p	MEAK7	57707	ENSG00000140950	Degradome sequencing//Degradome sequencing//Degradome sequencing//Degradome sequencing//Degradome sequencing	positive		validated
tarbase	MIMAT0000063	hsa-let-7b-5p	NIBAN1	116496	ENSG00000135842	Degradome sequencing//Degradome sequencing	negative		validated
tarbase	MIMAT0000063	hsa-let-7b-5p	SPINDOC	144097	ENSG00000168005	Degradome sequencing//Degradome sequencing	positive		validated
tarbase	MIMAT0000063	hsa-let-7b-5p	DIPK1B	138311	ENSG00000165716	Degradome sequencing//Degradome sequencing	positive		validated
tarbase	MIMAT0000063	hsa-let-7b-5p	TAFA2	338811	ENSG00000198673	Degradome sequencing//Degradome sequencing	positive		validated
tarbase	MIMAT0000063	hsa-let-7b-5p	CCDC9B	388115	ENSG00000188549	Degradome sequencing//Degradome sequencing	positive		validated
tarbase	MIMAT0000063	hsa-let-7b-5p	MARS1	4141	ENSG00000166986	Degradome sequencing//Degradome sequencing//Degradome sequencing//Degradome sequencing//Degradome sequencing//Degradome sequencing	positive		validated
tarbase	MIMAT0000063	hsa-let-7b-5p	QARS1	5859	ENSG00000172053	Degradome sequencing//Degradome sequencing//Degradome sequencing	positive		validated
tarbase	MIMAT0000063	hsa-let-7b-5p	H2BC8	8339	ENSG00000273802	Degradome sequencing//Degradome sequencing//Degradome sequencing//Degradome sequencing	positive		validated
tarbase	MIMAT0000063	hsa-let-7b-5p	MFSD14C	84278	ENSG00000196312	Degradome sequencing//Degradome sequencing	positive		validated
tarbase	MIMAT0000063	hsa-let-7b-5p	CALHM6	441168	ENSG00000188820	Degradome sequencing//Degradome sequencing	negative		validated
tarbase	MIMAT0000063	hsa-let-7b-5p	LINC02693		ENSG00000212719	Degradome sequencing//Degradome sequencing	positive		validated
tarbase	MIMAT0000063	hsa-let-7b-5p	MSC-AS1		ENSG00000235531	Degradome sequencing//Degradome sequencing	negative		validated
tarbase	MIMAT0000063	hsa-let-7b-5p			ENSG00000115239	Degradome sequencing//Degradome sequencing	positive		validated
tarbase	MIMAT0000063	hsa-let-7b-5p			ENSG00000127603	Degradome sequencing//Degradome sequencing	positive		validated
tarbase	MIMAT0000063	hsa-let-7b-5p	AC091230.1	25989	ENSG00000140474	Degradome sequencing//Degradome sequencing	positive		validated
tarbase	MIMAT0000063	hsa-let-7b-5p			ENSG00000146112	Degradome sequencing//Degradome sequencing	positive		validated
tarbase	MIMAT0000063	hsa-let-7b-5p	AC010326.1	10172	ENSG00000152454	Degradome sequencing//Degradome sequencing//Degradome sequencing	positive		validated
tarbase	MIMAT0000063	hsa-let-7b-5p			ENSG00000157224	Degradome sequencing//Degradome sequencing//Degradome sequencing//Degradome sequencing//Degradome sequencing//Degradome sequencing//Degradome sequencing	positive		validated
tarbase	MIMAT0000063	hsa-let-7b-5p			ENSG00000166748	Degradome sequencing//Degradome sequencing	negative		validated
tarbase	MIMAT0000063	hsa-let-7b-5p			ENSG00000204209	Degradome sequencing//Degradome sequencing//Degradome sequencing//Degradome sequencing//Degradome sequencing	positive		validated
tarbase	MIMAT0000063	hsa-let-7b-5p			ENSG00000225830	Degradome sequencing//Degradome sequencing//Degradome sequencing//Degradome sequencing//Degradome sequencing	positive		validated
tarbase	MIMAT0000259	hsa-miR-182-5p	FBXW11	23291	ENSG00000072803	Degradome sequencing//Degradome sequencing	positive		validated
tarbase	MIMAT0000259	hsa-miR-182-5p	MCL1	4170	ENSG00000143384	Degradome sequencing//Degradome sequencing//Degradome sequencing	positive		validated
tarbase	MIMAT0000259	hsa-miR-182-5p	E2F1	1869	ENSG00000101412	Degradome sequencing//Degradome sequencing	positive		validated
tarbase	MIMAT0000259	hsa-miR-182-5p	LASP1	3927	ENSG00000002834	Degradome sequencing//Degradome sequencing	positive		validated
tarbase	MIMAT0000259	hsa-miR-182-5p	ANKIB1	54467	ENSG00000001629	Degradome sequencing//Degradome sequencing//Degradome sequencing	positive		validated
tarbase	MIMAT0000259	hsa-miR-182-5p	SLC44A1	23446	ENSG00000070214	Degradome sequencing//Degradome sequencing	positive		validated
tarbase	MIMAT0000259	hsa-miR-182-5p	CNOT6	57472	ENSG00000113300	Degradome sequencing//Degradome sequencing	positive		validated
tarbase	MIMAT0000259	hsa-miR-182-5p	PLEKHB2	55041	ENSG00000115762	Degradome sequencing//Degradome sequencing	positive		validated
tarbase	MIMAT0000259	hsa-miR-182-5p	DHX15	1665	ENSG00000109606	Degradome sequencing//Degradome sequencing	positive		validated
tarbase	MIMAT0000259	hsa-miR-182-5p	NFIB	4781	ENSG00000147862	Degradome sequencing//Degradome sequencing	positive		validated
tarbase	MIMAT0000259	hsa-miR-182-5p	ALDOA	226	ENSG00000149925	Degradome sequencing//Degradome sequencing	positive		validated
tarbase	MIMAT0000259	hsa-miR-182-5p	SOX4	6659	ENSG00000124766	Degradome sequencing//Degradome sequencing	positive		validated
tarbase	MIMAT0000259	hsa-miR-182-5p	CAMTA1	23261	ENSG00000171735	Degradome sequencing//Degradome sequencing	positive		validated
tarbase	MIMAT0000259	hsa-miR-182-5p	BTG2	7832	ENSG00000159388	Degradome sequencing//Degradome sequencing	positive		validated
tarbase	MIMAT0000259	hsa-miR-182-5p	BMPR2	659	ENSG00000204217	Degradome sequencing//Degradome sequencing	positive		validated
tarbase	MIMAT0000259	hsa-miR-182-5p	IRS1	3667	ENSG00000169047	Degradome sequencing//Degradome sequencing	positive		validated
tarbase	MIMAT0000259	hsa-miR-182-5p	SFPQ	6421	ENSG00000116560	Degradome sequencing//Degradome sequencing	positive		validated
tarbase	MIMAT0000259	hsa-miR-182-5p	CEBPA	1050	ENSG00000245848	Degradome sequencing//Degradome sequencing//Degradome sequencing//Degradome sequencing	positive		validated
tarbase	MIMAT0000259	hsa-miR-182-5p	RAB21	23011	ENSG00000080371	Degradome sequencing//Degradome sequencing//Degradome sequencing	positive		validated
tarbase	MIMAT0000259	hsa-miR-182-5p	DNM2	1785	ENSG00000079805	Degradome sequencing//Degradome sequencing	positive		validated
tarbase	MIMAT0000259	hsa-miR-182-5p	TSKU	25987	ENSG00000182704	Degradome sequencing//Degradome sequencing	positive		validated
tarbase	MIMAT0000259	hsa-miR-182-5p	HEBP2	23593	ENSG00000051620	Degradome sequencing//Degradome sequencing	positive		validated
tarbase	MIMAT0000259	hsa-miR-182-5p	ANKRD27	84079	ENSG00000105186	Degradome sequencing//Degradome sequencing//Degradome sequencing//Degradome sequencing	positive		validated
tarbase	MIMAT0000259	hsa-miR-182-5p	CD59	966	ENSG00000085063	Degradome sequencing//Degradome sequencing//Degradome sequencing//Degradome sequencing	positive		validated
tarbase	MIMAT0000259	hsa-miR-182-5p	CTDSP2	10106	ENSG00000175215	Degradome sequencing//Degradome sequencing	positive		validated
tarbase	MIMAT0000259	hsa-miR-182-5p	ASXL2	55252	ENSG00000143970	Degradome sequencing//Degradome sequencing	positive		validated
tarbase	MIMAT0000259	hsa-miR-182-5p	BRCA1	672	ENSG00000012048	Degradome sequencing//Degradome sequencing//Degradome sequencing	positive		validated
tarbase	MIMAT0000259	hsa-miR-182-5p	TRPS1	7227	ENSG00000104447	Degradome sequencing//Degradome sequencing	positive		validated
tarbase	MIMAT0000259	hsa-miR-182-5p	MBNL2	10150	ENSG00000139793	Degradome sequencing//Degradome sequencing//Degradome sequencing	positive		validated
tarbase	MIMAT0000259	hsa-miR-182-5p	CXCR4	7852	ENSG00000121966	Degradome sequencing//Degradome sequencing//Degradome sequencing	positive		validated
tarbase	MIMAT0000259	hsa-miR-182-5p	APC	324	ENSG00000134982	Degradome sequencing//Degradome sequencing//Degradome sequencing	positive		validated
tarbase	MIMAT0000259	hsa-miR-182-5p	TBP	6908	ENSG00000112592	Degradome sequencing//Degradome sequencing	positive		validated
tarbase	MIMAT0000259	hsa-miR-182-5p	GNAI2	2771	ENSG00000114353	Degradome sequencing//Degradome sequencing	positive		validated
tarbase	MIMAT0000259	hsa-miR-182-5p	KLF15	28999	ENSG00000163884	Degradome sequencing//Degradome sequencing	positive		validated
tarbase	MIMAT0000259	hsa-miR-182-5p	NFKB1	4790	ENSG00000109320	Degradome sequencing//Degradome sequencing//Degradome sequencing//Degradome sequencing	positive		validated
tarbase	MIMAT0000259	hsa-miR-182-5p	XBP1	7494	ENSG00000100219	Degradome sequencing//Degradome sequencing//Degradome sequencing//Degradome sequencing//Degradome sequencing	positive		validated
tarbase	MIMAT0000259	hsa-miR-182-5p	PDS5A	23244	ENSG00000121892	Degradome sequencing//Degradome sequencing	positive		validated
tarbase	MIMAT0000259	hsa-miR-182-5p	VHL	7428	ENSG00000134086	Degradome sequencing//Degradome sequencing	positive		validated
tarbase	MIMAT0000259	hsa-miR-182-5p	XPO6	23214	ENSG00000169180	Degradome sequencing//Degradome sequencing	positive		validated
tarbase	MIMAT0000259	hsa-miR-182-5p	EPB41L3	23136	ENSG00000082397	Degradome sequencing//Degradome sequencing	positive		validated
tarbase	MIMAT0000259	hsa-miR-182-5p	ANXA2	302	ENSG00000182718	Degradome sequencing//Degradome sequencing//Degradome sequencing	positive		validated
tarbase	MIMAT0000259	hsa-miR-182-5p	APBA2	321	ENSG00000034053	Degradome sequencing//Degradome sequencing	positive		validated
tarbase	MIMAT0000259	hsa-miR-182-5p	ARHGAP5	394	ENSG00000100852	Degradome sequencing//Degradome sequencing	positive		validated
tarbase	MIMAT0000259	hsa-miR-182-5p	ATF3	467	ENSG00000162772	Degradome sequencing//Degradome sequencing	positive		validated
tarbase	MIMAT0000259	hsa-miR-182-5p	ATRX	546	ENSG00000085224	Degradome sequencing//Degradome sequencing	positive		validated
tarbase	MIMAT0000259	hsa-miR-182-5p	BCAT2	587	ENSG00000105552	Degradome sequencing//Degradome sequencing//Degradome sequencing	positive		validated
tarbase	MIMAT0000259	hsa-miR-182-5p	CFL1	1072	ENSG00000172757	Degradome sequencing//Degradome sequencing//Degradome sequencing//Degradome sequencing//Degradome sequencing//Degradome sequencing//Degradome sequencing	positive		validated
tarbase	MIMAT0000259	hsa-miR-182-5p	CLTC	1213	ENSG00000141367	Degradome sequencing//Degradome sequencing	positive		validated
tarbase	MIMAT0000259	hsa-miR-182-5p	CCR7	1236	ENSG00000126353	Degradome sequencing//Degradome sequencing	positive		validated
tarbase	MIMAT0000259	hsa-miR-182-5p	CTNNA1	1495	ENSG00000044115	Degradome sequencing//Degradome sequencing	positive		validated
tarbase	MIMAT0000259	hsa-miR-182-5p	CTNNB1	1499	ENSG00000168036	Degradome sequencing//Degradome sequencing	negative		validated
tarbase	MIMAT0000259	hsa-miR-182-5p	CYB561	1534	ENSG00000008283	Degradome sequencing//Degradome sequencing	positive		validated
tarbase	MIMAT0000259	hsa-miR-182-5p	DKC1	1736	ENSG00000130826	Degradome sequencing//Degradome sequencing	positive		validated
tarbase	MIMAT0000259	hsa-miR-182-5p	EIF4B	1975	ENSG00000063046	Degradome sequencing//Degradome sequencing	positive		validated
tarbase	MIMAT0000259	hsa-miR-182-5p	EIF5	1983	ENSG00000100664	Degradome sequencing//Degradome sequencing//Degradome sequencing	positive		validated
tarbase	MIMAT0000259	hsa-miR-182-5p	FLOT2	2319	ENSG00000132589	Degradome sequencing//Degradome sequencing	positive		validated
tarbase	MIMAT0000259	hsa-miR-182-5p	GLE1	2733	ENSG00000119392	Degradome sequencing//Degradome sequencing	positive		validated
tarbase	MIMAT0000259	hsa-miR-182-5p	GMFB	2764	ENSG00000197045	Degradome sequencing//Degradome sequencing	positive		validated
tarbase	MIMAT0000259	hsa-miR-182-5p	HIVEP1	3096	ENSG00000095951	Degradome sequencing//Degradome sequencing	positive		validated
tarbase	MIMAT0000259	hsa-miR-182-5p	HNRNPH1	3187	ENSG00000169045	Degradome sequencing//Degradome sequencing	positive		validated
tarbase	MIMAT0000259	hsa-miR-182-5p	DNAJB1	3337	ENSG00000132002	Degradome sequencing//Degradome sequencing	positive		validated
tarbase	MIMAT0000259	hsa-miR-182-5p	FOXN2	3344	ENSG00000170802	Degradome sequencing//Degradome sequencing	positive		validated
tarbase	MIMAT0000259	hsa-miR-182-5p	ITGB1	3688	ENSG00000150093	Degradome sequencing//Degradome sequencing	positive		validated
tarbase	MIMAT0000259	hsa-miR-182-5p	LDHA	3939	ENSG00000134333	Degradome sequencing//Degradome sequencing	positive		validated
tarbase	MIMAT0000259	hsa-miR-182-5p	LPP	4026	ENSG00000145012	Degradome sequencing//Degradome sequencing	positive		validated
tarbase	MIMAT0000259	hsa-miR-182-5p	MAT2A	4144	ENSG00000168906	Degradome sequencing//Degradome sequencing//Degradome sequencing	positive		validated
tarbase	MIMAT0000259	hsa-miR-182-5p	MCM3	4172	ENSG00000112118	Degradome sequencing//Degradome sequencing	positive		validated
tarbase	MIMAT0000259	hsa-miR-182-5p	MYO1B	4430	ENSG00000128641	Degradome sequencing//Degradome sequencing	positive		validated
tarbase	MIMAT0000259	hsa-miR-182-5p	NBN	4683	ENSG00000104320	Degradome sequencing//Degradome sequencing//Degradome sequencing	positive		validated
tarbase	MIMAT0000259	hsa-miR-182-5p	NCL	4691	ENSG00000115053	Degradome sequencing//Degradome sequencing//Degradome sequencing//Degradome sequencing	positive		validated
tarbase	MIMAT0000259	hsa-miR-182-5p	NFE2L2	4780	ENSG00000116044	Degradome sequencing//Degradome sequencing//Degradome sequencing	positive		validated
tarbase	MIMAT0000259	hsa-miR-182-5p	PAFAH1B2	5049	ENSG00000168092	Degradome sequencing//Degradome sequencing	positive		validated
tarbase	MIMAT0000259	hsa-miR-182-5p	PCBP1	5093	ENSG00000169564	Degradome sequencing//Degradome sequencing//Degradome sequencing//Degradome sequencing	positive		validated
tarbase	MIMAT0000259	hsa-miR-182-5p	PCMT1	5110	ENSG00000120265	Degradome sequencing//Degradome sequencing	positive		validated
tarbase	MIMAT0000259	hsa-miR-182-5p	PDE3A	5139	ENSG00000172572	Degradome sequencing//Degradome sequencing	positive		validated
tarbase	MIMAT0000259	hsa-miR-182-5p	PFKFB3	5209	ENSG00000170525	Degradome sequencing//Degradome sequencing	positive		validated
tarbase	MIMAT0000259	hsa-miR-182-5p	PIK3C2A	5286	ENSG00000011405	Degradome sequencing//Degradome sequencing	positive		validated
tarbase	MIMAT0000259	hsa-miR-182-5p	POLR2C	5432	ENSG00000102978	Degradome sequencing//Degradome sequencing	positive		validated
tarbase	MIMAT0000259	hsa-miR-182-5p	PPP3R1	5534	ENSG00000221823	Degradome sequencing//Degradome sequencing//Degradome sequencing	positive		validated
tarbase	MIMAT0000259	hsa-miR-182-5p	PRKACB	5567	ENSG00000142875	Degradome sequencing//Degradome sequencing	positive		validated
tarbase	MIMAT0000259	hsa-miR-182-5p	PRKAR1A	5573	ENSG00000108946	Degradome sequencing//Degradome sequencing	positive		validated
tarbase	MIMAT0000259	hsa-miR-182-5p	PKN2	5586	ENSG00000065243	Degradome sequencing//Degradome sequencing	positive		validated
tarbase	MIMAT0000259	hsa-miR-182-5p	MAPK8	5599	ENSG00000107643	Degradome sequencing//Degradome sequencing	positive		validated
tarbase	MIMAT0000259	hsa-miR-182-5p	ALDH18A1	5832	ENSG00000059573	Degradome sequencing//Degradome sequencing	positive		validated
tarbase	MIMAT0000259	hsa-miR-182-5p	RAB5B	5869	ENSG00000111540	Degradome sequencing//Degradome sequencing//Degradome sequencing	positive		validated
tarbase	MIMAT0000259	hsa-miR-182-5p	RAD23B	5887	ENSG00000119318	Degradome sequencing//Degradome sequencing	positive		validated
tarbase	MIMAT0000259	hsa-miR-182-5p	RPL15	6138	ENSG00000174748	Degradome sequencing//Degradome sequencing	positive		validated
tarbase	MIMAT0000259	hsa-miR-182-5p	SHMT2	6472	ENSG00000182199	Degradome sequencing//Degradome sequencing	positive		validated
tarbase	MIMAT0000259	hsa-miR-182-5p	SLC5A3	6526	ENSG00000198743	Degradome sequencing//Degradome sequencing//Degradome sequencing	positive		validated
tarbase	MIMAT0000259	hsa-miR-182-5p	SLC7A2	6542	ENSG00000003989	Degradome sequencing//Degradome sequencing	positive		validated
tarbase	MIMAT0000259	hsa-miR-182-5p	SLC20A1	6574	ENSG00000144136	Degradome sequencing//Degradome sequencing	positive		validated
tarbase	MIMAT0000259	hsa-miR-182-5p	SSR1	6745	ENSG00000124783	Degradome sequencing//Degradome sequencing	positive		validated
tarbase	MIMAT0000259	hsa-miR-182-5p	STAT5B	6777	ENSG00000173757	Degradome sequencing//Degradome sequencing	positive		validated
tarbase	MIMAT0000259	hsa-miR-182-5p	TMPO	7112	ENSG00000120802	Degradome sequencing//Degradome sequencing	positive		validated
tarbase	MIMAT0000259	hsa-miR-182-5p	TOP2A	7153	ENSG00000131747	Degradome sequencing//Degradome sequencing	positive		validated
tarbase	MIMAT0000259	hsa-miR-182-5p	TPD52	7163	ENSG00000076554	Degradome sequencing//Degradome sequencing	positive		validated
tarbase	MIMAT0000259	hsa-miR-182-5p	UBE2G1	7326	ENSG00000132388	Degradome sequencing//Degradome sequencing	positive		validated
tarbase	MIMAT0000259	hsa-miR-182-5p	ZFAND5	7763	ENSG00000107372	Degradome sequencing//Degradome sequencing	positive		validated
tarbase	MIMAT0000259	hsa-miR-182-5p	ALMS1	7840	ENSG00000116127	Degradome sequencing//Degradome sequencing	positive		validated
tarbase	MIMAT0000259	hsa-miR-182-5p	CCDC6	8030	ENSG00000108091	Degradome sequencing//Degradome sequencing	positive		validated
tarbase	MIMAT0000259	hsa-miR-182-5p	ANP32A	8125	ENSG00000140350	Degradome sequencing//Degradome sequencing	positive		validated
tarbase	MIMAT0000259	hsa-miR-182-5p	RAE1	8480	ENSG00000101146	Degradome sequencing//Degradome sequencing	positive		validated
tarbase	MIMAT0000259	hsa-miR-182-5p	RUVBL1	8607	ENSG00000175792	Degradome sequencing//Degradome sequencing	positive		validated
tarbase	MIMAT0000259	hsa-miR-182-5p	USO1	8615	ENSG00000138768	Degradome sequencing//Degradome sequencing	positive		validated
tarbase	MIMAT0000259	hsa-miR-182-5p	CCNK	8812	ENSG00000090061	Degradome sequencing//Degradome sequencing	positive		validated
tarbase	MIMAT0000259	hsa-miR-182-5p	SQSTM1	8878	ENSG00000161011	Degradome sequencing//Degradome sequencing//Degradome sequencing	positive		validated
tarbase	MIMAT0000259	hsa-miR-182-5p	MAPKAPK2	9261	ENSG00000162889	Degradome sequencing//Degradome sequencing	positive		validated
tarbase	MIMAT0000259	hsa-miR-182-5p	GTF3C4	9329	ENSG00000125484	Degradome sequencing//Degradome sequencing	positive		validated
tarbase	MIMAT0000259	hsa-miR-182-5p	QKI	9444	ENSG00000112531	Degradome sequencing//Degradome sequencing//Degradome sequencing	positive		validated
tarbase	MIMAT0000259	hsa-miR-182-5p	EIF2AK3	9451	ENSG00000172071	Degradome sequencing//Degradome sequencing	positive		validated
tarbase	MIMAT0000259	hsa-miR-182-5p	BAG4	9530	ENSG00000156735	Degradome sequencing//Degradome sequencing	positive		validated
tarbase	MIMAT0000259	hsa-miR-182-5p	MORF4L2	9643	ENSG00000123562	Degradome sequencing//Degradome sequencing//Degradome sequencing	positive		validated
tarbase	MIMAT0000259	hsa-miR-182-5p	USP34	9736	ENSG00000115464	Degradome sequencing//Degradome sequencing	positive		validated
tarbase	MIMAT0000259	hsa-miR-182-5p	SPATA2	9825	ENSG00000158480	Degradome sequencing//Degradome sequencing	positive		validated
tarbase	MIMAT0000259	hsa-miR-182-5p	MED24	9862	ENSG00000008838	Degradome sequencing//Degradome sequencing	positive		validated
tarbase	MIMAT0000259	hsa-miR-182-5p	TLK1	9874	ENSG00000198586	Degradome sequencing//Degradome sequencing	positive		validated
tarbase	MIMAT0000259	hsa-miR-182-5p	UBAP2L	9898	ENSG00000143569	Degradome sequencing//Degradome sequencing	positive		validated
tarbase	MIMAT0000259	hsa-miR-182-5p	HNRNPDL	9987	ENSG00000152795	Degradome sequencing//Degradome sequencing	positive		validated
tarbase	MIMAT0000259	hsa-miR-182-5p	ARPC3	10094	ENSG00000111229	Degradome sequencing//Degradome sequencing	positive		validated
tarbase	MIMAT0000259	hsa-miR-182-5p	ACTR2	10097	ENSG00000138071	Degradome sequencing//Degradome sequencing	positive		validated
tarbase	MIMAT0000259	hsa-miR-182-5p	NAMPT	10135	ENSG00000105835	Degradome sequencing//Degradome sequencing	positive		validated
tarbase	MIMAT0000259	hsa-miR-182-5p	CITED2	10370	ENSG00000164442	Degradome sequencing//Degradome sequencing//Degradome sequencing	positive		validated
tarbase	MIMAT0000259	hsa-miR-182-5p	PRMT5	10419	ENSG00000100462	Degradome sequencing//Degradome sequencing	positive		validated
tarbase	MIMAT0000259	hsa-miR-182-5p	VTI1B	10490	ENSG00000100568	Degradome sequencing//Degradome sequencing	positive		validated
tarbase	MIMAT0000259	hsa-miR-182-5p	VAT1	10493	ENSG00000108828	Degradome sequencing//Degradome sequencing	positive		validated
tarbase	MIMAT0000259	hsa-miR-182-5p	GNA13	10672	ENSG00000120063	Degradome sequencing//Degradome sequencing	positive		validated
tarbase	MIMAT0000259	hsa-miR-182-5p	NUP50	10762	ENSG00000093000	Degradome sequencing//Degradome sequencing//Degradome sequencing	positive		validated
tarbase	MIMAT0000259	hsa-miR-182-5p	NCKAP1	10787	ENSG00000061676	Degradome sequencing//Degradome sequencing	positive		validated
tarbase	MIMAT0000259	hsa-miR-182-5p	FRS2	10818	ENSG00000166225	Degradome sequencing//Degradome sequencing//Degradome sequencing	positive		validated
tarbase	MIMAT0000259	hsa-miR-182-5p	PAPOLA	10914	ENSG00000090060	Degradome sequencing//Degradome sequencing	positive		validated
tarbase	MIMAT0000259	hsa-miR-182-5p	SUB1	10923	ENSG00000113387	Degradome sequencing//Degradome sequencing	positive		validated
tarbase	MIMAT0000259	hsa-miR-182-5p	PRSS21	10942	ENSG00000007038	Degradome sequencing//Degradome sequencing	positive		validated
tarbase	MIMAT0000259	hsa-miR-182-5p	MAPRE2	10982	ENSG00000166974	Degradome sequencing//Degradome sequencing	positive		validated
tarbase	MIMAT0000259	hsa-miR-182-5p	TOPBP1	11073	ENSG00000163781	Degradome sequencing//Degradome sequencing//Degradome sequencing//Degradome sequencing	positive		validated
tarbase	MIMAT0000259	hsa-miR-182-5p	BTBD3	22903	ENSG00000132640	Degradome sequencing//Degradome sequencing//Degradome sequencing//Degradome sequencing	positive		validated
tarbase	MIMAT0000259	hsa-miR-182-5p	GGA2	23062	ENSG00000103365	Degradome sequencing//Degradome sequencing	positive		validated
tarbase	MIMAT0000259	hsa-miR-182-5p	PPRC1	23082	ENSG00000148840	Degradome sequencing//Degradome sequencing	positive		validated
tarbase	MIMAT0000259	hsa-miR-182-5p	TBC1D9	23158	ENSG00000109436	Degradome sequencing//Degradome sequencing	positive		validated
tarbase	MIMAT0000259	hsa-miR-182-5p	ZCCHC14	23174	ENSG00000140948	Degradome sequencing//Degradome sequencing	positive		validated
tarbase	MIMAT0000259	hsa-miR-182-5p	FAM120A	23196	ENSG00000048828	Degradome sequencing//Degradome sequencing	positive		validated
tarbase	MIMAT0000259	hsa-miR-182-5p	KIAA0930	23313	ENSG00000100364	Degradome sequencing//Degradome sequencing	positive		validated
tarbase	MIMAT0000259	hsa-miR-182-5p	ESYT1	23344	ENSG00000139641	Degradome sequencing//Degradome sequencing	positive		validated
tarbase	MIMAT0000259	hsa-miR-182-5p	DDAH1	23576	ENSG00000153904	Degradome sequencing//Degradome sequencing	positive		validated
tarbase	MIMAT0000259	hsa-miR-182-5p	CD2AP	23607	ENSG00000198087	Degradome sequencing//Degradome sequencing//Degradome sequencing//Degradome sequencing	positive		validated
tarbase	MIMAT0000259	hsa-miR-182-5p	TMEM245	23731	ENSG00000106771	Degradome sequencing//Degradome sequencing	positive		validated
tarbase	MIMAT0000259	hsa-miR-182-5p	DCAF12	25853	ENSG00000198876	Degradome sequencing//Degradome sequencing//Degradome sequencing	positive		validated
tarbase	MIMAT0000259	hsa-miR-182-5p	SPATS2L	26010	ENSG00000196141	Degradome sequencing//Degradome sequencing	positive		validated
tarbase	MIMAT0000259	hsa-miR-182-5p	OSTF1	26578	ENSG00000134996	Degradome sequencing//Degradome sequencing	positive		validated
tarbase	MIMAT0000259	hsa-miR-182-5p	BRPF3	27154	ENSG00000096070	Degradome sequencing//Degradome sequencing	positive		validated
tarbase	MIMAT0000259	hsa-miR-182-5p	PRELID1	27166	ENSG00000169230	Degradome sequencing//Degradome sequencing	positive		validated
tarbase	MIMAT0000259	hsa-miR-182-5p	SLC39A1	27173	ENSG00000143570	Degradome sequencing//Degradome sequencing	positive		validated
tarbase	MIMAT0000259	hsa-miR-182-5p	MYLIP	29116	ENSG00000007944	Degradome sequencing//Degradome sequencing//Degradome sequencing	positive		validated
tarbase	MIMAT0000259	hsa-miR-182-5p	UBIAD1	29914	ENSG00000120942	Degradome sequencing//Degradome sequencing	positive		validated
tarbase	MIMAT0000259	hsa-miR-182-5p	NRBP1	29959	ENSG00000115216	Degradome sequencing//Degradome sequencing	positive		validated
tarbase	MIMAT0000259	hsa-miR-182-5p	KLF3	51274	ENSG00000109787	Degradome sequencing//Degradome sequencing	positive		validated
tarbase	MIMAT0000259	hsa-miR-182-5p	AMOTL2	51421	ENSG00000114019	Degradome sequencing//Degradome sequencing//Degradome sequencing	positive		validated
tarbase	MIMAT0000259	hsa-miR-182-5p	TRIM33	51592	ENSG00000197323	Degradome sequencing//Degradome sequencing//Degradome sequencing	positive		validated
tarbase	MIMAT0000259	hsa-miR-182-5p	RSF1	51773	ENSG00000048649	Degradome sequencing//Degradome sequencing	positive		validated
tarbase	MIMAT0000259	hsa-miR-182-5p	AFTPH	54812	ENSG00000119844	Degradome sequencing//Degradome sequencing	positive		validated
tarbase	MIMAT0000259	hsa-miR-182-5p	DCAF16	54876	ENSG00000163257	Degradome sequencing//Degradome sequencing	positive		validated
tarbase	MIMAT0000259	hsa-miR-182-5p	PPP6R3	55291	ENSG00000110075	Degradome sequencing//Degradome sequencing	positive		validated
tarbase	MIMAT0000259	hsa-miR-182-5p	LAPTM4B	55353	ENSG00000104341	Degradome sequencing//Degradome sequencing	positive		validated
tarbase	MIMAT0000259	hsa-miR-182-5p	IFT122	55764	ENSG00000163913	Degradome sequencing//Degradome sequencing	positive		validated
tarbase	MIMAT0000259	hsa-miR-182-5p	TM9SF3	56889	ENSG00000077147	Degradome sequencing//Degradome sequencing	positive		validated
tarbase	MIMAT0000259	hsa-miR-182-5p	RNF213	57674	ENSG00000173821	Degradome sequencing//Degradome sequencing	positive		validated
tarbase	MIMAT0000259	hsa-miR-182-5p	KIAA1586	57691	ENSG00000168116	Degradome sequencing//Degradome sequencing	positive		validated
tarbase	MIMAT0000259	hsa-miR-182-5p	KMT2C	58508	ENSG00000055609	Degradome sequencing//Degradome sequencing	positive		validated
tarbase	MIMAT0000259	hsa-miR-182-5p	EXOC4	60412	ENSG00000131558	Degradome sequencing//Degradome sequencing	positive		validated
tarbase	MIMAT0000259	hsa-miR-182-5p	BCORL1	63035	ENSG00000085185	Degradome sequencing//Degradome sequencing	positive		validated
tarbase	MIMAT0000259	hsa-miR-182-5p	AHNAK	79026	ENSG00000124942	Degradome sequencing//Degradome sequencing//Degradome sequencing	positive		validated
tarbase	MIMAT0000259	hsa-miR-182-5p	ELOVL6	79071	ENSG00000170522	Degradome sequencing//Degradome sequencing	positive		validated
tarbase	MIMAT0000259	hsa-miR-182-5p	ZXDC	79364	ENSG00000070476	Degradome sequencing//Degradome sequencing	positive		validated
tarbase	MIMAT0000259	hsa-miR-182-5p	PANK3	79646	ENSG00000120137	Degradome sequencing//Degradome sequencing//Degradome sequencing//Degradome sequencing	positive		validated
tarbase	MIMAT0000259	hsa-miR-182-5p	TBL1XR1	79718	ENSG00000177565	Degradome sequencing//Degradome sequencing//Degradome sequencing//Degradome sequencing//Degradome sequencing//Degradome sequencing//Degradome sequencing//Degrad	positive		validated
tarbase	MIMAT0000259	hsa-miR-182-5p	BBS10	79738	ENSG00000179941	Degradome sequencing//Degradome sequencing//Degradome sequencing	positive		validated
tarbase	MIMAT0000259	hsa-miR-182-5p	C16orf70	80262	ENSG00000125149	Degradome sequencing//Degradome sequencing	positive		validated
tarbase	MIMAT0000259	hsa-miR-182-5p	DCTN5	84516	ENSG00000166847	Degradome sequencing//Degradome sequencing	positive		validated
tarbase	MIMAT0000259	hsa-miR-182-5p	PARD6B	84612	ENSG00000124171	Degradome sequencing//Degradome sequencing	positive		validated
tarbase	MIMAT0000259	hsa-miR-182-5p	MASTL	84930	ENSG00000120539	Degradome sequencing//Degradome sequencing//Degradome sequencing	positive		validated
tarbase	MIMAT0000259	hsa-miR-182-5p	ZIC5	85416	ENSG00000139800	Degradome sequencing//Degradome sequencing//Degradome sequencing//Degradome sequencing	positive		validated
tarbase	MIMAT0000259	hsa-miR-182-5p	ANGEL2	90806	ENSG00000174606	Degradome sequencing//Degradome sequencing	positive		validated
tarbase	MIMAT0000259	hsa-miR-182-5p	CPEB2	132864	ENSG00000137449	Degradome sequencing//Degradome sequencing	positive		validated
tarbase	MIMAT0000259	hsa-miR-182-5p	CACUL1	143384	ENSG00000151893	Degradome sequencing//Degradome sequencing	positive		validated
tarbase	MIMAT0000259	hsa-miR-182-5p	SESN3	143686	ENSG00000149212	Degradome sequencing//Degradome sequencing//Degradome sequencing	positive		validated
tarbase	MIMAT0000259	hsa-miR-182-5p	PHF13	148479	ENSG00000116273	Degradome sequencing//Degradome sequencing//Degradome sequencing	positive		validated
tarbase	MIMAT0000259	hsa-miR-182-5p	DCP2	167227	ENSG00000172795	Degradome sequencing//Degradome sequencing	positive		validated
tarbase	MIMAT0000259	hsa-miR-182-5p	TWISTNB	221830	ENSG00000105849	Degradome sequencing//Degradome sequencing	positive		validated
tarbase	MIMAT0000259	hsa-miR-182-5p	JAZF1	221895	ENSG00000153814	Degradome sequencing//Degradome sequencing//Degradome sequencing	positive		validated
tarbase	MIMAT0000259	hsa-miR-182-5p	CERS6	253782	ENSG00000172292	Degradome sequencing//Degradome sequencing	positive		validated
tarbase	MIMAT0000259	hsa-miR-182-5p	FBXO33	254170	ENSG00000165355	Degradome sequencing//Degradome sequencing	positive		validated
tarbase	MIMAT0000259	hsa-miR-182-5p	CHAMP1	283489	ENSG00000198824	Degradome sequencing//Degradome sequencing	positive		validated
tarbase	MIMAT0000259	hsa-miR-182-5p	FAM102B	284611	ENSG00000162636	Degradome sequencing//Degradome sequencing	positive		validated
tarbase	MIMAT0000259	hsa-miR-182-5p	MTX3	345778	ENSG00000177034	Degradome sequencing//Degradome sequencing	positive		validated
tarbase	MIMAT0000259	hsa-miR-182-5p	PEX12	5193	ENSG00000108733	Degradome sequencing//Degradome sequencing//Degradome sequencing	positive		validated
tarbase	MIMAT0000259	hsa-miR-182-5p	ADRA2C	152	ENSG00000184160	Degradome sequencing//Degradome sequencing	positive		validated
tarbase	MIMAT0000259	hsa-miR-182-5p	RNASEK	440400	ENSG00000219200	Degradome sequencing//Degradome sequencing	positive		validated
tarbase	MIMAT0000259	hsa-miR-182-5p	MSL1	339287	ENSG00000188895	Degradome sequencing//Degradome sequencing	positive		validated
tarbase	MIMAT0000259	hsa-miR-182-5p	POLR2M	81488	ENSG00000255529	Degradome sequencing//Degradome sequencing	positive		validated
tarbase	MIMAT0000259	hsa-miR-182-5p	CANX	821	ENSG00000127022	Degradome sequencing//Degradome sequencing	positive		validated
tarbase	MIMAT0000259	hsa-miR-182-5p	SLC35F1	222553	ENSG00000196376	Degradome sequencing//Degradome sequencing	positive		validated
tarbase	MIMAT0000259	hsa-miR-182-5p	AHDC1	27245	ENSG00000126705	Degradome sequencing//Degradome sequencing	positive		validated
tarbase	MIMAT0000259	hsa-miR-182-5p	CDC42SE2	56990	ENSG00000158985	Degradome sequencing//Degradome sequencing	positive		validated
tarbase	MIMAT0000259	hsa-miR-182-5p	PCBP2	5094	ENSG00000197111	Degradome sequencing//Degradome sequencing	positive		validated
tarbase	MIMAT0000259	hsa-miR-182-5p	CENPL	91687	ENSG00000120334	Degradome sequencing//Degradome sequencing//Degradome sequencing	positive		validated
tarbase	MIMAT0000259	hsa-miR-182-5p	MFAP3	4238	ENSG00000037749	Degradome sequencing//Degradome sequencing//Degradome sequencing	positive		validated
tarbase	MIMAT0000259	hsa-miR-182-5p	LRP12	29967	ENSG00000147650	Degradome sequencing//Degradome sequencing	positive		validated
tarbase	MIMAT0000259	hsa-miR-182-5p	ATXN1L	342371	ENSG00000224470	Degradome sequencing//Degradome sequencing	positive		validated
tarbase	MIMAT0000259	hsa-miR-182-5p	RPS24	6229	ENSG00000138326	Degradome sequencing//Degradome sequencing	positive		validated
tarbase	MIMAT0000259	hsa-miR-182-5p	DNAH14	127602	ENSG00000185842	Degradome sequencing//Degradome sequencing	positive		validated
tarbase	MIMAT0000259	hsa-miR-182-5p	EPS15	2060	ENSG00000085832	Degradome sequencing//Degradome sequencing	positive		validated
tarbase	MIMAT0000259	hsa-miR-182-5p	RCAN2	10231	ENSG00000172348	Degradome sequencing//Degradome sequencing	positive		validated
tarbase	MIMAT0000259	hsa-miR-182-5p	CSNK1E	1454	ENSG00000213923	Degradome sequencing//Degradome sequencing	positive		validated
tarbase	MIMAT0000259	hsa-miR-182-5p	GOT1	2805	ENSG00000120053	Degradome sequencing//Degradome sequencing	positive		validated
tarbase	MIMAT0000259	hsa-miR-182-5p	KPNB1	3837	ENSG00000108424	Degradome sequencing//Degradome sequencing	positive		validated
tarbase	MIMAT0000259	hsa-miR-182-5p	SP2	6668	ENSG00000167182	Degradome sequencing//Degradome sequencing	positive		validated
tarbase	MIMAT0000259	hsa-miR-182-5p	UBA1	7317	ENSG00000130985	Degradome sequencing//Degradome sequencing	positive		validated
tarbase	MIMAT0000259	hsa-miR-182-5p	RAB7A	7879	ENSG00000075785	Degradome sequencing//Degradome sequencing	positive		validated
tarbase	MIMAT0000259	hsa-miR-182-5p	XYLB	9942	ENSG00000093217	Degradome sequencing//Degradome sequencing	positive		validated
tarbase	MIMAT0000259	hsa-miR-182-5p	HCFC1	3054	ENSG00000172534	Degradome sequencing//Degradome sequencing	positive		validated
tarbase	MIMAT0000259	hsa-miR-182-5p	GIPC1	10755	ENSG00000123159	Degradome sequencing//Degradome sequencing	positive		validated
tarbase	MIMAT0000259	hsa-miR-182-5p	APPBP2	10513	ENSG00000062725	Degradome sequencing//Degradome sequencing	positive		validated
tarbase	MIMAT0000259	hsa-miR-182-5p	POLH	5429	ENSG00000170734	Degradome sequencing//Degradome sequencing	positive		validated
tarbase	MIMAT0000259	hsa-miR-182-5p	ELL	8178	ENSG00000105656	Degradome sequencing//Degradome sequencing	positive		validated
tarbase	MIMAT0000259	hsa-miR-182-5p	RBBP6	5930	ENSG00000122257	Degradome sequencing//Degradome sequencing	positive		validated
tarbase	MIMAT0000259	hsa-miR-182-5p	TFDP1	7027	ENSG00000198176	Degradome sequencing//Degradome sequencing	positive		validated
tarbase	MIMAT0000259	hsa-miR-182-5p	PEF1	553115	ENSG00000162517	Degradome sequencing//Degradome sequencing//Degradome sequencing	positive		validated
tarbase	MIMAT0000259	hsa-miR-182-5p	ZHX2	22882	ENSG00000178764	Degradome sequencing//Degradome sequencing	positive		validated
tarbase	MIMAT0000259	hsa-miR-182-5p	PSD3	23362	ENSG00000156011	Degradome sequencing//Degradome sequencing//Degradome sequencing	positive		validated
tarbase	MIMAT0000259	hsa-miR-182-5p	OTUD6B	51633	ENSG00000155100	Degradome sequencing//Degradome sequencing	positive		validated
tarbase	MIMAT0000259	hsa-miR-182-5p	ATF7IP	55729	ENSG00000171681	Degradome sequencing//Degradome sequencing//Degradome sequencing	positive		validated
tarbase	MIMAT0000259	hsa-miR-182-5p	CHMP1B	57132	ENSG00000255112	Degradome sequencing//Degradome sequencing//Degradome sequencing	positive		validated
tarbase	MIMAT0000259	hsa-miR-182-5p	AAGAB	79719	ENSG00000103591	Degradome sequencing//Degradome sequencing	positive		validated
tarbase	MIMAT0000259	hsa-miR-182-5p	PYGO2	90780	ENSG00000163348	Degradome sequencing//Degradome sequencing//Degradome sequencing//Degradome sequencing	positive		validated
tarbase	MIMAT0000259	hsa-miR-182-5p	FEM1B	10116	ENSG00000169018	Degradome sequencing//Degradome sequencing	positive		validated
tarbase	MIMAT0000259	hsa-miR-182-5p	RPL35	11224	ENSG00000136942	Degradome sequencing//Degradome sequencing//Degradome sequencing//Degradome sequencing//Degradome sequencing	positive		validated
tarbase	MIMAT0000259	hsa-miR-182-5p	RPL37A	6168	ENSG00000197756	Degradome sequencing//Degradome sequencing	positive		validated
tarbase	MIMAT0000259	hsa-miR-182-5p	IRS4	8471	ENSG00000133124	Degradome sequencing//Degradome sequencing//Degradome sequencing//Degradome sequencing//Degradome sequencing//Degradome sequencing//Degradome sequencing	positive		validated
tarbase	MIMAT0000259	hsa-miR-182-5p	NCOA4	8031	ENSG00000266412	Degradome sequencing//Degradome sequencing//Degradome sequencing	positive		validated
tarbase	MIMAT0000259	hsa-miR-182-5p	MIGA1	374986	ENSG00000180488	Degradome sequencing//Degradome sequencing//Degradome sequencing//Degradome sequencing	positive		validated
tarbase	MIMAT0000259	hsa-miR-182-5p	PPP4R3A	55671	ENSG00000100796	Degradome sequencing//Degradome sequencing	positive		validated
tarbase	MIMAT0000259	hsa-miR-182-5p	RITA1	84934	ENSG00000139405	Degradome sequencing//Degradome sequencing	positive		validated
tarbase	MIMAT0000259	hsa-miR-182-5p	MTERF3	51001	ENSG00000156469	Degradome sequencing//Degradome sequencing	positive		validated
tarbase	MIMAT0000259	hsa-miR-182-5p	TXNIP	10628	ENSG00000265972	Degradome sequencing//Degradome sequencing//Degradome sequencing	positive		validated
tarbase	MIMAT0000259	hsa-miR-182-5p	PCNX1	22990	ENSG00000100731	Degradome sequencing//Degradome sequencing	positive		validated
tarbase	MIMAT0000259	hsa-miR-182-5p	SELENOI	85465	ENSG00000138018	Degradome sequencing//Degradome sequencing	positive		validated
tarbase	MIMAT0000259	hsa-miR-182-5p	WASHC5	9897	ENSG00000164961	Degradome sequencing//Degradome sequencing	positive		validated
tarbase	MIMAT0000259	hsa-miR-182-5p	MACROH2A1	9555	ENSG00000113648	Degradome sequencing//Degradome sequencing//Degradome sequencing	positive		validated
tarbase	MIMAT0000259	hsa-miR-182-5p	ADSS2	159	ENSG00000035687	Degradome sequencing//Degradome sequencing	positive		validated
tarbase	MIMAT0000259	hsa-miR-182-5p	ATP5MD	84833	ENSG00000173915	Degradome sequencing//Degradome sequencing//Degradome sequencing	positive		validated
tarbase	MIMAT0000259	hsa-miR-182-5p	HARS1	3035	ENSG00000170445	Degradome sequencing//Degradome sequencing	positive		validated
tarbase	MIMAT0000259	hsa-miR-182-5p	H1-0	3005	ENSG00000189060	Degradome sequencing//Degradome sequencing	positive		validated
tarbase	MIMAT0000259	hsa-miR-182-5p	PLPBP	11212	ENSG00000147471	Degradome sequencing//Degradome sequencing//Degradome sequencing//Degradome sequencing//Degradome sequencing	positive		validated
tarbase	MIMAT0000259	hsa-miR-182-5p	RTL6	84247	ENSG00000188636	Degradome sequencing//Degradome sequencing	positive		validated
tarbase	MIMAT0000259	hsa-miR-182-5p	H2BC12	85236	ENSG00000197903	Degradome sequencing//Degradome sequencing	positive		validated
tarbase	MIMAT0000259	hsa-miR-182-5p	H2AC14	8331	ENSG00000276368	Degradome sequencing//Degradome sequencing	positive		validated
tarbase	MIMAT0000259	hsa-miR-182-5p			ENSG00000104205	Degradome sequencing//Degradome sequencing//Degradome sequencing//Degradome sequencing	positive		validated
tarbase	MIMAT0000097	hsa-miR-99a-5p	CALM2	805	ENSG00000143933	Degradome sequencing//Degradome sequencing	positive		validated
tarbase	MIMAT0000097	hsa-miR-99a-5p	LNPEP	4012	ENSG00000113441	Degradome sequencing//Degradome sequencing	positive		validated
tarbase	MIMAT0000097	hsa-miR-99a-5p	RAB2A	5862	ENSG00000104388	Degradome sequencing//Degradome sequencing	positive		validated
tarbase	MIMAT0000097	hsa-miR-99a-5p	RAC1	5879	ENSG00000136238	Degradome sequencing//Degradome sequencing	positive		validated
tarbase	MIMAT0000097	hsa-miR-99a-5p	RPS2	6187	ENSG00000140988	Degradome sequencing//Degradome sequencing	positive		validated
tarbase	MIMAT0000097	hsa-miR-99a-5p	VLDLR	7436	ENSG00000147852	Degradome sequencing//Degradome sequencing//Degradome sequencing//Degradome sequencing	positive		validated
tarbase	MIMAT0000097	hsa-miR-99a-5p	FZD5	7855	ENSG00000163251	Degradome sequencing//Degradome sequencing	positive		validated
tarbase	MIMAT0000097	hsa-miR-99a-5p	FZD8	8325	ENSG00000177283	Degradome sequencing//Degradome sequencing//Degradome sequencing	positive		validated
tarbase	MIMAT0000097	hsa-miR-99a-5p	SMC3	9126	ENSG00000108055	Degradome sequencing//Degradome sequencing	positive		validated
tarbase	MIMAT0000097	hsa-miR-99a-5p	DLG5	9231	ENSG00000151208	Degradome sequencing//Degradome sequencing	positive		validated
tarbase	MIMAT0000097	hsa-miR-99a-5p	RBM39	9584	ENSG00000131051	Degradome sequencing//Degradome sequencing	positive		validated
tarbase	MIMAT0000097	hsa-miR-99a-5p	TNRC6B	23112	ENSG00000100354	Degradome sequencing//Degradome sequencing	positive		validated
tarbase	MIMAT0000097	hsa-miR-99a-5p	LRRC8B	23507	ENSG00000197147	Degradome sequencing//Degradome sequencing//Degradome sequencing//Degradome sequencing	positive		validated
tarbase	MIMAT0000097	hsa-miR-99a-5p	RRN3	54700	ENSG00000085721	Degradome sequencing//Degradome sequencing	positive		validated
tarbase	MIMAT0000097	hsa-miR-99a-5p	EPDR1	54749	ENSG00000086289	Degradome sequencing//Degradome sequencing	positive		validated
tarbase	MIMAT0000097	hsa-miR-99a-5p	RCBTB1	55213	ENSG00000136144	Degradome sequencing//Degradome sequencing	positive		validated
tarbase	MIMAT0000097	hsa-miR-99a-5p	TSPYL2	64061	ENSG00000184205	Degradome sequencing//Degradome sequencing	positive		validated
tarbase	MIMAT0000097	hsa-miR-99a-5p	COPS7B	64708	ENSG00000144524	Degradome sequencing//Degradome sequencing	positive		validated
tarbase	MIMAT0000097	hsa-miR-99a-5p	RHEBL1	121268	ENSG00000167550	Degradome sequencing//Degradome sequencing	positive		validated
tarbase	MIMAT0000097	hsa-miR-99a-5p	ZNF483	158399	ENSG00000173258	Degradome sequencing//Degradome sequencing	positive		validated
tarbase	MIMAT0000097	hsa-miR-99a-5p	RNF144B	255488	ENSG00000137393	Degradome sequencing//Degradome sequencing	positive		validated
tarbase	MIMAT0000097	hsa-miR-99a-5p	FAM126B	285172	ENSG00000155744	Degradome sequencing//Degradome sequencing	positive		validated
[truncated: 85 more rows]

## Sheet: BP
ID	Description	GeneRatio	BgRatio	pvalue	p.adjust	qvalue	geneID	Count
GO:0044772	mitotic cell cycle phase transition	109/1978	492/21288	4.27932e-18	2.64205e-14	1.90857e-14	CCND1/CDC25A/BCL7A/CDK6/CDC34/RPTOR/EZH2/CCND2/CCNA2/ACVR1/CCNA1/ANAPC1/PTEN/BCL2/CDKN1A/CDKN1B/BARD1/CHEK2/RAD17/SMARCD3/RAD17/PTEN/AKT1/CTDSPL/CDK4/RB1/ZFP36L2/CDKN2A/MYC/ACVR1B/EGFR/TFAP4/TP53/AURKB/MUC1/PLK1/RDX/CDK2/CCNJ/PABIR1/ACTB/ACTL6A/BCAT1/ZFP36L1/CACNB4/CALM1/CALM3/CCNF/CDKN2B/DDX3X/DUSP1/GSPT1/MDM2/PBX1/RBL2/DPF2/RRM2/CCL2/SKP2/SMARCA2/SMARCA4/SMARCC1/SMARCD1/AURKA/TPD52L1/ARID1A/CUL…	109
GO:0071496	cellular response to external stimulus	84/1978	358/21288	9.42731e-16	2.91021e-12	2.10229e-12	MTOR/RPTOR/TLR4/IGF1R/TNFRSF10B/CPEB4/MTPN/BCL2/CDKN1A/SNAI2/FOXO3/FOXO1/PDK4/PLD1/MTMR3/SRF/KCNJ2/FAS/SP1/COL1A1/EGFR/PTGS2/JMY/TP53/FOS/YWHAZ/NR4A2/TNRC6A/CDKN2B/ATF2/ENG/HSPA5/MDM2/MAP3K1/PLEC/PMAIP1/PRKAA1/PRKAB2/MAPK1/MAP2K4/SOX9/SUV39H1/KLF10/YWHAG/STK24/TNFRSF11A/BCL10/XPR1/RRAGA/MAP3K2/OTUD3/ANKRD1/SH3GLB1/GDAP1/SLC38A2/MAPKAP1/SESN2/PPP1R9B/MYOCD/FLCN/PCSK9/KAT5/FOSL1/SLC2A1/FBXO22/RNF16…	84
GO:0060537	muscle tissue development	98/1978	462/21288	4.20764e-15	7.63732e-12	5.51708e-12	MTOR/COL3A1/TGFBR1/ACVR1/PDGFRA/MTPN/BCL2/CREB1/FGF9/SMAD4/FLOT1/FLOT1/FLOT1/FLOT1/FLOT1/FLOT1/FLOT1/FLOT1/NOX4/KRAS/SRF/IGF1/G6PD/TPM1/RB1/CFL2/HOXD10/TGFB2/TGFBR3/YAP1/EGR2/FOS/FGFR1/MEF2D/GATA6/FOXP1/NOG/BCL9/DSG2/EDN1/EGR1/ENG/EYA1/FKBP1A/FLNB/NR4A1/HNRNPU/IGF2/ISL1/SMAD3/SMAD7/PLEC/PRKAA1/MAP2K4/SKI/SOX9/SVIL/TNNC1/XK/YY1/FZD7/SORBS2/CTDP1/HAND1/HOMER1/NR1D2/GJC1/DDX17/DKK1/KDM6B/SYNE1/NUPR1…	98
GO:0048863	stem cell differentiation	68/1978	265/21288	4.94806e-15	7.63732e-12	5.51708e-12	LIN28A/HMGA2/CDK6/RDH10/EZH2/ACVR1/PDGFRA/BCL2/SNAI2/GSK3B/SMAD4/PAX6/SRF/TGFBR2/ZFP36L2/TGFB2/PHF19/SOX5/REST/ZFP36/TP53/YAP1/JAG1/FGFR1/GATA6/MTA1/NOG/EDN1/FN1/GPM6A/HNRNPU/ISL1/KRT14/MAPK1/PSMD11/SOX9/TEAD2/CDK13/NOLC1/PUM1/PDCD6/MTF2/UFL1/ZNF281/CORO1C/SEMA4C/LBH/MYOCD/TRIM6/DHX36/RBM24/SHC4/PITX2/ARB2A/BMP4/KAT5/EPCAM/SEMA3F/SETD1A/N4BP2L2/LMBR1L/CTNNB1/ITGB1/NFE2L2/CITED2/PEF1/EIF2AK2/METTL3	68
GO:0000082	G1/S transition of mitotic cell cycle	65/1978	249/21288	8.16238e-15	8.68002e-12	6.27031e-12	CCND1/CDC25A/BCL7A/CDK6/CDC34/RPTOR/EZH2/CCND2/CCNA2/ACVR1/PTEN/BCL2/CDKN1A/CDKN1B/CHEK2/SMARCD3/PTEN/AKT1/CTDSPL/CDK4/RB1/CDKN2A/MYC/ACVR1B/EGFR/TP53/MUC1/RDX/CDK2/ACTB/ACTL6A/BCAT1/CACNB4/CDKN2B/DDX3X/GSPT1/MDM2/RBL2/DPF2/RRM2/CCL2/SKP2/SMARCA2/SMARCA4/SMARCC1/SMARCD1/ARID1A/CUL2/CUL1/CCNE2/PLK2/RFWD3/PBRM1/USP37/PKD1/PPP2CA/ARID1B/E2F1/CTDSP2/APC/ITGB1/CACUL1/TFDP1/WEE1/PSME3	65
GO:0071214	cellular response to abiotic stimulus	81/1978	352/21288	9.8413e-15	8.68002e-12	6.27031e-12	CDC25A/MTOR/RPTOR/TLR4/CCND2/AKT2/HRAS/IGF1R/TNFRSF10B/MTPN/HRAS/PTEN/CLOCK/CDKN1A/SNAI2/TP53INP1/BARD1/CHEK2/TP53BP1/PTEN/BAX/KCNJ2/FAS/MYC/COL1A1/EGFR/CASP3/PTGS2/REST/TP53/AURKB/YAP1/RHOB/BMF/NLK/WNK1/PARP1/ZFP36L1/CRY2/DDX3X/EGR1/ELK1/ENG/HSF1/MDM2/MAP3K1/PLEC/RELB/MAP2K4/SOX9/YY1/BCL10/OXSR1/RAD51AP1/NFAT5/MAP3K2/INTS7/ANKRD1/SLC38A2/USP47/DHX36/TSPO/CRIP1/RAB11B/SLC2A1/NMT1/PIEZO2/EEF1D/CAS…	81
GO:0104004	cellular response to environmental stimulus	81/1978	352/21288	9.8413e-15	8.68002e-12	6.27031e-12	CDC25A/MTOR/RPTOR/TLR4/CCND2/AKT2/HRAS/IGF1R/TNFRSF10B/MTPN/HRAS/PTEN/CLOCK/CDKN1A/SNAI2/TP53INP1/BARD1/CHEK2/TP53BP1/PTEN/BAX/KCNJ2/FAS/MYC/COL1A1/EGFR/CASP3/PTGS2/REST/TP53/AURKB/YAP1/RHOB/BMF/NLK/WNK1/PARP1/ZFP36L1/CRY2/DDX3X/EGR1/ELK1/ENG/HSF1/MDM2/MAP3K1/PLEC/RELB/MAP2K4/SOX9/YY1/BCL10/OXSR1/RAD51AP1/NFAT5/MAP3K2/INTS7/ANKRD1/SLC38A2/USP47/DHX36/TSPO/CRIP1/RAB11B/SLC2A1/NMT1/PIEZO2/EEF1D/CAS…	81
GO:0098727	maintenance of cell number	57/1978	209/21288	4.82995e-14	3.72752e-11	2.6927e-11	LIN28A/BCL7A/HMGA2/IGF2BP1/EZH2/NR2E1/FOXO3/FOXO1/TRIM8/IGF1/SMC1A/NCOA3/ZFP36L2/MYC/PHF19/MED28/REST/YAP1/JAG1/NOG/DDX6/ACTB/ACTL6A/BCL9/DPF2/SKI/SMARCA2/SMARCA4/SMARCC1/SMARCD1/SOX9/SS18/KLF10/ARID1A/FZD7/MED6/MTF2/SIN3A/TAF5L/RIF1/SALL4/LBH/BRMS1L/KDM2B/MED14/MED21/PCM1/CNOT1/MED30/OGT/NFIB/SOX4/CTNNB1/ZHX2/SMC3/CNOT2/METTL3	57
GO:0048732	gland development	100/1978	495/21288	5.76207e-14	3.95278e-11	2.85542e-11	CCND1/RARG/IRS2/EZH2/AKT2/TGFBR1/PDGFRA/BCL2/CDKN1B/CADM1/SNAI2/CREB1/FBXW7/SMAD4/AKT1/BAX/IL6/PAX6/SRF/PLAG1/TGFBR2/HOXA11/SP3/EGFR/TGFB2/CRKL/MET/TGFBR3/FGFR1/ERRFI1/JAK2/GATA6/NOG/ADA/CACNB4/CDKN2B/CGA/ATF2/EDN1/ELK1/SLC29A1/HOXA9/HOXA10/HOXA13/IGSF3/IGF2/INSR/ISL1/SMAD3/PBX1/PLXNA1/MAPK1/MAP2K2/SALL1/SRSF1/SMARCC1/SOX9/AURKA/TNFRSF11A/CLDN1/NHERF1/ONECUT2/NCOR2/RB1CC1/SEC63/PHB2/NPHP3/HIPK2/B…	100
GO:0042692	muscle cell differentiation	95/1978	462/21288	8.17895e-14	5.04968e-11	3.64781e-11	MTOR/HDAC4/EZH2/ACTG1/ACVR1/PDGFRA/MTPN/BDNF/BCL2/PDCD4/FGF9/SMAD4/FLOT1/FLOT1/FLOT1/FLOT1/FLOT1/FLOT1/FLOT1/FLOT1/SMARCD3/AKT1/NOX4/KRAS/SRF/IGF1/G6PD/TPM1/RB1/LAMC1/NID1/MYH9/CFL2/MED28/CASP3/GATA6/FOXP1/ATP2A2/BCL9/CACNB4/CTH/EDN1/ENG/EREG/HNRNPU/IGF2/ISL1/MDM2/PDGFB/PLEC/RORA/MAP2K4/SKI/SOX9/XK/YY1/FZD7/SORBS2/CTDP1/HOMER1/ADAMTS5/GLMN/DKK1/TRIM32/KDM6B/SYNE1/PLD3/ANKRD1/TMOD2/EHD2/SEMA4C/MYO…	95
GO:0044843	cell cycle G1/S phase transition	68/1978	283/21288	1.55522e-13	8.72902e-11	6.30571e-11	CCND1/CDC25A/BCL7A/CDK6/CDC34/RPTOR/EZH2/CCND2/CCNA2/ACVR1/PTEN/BCL2/CDKN1A/CDKN1B/FBXW7/CHEK2/SMARCD3/PTEN/AKT1/CTDSPL/CDK4/RB1/CDKN2A/MYC/ACVR1B/EGFR/TP53/MUC1/RDX/CDK2/ACTB/ACTL6A/BCAT1/CACNB4/CDKN2B/DDX3X/GSPT1/MDM2/NPAT/RBL2/DPF2/RRM2/CCL2/SKP2/SMARCA2/SMARCA4/SMARCC1/SMARCD1/ARID1A/CUL2/CUL1/CCNE2/PLK2/PHB2/RFWD3/PBRM1/USP37/PKD1/PPP2CA/ARID1B/E2F1/CTDSP2/APC/ITGB1/CACUL1/TFDP1/WEE1/PSME3	68
GO:0019827	stem cell population maintenance	55/1978	205/21288	2.80123e-13	1.44123e-10	1.04112e-10	LIN28A/BCL7A/HMGA2/IGF2BP1/NR2E1/FOXO3/FOXO1/TRIM8/SMC1A/NCOA3/ZFP36L2/MYC/PHF19/MED28/REST/YAP1/JAG1/NOG/DDX6/ACTB/ACTL6A/BCL9/DPF2/SKI/SMARCA2/SMARCA4/SMARCC1/SMARCD1/SOX9/SS18/KLF10/ARID1A/FZD7/MED6/MTF2/SIN3A/TAF5L/RIF1/SALL4/LBH/BRMS1L/KDM2B/MED14/MED21/PCM1/CNOT1/MED30/OGT/NFIB/SOX4/CTNNB1/ZHX2/SMC3/CNOT2/METTL3	55
GO:0001701	in utero embryonic development	90/1978	441/21288	5.84274e-13	2.68486e-10	1.9395e-10	RDH10/COL3A1/PRDM1/TGFBR1/ACVR1/PDGFRA/CDKN1A/SMAD4/AKT1/SRF/IGF1/TGFBR2/CHST11/MYH9/SP3/ACVR1B/EGFR/STK4/TP53/YAP1/FGFR1/GATA6/SEC24D/NOG/ACTL6A/ADA/ADAM10/ZFP36L1/ATF2/EDN1/BPTF/FUT8/GJB3/IGF2/SMAD3/MBNL1/MYO1E/NPAT/PDGFB/MAPK1/RRM2/SKIL/HAND1/TMED2/SIN3A/FLVCR1/VPS54/BCOR/CHD7/SALL4/MIB1/VASH2/RSPO3/PLCD3/AMOT/FLCN/PKD1/SPINT1/RNASEH2B/ANGPT1/FOXF1/MED21/FOSL1/TRIM28/N4BP2L2/CNOT1/SMG9/NMT1/XA…	90
GO:0042594	response to starvation	58/1978	227/21288	6.08812e-13	2.68486e-10	1.9395e-10	MTOR/RPTOR/IGF1R/CPEB4/BCL2/CDKN1A/FOXO3/FOXO1/PDK4/MTMR3/FAS/SP1/JMY/ZFP36/TP53/FOS/YWHAZ/TNRC6A/ATF2/DDIT3/HSPA5/PMAIP1/PRKAA1/MAPK1/SUV39H1/KLF10/YWHAG/STK24/TNFRSF11A/XPR1/RRAGA/LARP1/SH3GLB1/SLC38A2/SESN2/FLCN/FOXK1/PCSK9/CPS1/KAT5/CBL/SLC2A1/FBXO22/RNF167/WIPI1/DELE1/ULK3/BMPR2/XBP1/ATF3/NFE2L2/MAPK8/EIF2AK3/SESN3/EIF2AK2/WIPI2/SSTR2/ADSL	58
GO:0051054	positive regulation of DNA metabolic process	75/1978	339/21288	8.02202e-13	3.30187e-10	2.38522e-10	CDC25A/BCL7A/CCNA2/IGF1R/CDKN1A/CDKN1B/ATF1/TP53BP1/SMARCD3/AKT1/NOX4/SMARCA5/BAX/IL6/MYC/EGFR/BAZ1A/TNFAIP1/AURKB/FGFR1/CDK2/ACTB/ACTL6A/PARP1/EREG/EYA1/HSF1/MLH1/PDGFB/MAPK1/DPF2/RFC4/MAP2K4/SMARCA2/SMARCA4/SMARCC1/SMARCD1/TOP2B/YY1/ARID1A/TRRAP/TOX/RAD51AP1/LPIN1/RIF1/PBRM1/MRGBP/EP400/MEAF6/EPC1/CDT1/DHX36/DNA2/KAT5/RNF8/TRIM28/ARID1B/FMN2/WDR48/PKIB/KMT5B/SLF1/H2AX/ERCC6/BRCA1/ATRX/CTNNB1/DK…	75
GO:0010586	miRNA metabolic process	40/1978	126/21288	1.47525e-12	5.45407e-10	3.93993e-10	LIN28A/HRAS/LIN28B/HRAS/FOXO3/SMAD4/AGO2/PAX6/SRF/MYC/EGFR/TGFB2/DICER1/REST/TP53/FOS/GATA6/EGR1/SMAD3/PDGFB/POU2F1/SMARCA4/SOX9/YY1/KHSRP/NCOR2/DDX17/DROSHA/ZNF512B/MYOCD/RC3H2/NCOR1/BMP4/FOSL1/TENT2/NFIB/NFKB1/NOTCH2/ETS1/NR3C1	40
GO:0043434	response to peptide hormone	93/1978	470/21288	1.55355e-12	5.45407e-10	3.93993e-10	ADCY6/MTOR/COL3A1/IRS2/AKT2/CCNA2/HRAS/IGF1R/CPEB1/CPEB1/HRAS/CDKN1B/CREB1/FOXO1/GSK3B/PDK4/AKT1/SHC1/PAX6/AGTR1/RB1/NCOA2/SP1/COL1A1/FBN1/PTGS2/INPPL1/TGFBR3/ATP2B1/JAK1/EGR2/FOS/NR4A2/ERRFI1/JAK2/PARP1/ZFP36L1/CA2/CRK/CRY2/EDN1/EGR1/EIF4EBP2/EREG/NR4A1/HSF1/IGF2/INSIG1/INSR/SMAD3/MDM2/PRKAA1/MAPK1/PXN/SMARCC1/YWHAG/STC2/TNFSF10/TNFRSF11A/LPIN1/LEPROTL1/KBTBD2/LEPROT/PIP4K2C/PNPLA3/SESN2/PCSK9/C…	93
GO:0016055	Wnt signaling pathway	96/1978	492/21288	1.59011e-12	5.45407e-10	3.93993e-10	CCND1/MITF/RARG/LGR4/CTHRC1/PTEN/SNAI2/RECK/FOXO3/FOXO1/CYLD/FGF9/GSK3B/SMAD4/TIAM1/PTEN/NID1/G3BP1/COL1A1/EGFR/STK4/YAP1/NR4A2/NLK/WNK1/NOG/BCL9/DDIT3/DDX3X/EDN1/EGR1/ILK/ISL1/JUP/LRP4/SMAD3/ROR1/PPP1CA/PPP2R1A/PRKAA1/SALL1/SKI/SMARCA4/SOX9/TBL1X/TGFB1I1/TLE1/FZD3/FZD7/LGR5/LIMD1/NHERF1/SOX13/FZD10/DKK1/NPHP3/RBMS3/RNF43/USP47/RSPO3/CCNY/PKD1/NRARP/SHISA2/AMFR/FZD2/PPP2CA/GPC5/DLX3/MAGI2/LMBR1L/…	96
GO:0198738	cell-cell signaling by wnt	96/1978	494/21288	2.03435e-12	6.61056e-10	4.77536e-10	CCND1/MITF/RARG/LGR4/CTHRC1/PTEN/SNAI2/RECK/FOXO3/FOXO1/CYLD/FGF9/GSK3B/SMAD4/TIAM1/PTEN/NID1/G3BP1/COL1A1/EGFR/STK4/YAP1/NR4A2/NLK/WNK1/NOG/BCL9/DDIT3/DDX3X/EDN1/EGR1/ILK/ISL1/JUP/LRP4/SMAD3/ROR1/PPP1CA/PPP2R1A/PRKAA1/SALL1/SKI/SMARCA4/SOX9/TBL1X/TGFB1I1/TLE1/FZD3/FZD7/LGR5/LIMD1/NHERF1/SOX13/FZD10/DKK1/NPHP3/RBMS3/RNF43/USP47/RSPO3/CCNY/PKD1/NRARP/SHISA2/AMFR/FZD2/PPP2CA/GPC5/DLX3/MAGI2/LMBR1L/…	96
GO:0051098	regulation of binding	63/1978	267/21288	2.86028e-12	8.82967e-10	6.37841e-10	HMGA2/HDAC4/BDNF/CDKN1A/GSK3B/TIAM1/FLOT1/FLOT1/FLOT1/FLOT1/FLOT1/FLOT1/FLOT1/FLOT1/AKT1/BAX/PAX6/IGF1/RB1/GTF2B/STK4/TFAP4/MET/AURKB/PLK1/JAK2/NOG/ACTB/ATP2A2/CRK/EPB41/EPHA4/FKBP1A/HMGB2/PDGFB/SKI/AURKA/HAND1/DKK1/HIPK2/GMNN/ARHGAP28/CDT1/TRIM6/PCSK9/ADRB2/DPH3/BMP4/PPP2CA/EIF3D/ATP2A3/NIBAN2/STING1/E2F1/ANXA2/MAPK8/RSF1/CSNK1E/H1-0/PPP2CB/BAG2/NUCKS1/MARK2	63
GO:1901990	regulation of mitotic cell cycle phase transition	81/1978	391/21288	3.7901e-12	1.11429e-09	8.04945e-10	CCND1/CDC25A/BCL7A/CDK6/RPTOR/EZH2/CCND2/ACVR1/PTEN/BCL2/CDKN1A/CDKN1B/BARD1/CHEK2/RAD17/SMARCD3/RAD17/PTEN/AKT1/CTDSPL/CDK4/RB1/ZFP36L2/CDKN2A/EGFR/TFAP4/TP53/AURKB/MUC1/PLK1/RDX/CDK2/PABIR1/ACTB/ACTL6A/ZFP36L1/CACNB4/CDKN2B/DDX3X/DUSP1/MDM2/PBX1/RBL2/DPF2/RRM2/CCL2/SMARCA2/SMARCA4/SMARCC1/SMARCD1/AURKA/ARID1A/CCNE2/TAOK2/ESPL1/PLK2/PHB2/SIN3A/RRM2B/ANLN/USP47/CDCA8/RFWD3/PBRM1/TAOK1/INIP/PPP1R9…	81
GO:2001233	regulation of apoptotic signaling pathway	89/1978	450/21288	4.84766e-12	1.36043e-09	9.82752e-10	TLR4/TGFBR1/ACVR1/IFNB1/BDNF/BCL2/THBS1/SNAI2/FBXW7/CYLD/GSK3B/AKT1/SERPINE1/BAX/BBC3/IGF1/RB1/FAS/APAF1/MYC/STK4/HERPUD1/PTGS2/TP53/CTSC/YAP1/NR4A2/FGFR1/MUC1/JAK2/NOG/PARP1/CTH/DDIT3/DDX3X/EYA1/HTT/HELLS/HMGB2/HMOX1/ITGAV/MAZ/MDM2/PLAGL2/PMAIP1/PPP1CA/PPP2R1A/SKIL/TPD52L1/TNFSF10/BCL10/NHERF1/RB1CC1/CREB3/SERINC3/TRIM32/ZNF385A/NUPR1/RRM2B/SLC35F6/USP47/FAIM/NACC2/FLCN/SGMS1/EIF5A/BMP4/G0S2/DEP…	89
GO:2000628	regulation of miRNA metabolic process	35/1978	107/21288	1.3966e-11	3.74897e-09	2.70819e-09	HRAS/LIN28B/HRAS/FOXO3/SMAD4/PAX6/SRF/MYC/EGFR/TGFB2/REST/TP53/FOS/GATA6/EGR1/SMAD3/PDGFB/POU2F1/SMARCA4/SOX9/YY1/NCOR2/DROSHA/ZNF512B/MYOCD/RC3H2/NCOR1/BMP4/FOSL1/TENT2/NFIB/NFKB1/NOTCH2/ETS1/NR3C1	35
GO:0031668	cellular response to extracellular stimulus	65/1978	290/21288	1.47234e-11	3.7876e-09	2.7361e-09	MTOR/RPTOR/IGF1R/CPEB4/BCL2/CDKN1A/SNAI2/FOXO3/FOXO1/PDK4/PLD1/MTMR3/SRF/FAS/SP1/COL1A1/JMY/TP53/FOS/YWHAZ/NR4A2/TNRC6A/CDKN2B/ATF2/HSPA5/MDM2/PLEC/PMAIP1/PRKAA1/PRKAB2/MAPK1/SUV39H1/KLF10/YWHAG/STK24/TNFRSF11A/XPR1/RRAGA/OTUD3/SH3GLB1/GDAP1/SLC38A2/MAPKAP1/SESN2/PPP1R9B/MYOCD/FLCN/PCSK9/KAT5/FOSL1/SLC2A1/FBXO22/RNF167/WIPI1/OGT/ERCC6/BMPR2/XBP1/ATF3/NFE2L2/MAPK8/EIF2AK3/SESN3/EIF2AK2/WIPI2	65
GO:0006275	regulation of DNA replication	42/1978	147/21288	1.97606e-11	4.88007e-09	3.52528e-09	CDC25A/CCNA2/CDKN1A/CDKN1B/ATF1/RAD17/RAD17/SMARCA5/EGFR/BAZ1A/TNFAIP1/TP53/FGFR1/CDK2/ACTL6A/EREG/MCM4/MCM6/PPP2R1A/RFC4/MAP2K4/YY1/LPIN1/GMNN/USP37/MEAF6/CDT1/DNA2/PPP2CA/PDS5A/ATRX/MCM3/NBN/RUVBL1/BRPF3/RBBP6/SMC3/TSPYL2/WEE1/ZMPSTE24/NUCKS1/JADE2	42
GO:0097191	extrinsic apoptotic signaling pathway	61/1978	266/21288	2.27169e-11	5.39438e-09	3.89682e-09	FGFR3/TLR4/TGFBR1/ACVR1/TNFRSF10B/BCL2/THBS1/SNAI2/FOXO3/CYLD/GSK3B/SMAD4/AKT1/SERPINE1/BAX/IGF1/FAS/IL6R/ACVR1B/TGFB2/STK4/YAP1/FGFR1/JAK2/DAPK1/DDX3X/EYA1/HTT/HMGB2/HMOX1/ITGAV/SMAD3/PMAIP1/PPP1CA/PPP2R1A/SKIL/TNFSF10/BCL10/DEDD/RB1CC1/MLLT11/FAIM/DIABLO/BMP4/CD70/G0S2/GSK3A/DEPTOR/BOK/CASP8AP2/DELE1/DAXX/MCL1/BRCA1/ATF3/CTNNA1/FEM1B/SGK3/TNFRSF10A/PSME3/ZMYND11	61
GO:2000045	regulation of G1/S transition of mitotic cell cycle	50/1978	196/21288	2.51612e-11	5.75352e-09	4.15625e-09	CCND1/BCL7A/RPTOR/EZH2/CCND2/ACVR1/PTEN/BCL2/CDKN1A/CDKN1B/CHEK2/SMARCD3/PTEN/AKT1/CTDSPL/RB1/CDKN2A/EGFR/TP53/MUC1/RDX/CDK2/ACTB/ACTL6A/CACNB4/CDKN2B/DDX3X/MDM2/RBL2/DPF2/RRM2/CCL2/SMARCA2/SMARCA4/SMARCC1/SMARCD1/ARID1A/CCNE2/PLK2/RFWD3/PBRM1/PKD1/PPP2CA/ARID1B/E2F1/CTDSP2/APC/TFDP1/WEE1/PSME3	50
GO:0034976	response to endoplasmic reticulum stress	67/1978	308/21288	2.94727e-11	6.49873e-09	4.69458e-09	CCND1/TNFRSF10B/BCL2/THBS1/GSK3B/FLOT1/FLOT1/FLOT1/FLOT1/FLOT1/FLOT1/FLOT1/FLOT1/BAX/BBC3/RASGRF1/APAF1/HERPUD1/HSP90B1/TP53/ATP2A2/CTH/DDIT3/DDX3X/HSPA5/ITPR1/DNAJB9/PMAIP1/SEL1L/MANF/STC2/EDEM1/SEC16A/UBE4B/CREB3/SERINC3/TMED2/UFL1/NUPR1/RNFT1/DNAJC10/TMEM33/YOD1/CREB3L2/EDEM3/SESN2/PPP1R15B/TMTC3/CLGN/AMFR/UBE2G2/USP13/ATP2A3/FBXO6/BOK/CXCL8/UBXN8/MARCKS/ERO1A/NIBAN1/XBP1/ATF3/NFE2L2/EIF2AK3/C…	67
GO:0071900	regulation of protein serine/threonine kinase activity	64/1978	288/21288	3.11912e-11	6.64051e-09	4.797e-09	CCND1/CDC25A/HMGA2/TLR4/EZH2/CCND2/CCNA2/HRAS/CCNA1/HRAS/PTEN/THBS1/PDCD4/CDKN1A/CDKN1B/PTEN/AKT1/TRIB2/RB1/CDKN2A/HIPK3/EGFR/ADAM9/TFAP4/RASGRP1/FGFR1/SNCA/PLK1/TRIB1/CCNJ/ACTB/ADRA2A/CALM1/CALM3/CCNF/CDKN2B/DDX3X/DUSP1/DUSP7/EDN1/HTT/INSR/PDGFB/PRKAR2A/PRKAR2B/MAP2K2/PTPRJ/TPD52L1/TNFRSF11A/CCNE2/MAPRE3/HERC5/PDGFC/MYOCD/CCNY/ADRB2/MST1R/PPP2CA/PKIB/APC/PRKAR1A/CCNK/MACROH2A1/CALM2	64
GO:0045786	negative regulation of cell cycle	88/1978	459/21288	3.60771e-11	7.21257e-09	5.21024e-09	CCND1/CDK6/EZH2/ACVR1/PTEN/CLOCK/BCL2/CDKN1A/CDKN1B/BARD1/CHEK2/TP53BP1/RAD17/RAD17/PTEN/CTDSPL/SMARCA5/RB1/ZFP36L2/CDKN2A/HOXD10/EGFR/TFAP4/CASP3/PTGS2/TP53/AURKB/MUC1/RHOB/PLK1/CDK2/PABIR1/ZFP36L1/CACNB4/CCNF/CDKN2B/ATF2/DUSP1/NR4A1/MDM2/RBL2/CCL2/SUV39H1/FZD3/BAZ1B/TAOK2/NHERF1/TTI1/ESPL1/TSC22D2/NME6/PLK2/UFL1/INTS7/NUPR1/GMNN/USP47/CDCA8/RFWD3/TAOK1/INIP/CDT1/MYOCD/DNA2/RNASEH2B/BMP4/NUDT6/R…	88
GO:0071375	cellular response to peptide hormone stimulus	71/1978	337/21288	3.62147e-11	7.21257e-09	5.21024e-09	ADCY6/MTOR/IRS2/AKT2/CCNA2/HRAS/IGF1R/CPEB1/CPEB1/HRAS/FOXO1/GSK3B/PDK4/AKT1/SHC1/PAX6/AGTR1/RB1/NCOA2/SP1/FBN1/ATP2B1/JAK1/FOS/NR4A2/JAK2/PARP1/ZFP36L1/CA2/CRK/EDN1/EIF4EBP2/NR4A1/HSF1/IGF2/INSIG1/INSR/MDM2/PRKAA1/MAPK1/PXN/SMARCC1/YWHAG/LPIN1/LEPROTL1/LEPROT/PIP4K2C/PNPLA3/PCSK9/CPS1/PRKCZ/FAT1/ARID1B/GSK3A/OGT/IRS1/APC/GNAI2/NFKB1/XBP1/NCL/NFE2L2/PIK3C2A/PRKAR1A/STAT5B/USO1/CPEB2/SESN3/GOT1/IR…	71
GO:0009267	cellular response to starvation	48/1978	186/21288	4.04346e-11	7.67982e-09	5.54778e-09	MTOR/RPTOR/IGF1R/CPEB4/BCL2/CDKN1A/FOXO3/FOXO1/PDK4/MTMR3/FAS/SP1/JMY/TP53/FOS/YWHAZ/TNRC6A/ATF2/HSPA5/PMAIP1/PRKAA1/MAPK1/SUV39H1/KLF10/YWHAG/STK24/TNFRSF11A/XPR1/RRAGA/SH3GLB1/SLC38A2/SESN2/FLCN/PCSK9/KAT5/SLC2A1/FBXO22/RNF167/WIPI1/BMPR2/XBP1/ATF3/NFE2L2/MAPK8/EIF2AK3/SESN3/EIF2AK2/WIPI2	48
GO:0097193	intrinsic apoptotic signaling pathway	75/1978	366/21288	4.10486e-11	7.67982e-09	5.54778e-09	HRAS/E2F2/TNFRSF10B/HRAS/E2F2/BCL2/CDKN1A/SNAI2/FBXW7/CYLD/CHEK2/AKT1/BAX/BBC3/APAF1/MYC/HERPUD1/CASP3/PTGS2/JMY/TP53/DDIT4/MUC1/JAK2/PARP1/ATF2/DDIT3/DDX3X/MSH6/HELLS/ITPR1/MDM2/MLH1/PLAGL2/PMAIP1/MAP2K4/SKIL/STK24/CUL2/CUL1/NHERF1/CREB3/SERINC3/MLLT11/TRIM32/ZNF385A/NUPR1/HIPK2/RRM2B/DNAJC10/USP47/DIABLO/AEN/NACC2/FLCN/SGMS1/EIF5A/CRIP1/ATP2A3/BOK/ERO1A/MARCHF7/DAXX/ERCC6/MCL1/E2F1/SFPQ/BRCA1/X…	75
GO:1901653	cellular response to peptide	82/1978	417/21288	4.54944e-11	8.26124e-09	5.96779e-09	ADCY6/MTOR/TLR4/IRS2/AKT2/CCNA2/HRAS/IGF1R/CPEB1/CPEB1/HRAS/FOXO3/FOXO1/GSK3B/PDK4/AKT1/SHC1/PAX6/IGF1/AGTR1/RB1/NCOA2/SP1/LDOC1/FBN1/TP53/ATP2B1/JAK1/FOS/NR4A2/JAK2/PARP1/ZFP36L1/CA2/CRK/EDN1/EIF4EBP2/EPHA4/NR4A1/HSF1/IGF2/INSIG1/INSR/MDM2/PRKAA1/MAPK1/PXN/SMARCC1/YWHAG/LPIN1/LEPROTL1/LEPROT/PIP4K2C/PNPLA3/PPP1R9B/PCSK9/CPS1/ADRB2/PRKCZ/FAT1/ARID1B/GSK3A/TRIM41/OGT/IRS1/APC/GNAI2/KLF15/NFKB1/XBP…	82
GO:0006260	DNA replication	65/1978	298/21288	5.13469e-11	9.05096e-09	6.53827e-09	CDC25A/CDC34/HMGA1/CCNA2/CDKN1A/CDKN1B/ATF1/BARD1/RAD17/RAD17/SMARCA5/RBMS1/EGFR/BAZ1A/TNFAIP1/TP53/FGFR1/CDK2/ACTL6A/PARP1/ADRA2A/EREG/MCM4/MCM6/NAP1L1/PPP2R1A/PURA/REV3L/RFC4/MAP2K4/YY1/CCNE2/SUPT16H/LPIN1/SIN3A/RRM2B/GMNN/RFWD3/USP37/NOC3L/MEAF6/CDT1/MMS22L/DNA2/POLL/PPP2CA/NFIB/BRCA1/PDS5A/ATRX/MCM3/NBN/RUVBL1/TOPBP1/BRPF3/POLH/RBBP6/SMC3/TSPYL2/NFIA/CHEK1/WEE1/ZMPSTE24/NUCKS1/JADE2	65
GO:0098781	ncRNA transcription	45/1978	169/21288	5.27753e-11	9.05096e-09	6.53827e-09	MTOR/FOXO3/SMAD4/PAX6/SRF/MYC/EGFR/TGFB2/REST/POLR3D/TP53/FOS/GATA6/EGR1/SMAD3/PDGFB/POU2F1/SMARCA4/SOX9/YY1/DEDD/NCOR2/NPM3/POLR1G/POLR3A/ZNF512B/MYOCD/SNAPC3/NCOR1/BMP4/FOSL1/USPL1/POLR1E/CAVIN1/MARS1/ERCC6/NFIB/NCL/GTF3C4/POLR1F/ELL/MACROH2A1/NOTCH2/ETS1/NR3C1	45
GO:0031669	cellular response to nutrient levels	59/1978	258/21288	5.43216e-11	9.06437e-09	6.54796e-09	MTOR/RPTOR/IGF1R/CPEB4/BCL2/CDKN1A/SNAI2/FOXO3/FOXO1/PDK4/PLD1/MTMR3/SRF/FAS/SP1/COL1A1/JMY/TP53/FOS/YWHAZ/TNRC6A/CDKN2B/ATF2/HSPA5/MDM2/PMAIP1/PRKAA1/PRKAB2/MAPK1/SUV39H1/KLF10/YWHAG/STK24/TNFRSF11A/XPR1/RRAGA/OTUD3/SH3GLB1/GDAP1/SLC38A2/MAPKAP1/SESN2/FLCN/PCSK9/KAT5/SLC2A1/FBXO22/RNF167/WIPI1/OGT/BMPR2/XBP1/ATF3/NFE2L2/MAPK8/EIF2AK3/SESN3/EIF2AK2/WIPI2	59
GO:0003231	cardiac ventricle development	38/1978	130/21288	8.45019e-11	1.37293e-08	9.91785e-09	PRDM1/TGFBR1/ACVR1/SMAD4/SMARCD3/TPM1/TGFBR2/TGFB2/TGFBR3/JAG1/NOG/ENG/FKBP1A/HOXA13/ISL1/SMAD7/MDM2/MDM4/SALL1/TNNC1/HAND1/CNTRL/HECTD1/CHD7/SALL4/GREB1L/MYOCD/TMEM65/BMP4/FOXF1/FZD2/GSK3A/SOX4/BMPR2/CITED2/FRS2/DCTN5/ZMPSTE24	38
GO:2000781	positive regulation of double-strand break repair	30/1978	87/21288	8.9928e-11	1.42363e-08	1.02841e-08	BCL7A/SMARCD3/ACTB/ACTL6A/PARP1/DPF2/SMARCA2/SMARCA4/SMARCC1/SMARCD1/TOP2B/ARID1A/TRRAP/RAD51AP1/RIF1/PBRM1/MRGBP/EP400/MEAF6/EPC1/KAT5/ARID1B/FMN2/WDR48/KMT5B/SLF1/ERCC6/RUVBL1/MORF4L2/ACTR2	30
GO:0071453	cellular response to oxygen levels	47/1978	184/21288	9.41292e-11	1.43286e-08	1.03507e-08	MTOR/RPTOR/CCNA2/CPEB4/CPEB1/CPEB1/BCL2/CDKN1B/FOXO3/FOXO1/NDRG1/AKT1/FAS/MYC/PTGS2/TP53/FOS/GATA6/ZFP36L1/ATF2/LPAR1/EDN1/SLC29A1/EPHA4/GNGT1/HMOX1/MDM2/MDM4/PMAIP1/PRKAA1/RORA/SUV39H1/STC2/ATP6V1G1/PHB2/HIPK2/AQP3/CBL/FMN2/EGLN2/MIEF1/ERO1A/VHL/NFE2L2/CITED2/DDAH1/CPEB2	47
GO:0051146	striated muscle cell differentiation	70/1978	337/21288	9.71351e-11	1.43286e-08	1.03507e-08	MTOR/HDAC4/EZH2/ACTG1/ACVR1/PDGFRA/MTPN/BDNF/BCL2/SMAD4/FLOT1/FLOT1/FLOT1/FLOT1/FLOT1/FLOT1/FLOT1/FLOT1/AKT1/NOX4/KRAS/SRF/IGF1/G6PD/TPM1/RB1/MYH9/CFL2/CASP3/GATA6/FOXP1/BCL9/EDN1/HNRNPU/IGF2/ISL1/PLEC/MAP2K4/SKI/XK/YY1/FZD7/SORBS2/CTDP1/HOMER1/ADAMTS5/DKK1/TRIM32/KDM6B/SYNE1/PLD3/ANKRD1/TMOD2/EHD2/MYOCD/SIK1/RBM24/BMP4/CSRP2/FBXO22/GSK3A/ADAMTS15/MYL9/TNNT1/NIBAN2/XBP1/ITGB1/PRKAR1A/FRS2/ZMPSTE24	70
GO:0070482	response to oxygen levels	77/1978	387/21288	9.94704e-11	1.43286e-08	1.03507e-08	MTOR/RPTOR/CCNA2/CPEB4/CPEB1/CPEB1/BCL2/THBS1/CDKN1A/CDKN1B/FOXO3/FOXO1/SMAD4/NDRG1/AKT1/SRF/FAS/APAF1/MYC/COL1A1/TGFB2/HSP90B1/CASP3/PTGS2/REST/TGFBR3/TP53/FOS/DDIT4/NR4A2/GATA6/ADA/ZFP36L1/ATF2/LPAR1/EDN1/EGR1/SLC29A1/EPHA4/GNGT1/HMOX1/HSF1/HSPG2/ITPR1/SMAD3/MDM2/MDM4/PLOD2/PMAIP1/PRKAA1/RORA/SUV39H1/STC2/LIMD1/ATP6V1G1/PHB2/HIPK2/MYOCD/VEGFB/AQP3/CBL/SLC2A1/FMN2/EGLN2/ND5/COX1/ATP6/MIEF1/ERO1A…	77
GO:0003205	cardiac chamber development	45/1978	172/21288	9.9794e-11	1.43286e-08	1.03507e-08	PRDM1/TGFBR1/ACVR1/IGF1R/SMAD4/SMARCD3/SRF/TPM1/TGFBR2/TGFB2/TGFBR3/TP53/JAG1/GATA6/NOG/ENG/FKBP1A/HOXA13/ISL1/SMAD7/MDM2/MDM4/SALL1/TNNC1/HAND1/CNTRL/HECTD1/NPHP3/CHD7/SALL4/GREB1L/MYOCD/TMEM65/BMP4/FOXF1/FZD2/GSK3A/ADGRG6/SOX4/BMPR2/CITED2/FRS2/DCTN5/NOTCH2/ZMPSTE24	45
GO:0007409	axonogenesis	90/1978	483/21288	1.041e-10	1.46072e-08	1.0552e-08	ACTG1/IGF1R/NR2E1/PTEN/BDNF/BCL2/CREB1/GSK3B/SMAD4/TIAM1/FLOT1/FLOT1/FLOT1/FLOT1/FLOT1/FLOT1/FLOT1/FLOT1/CHL1/PTEN/PAX6/SRF/PARD3/EGR2/NR4A2/EIF4G2/NOG/ACTB/APLP1/APLP2/EDN1/EPHA4/EPHA5/EPHA7/FN1/GOLGA4/ISL1/KIF5C/L1CAM/LRP4/NPTX1/PAFAH1B1/PLXNA1/PLXNA2/MAP2K2/SKIL/TOP2B/TRIO/XK/FZD3/PICALM/B4GALT6/TAOK2/IST1/SLC9A6/PGRMC1/RUFY3/TRAK1/MYCBP2/SIN3A/SEMA4C/PLXNA3/DPYSL5/DOCK7/UNC5D/FBXO45/CYFIP2/AN…	90
GO:0043393	regulation of protein binding	40/1978	143/21288	1.20795e-10	1.62984e-08	1.17737e-08	HDAC4/BDNF/CDKN1A/GSK3B/TIAM1/FLOT1/FLOT1/FLOT1/FLOT1/FLOT1/FLOT1/FLOT1/FLOT1/AKT1/BAX/STK4/AURKB/PLK1/NOG/ACTB/ATP2A2/CRK/EPB41/FKBP1A/PDGFB/AURKA/DKK1/HIPK2/PCSK9/ADRB2/BMP4/PPP2CA/ATP2A3/STING1/ANXA2/MAPK8/CSNK1E/PPP2CB/BAG2/MARK2	40
GO:0060485	mesenchyme development	74/1978	367/21288	1.21433e-10	1.62984e-08	1.17737e-08	HMGA2/MTOR/RDH10/EZH2/TGFBR1/ACVR1/PTEN/BCL2/PDCD4/SNAI2/FGF9/FOXF2/GSK3B/SMAD4/TIAM1/PTEN/IL6/PAX6/IGF1/TGFBR2/MYC/COL1A1/TGFB2/TGFBR3/YAP1/JAG1/FGFR1/NOG/ZFP36L1/EDN1/ENG/EPHA4/FLNA/FN1/ISL1/SMAD3/SMAD7/MDM2/MDM4/MAPK1/SOX9/TGFB1I1/TEAD2/NOLC1/HAND1/PDCD6/DDX17/ADAMTS5/DKK1/CORO1C/SEMA4C/PHLDB2/GLIPR2/RBM24/PITX2/ARB2A/BMP4/FOXF1/PPP2CA/SEMA3F/TRIM28/OLFM1/S100A4/RFLNB/SOX4/BMPR2/APC/CTNNB1/PPP…	74
GO:0006352	DNA-templated transcription initiation	51/1978	212/21288	1.59626e-10	2.09688e-08	1.51475e-08	MITF/E2F2/E2F2/FOXO1/SMARCA5/CDK4/SRF/CAND1/GTF2B/MYC/MED28/PWWP2A/TP53/ATF2/MAZ/POLR2D/RBBP5/SMARCA4/SMARCD1/ARID1A/TBPL1/MED6/WBP2/ZNF451/MED4/NAT14/PAAF1/MYOCD/MED8/DHX36/MED19/MED14/MED21/FOSL1/ARID1B/POLR1E/MED30/CAVIN1/ERCC6/TBP/NFKB1/GTF3C4/MED24/SUB1/RSF1/POLR1F/ATF7IP/MACROH2A1/RRN3/BAZ2A/TAF7	51
GO:0010212	response to ionizing radiation	40/1978	145/21288	1.91811e-10	2.46717e-08	1.78224e-08	CCND2/HRAS/HRAS/CLOCK/BCL2/CDKN1A/SNAI2/BARD1/CHEK2/TP53BP1/BAX/MYC/CASP3/TP53/YAP1/RHOB/MTA1/PARP1/EGR1/ELK1/EYA1/HSF1/MDM2/PRKAA1/RAD51AP1/INTS7/RFWD3/INIP/AEN/KAT5/RNF8/CBL/EEF1D/KARS1/H2AX/ERCC6/BRCA1/TOPBP1/ZMPSTE24/NUCKS1	40
GO:0010563	negative regulation of phosphorus metabolic process	81/1978	423/21288	2.31526e-10	2.91722e-08	2.10736e-08	HDAC4/IRS2/PTEN/PDCD4/CDKN1A/CDKN1B/CADM1/GSK3B/PTEN/AKT1/CTDSPL/TRIB2/BAX/PAX6/PARD3/RB1/INPP5F/CDKN2A/HIPK3/TFAP4/CRKL/TP53/DDIT4/ERRFI1/SNCA/PLK1/TRIB1/PARP1/CALM1/CALM3/CDKN2B/CRY2/DUSP1/DUSP7/FKBP1A/HNRNPU/SMAD7/PDE4D/PDGFB/PPP2R1A/PRKAR2A/PRKAR2B/PTPN13/PTPRJ/YWHAE/YWHAG/GPRC5A/MVP/ARPP19/TMED2/PPM1E/DKK1/NNT/CORO1C/FKBP8/NUPR1/DNAJC10/PPP1R15B/UBASH3B/MYOCD/FLCN/TSPO/MYADM/PRKCZ/ANGPT1/NCO…	81
GO:0060070	canonical Wnt signaling pathway	69/1978	337/21288	2.55864e-10	3.15941e-08	2.28231e-08	RARG/LGR4/CTHRC1/PTEN/SNAI2/RECK/FOXO3/FOXO1/CYLD/FGF9/GSK3B/SMAD4/PTEN/NID1/G3BP1/COL1A1/EGFR/STK4/YAP1/NR4A2/WNK1/NOG/BCL9/DDIT3/DDX3X/EDN1/EGR1/ILK/ISL1/JUP/LRP4/SMAD3/PPP1CA/SOX9/TBL1X/TLE1/FZD3/FZD7/LGR5/LIMD1/NHERF1/SOX13/FZD10/DKK1/NPHP3/RBMS3/USP47/RSPO3/CCNY/NRARP/AMFR/FZD2/GPC5/LMBR1L/GSK3A/TMEM131L/SOX4/APC/NFKB1/CTNNB1/RUVBL1/USP34/TBL1XR1/CSNK1E/PYGO2/FZD5/FZD8/XIAP/CHD8	69
GO:0048568	embryonic organ development	91/1978	500/21288	2.94718e-10	3.56782e-08	2.57734e-08	RARG/RDH10/PRDM1/TGFBR1/ACVR1/PDGFRA/LRIG1/CTHRC1/SATB2/FGF9/FOXF2/HOXA1/AKT1/PAX6/SRF/TGFBR2/HOXA11/CHST11/SP3/HOXD10/FBN1/EGFR/TGFB2/STK4/TP53/HOXB7/YAP1/FGFR1/NOG/ADA/ZFP36L1/EDN1/ENG/EYA1/BPTF/HOXA9/IGF2/INSIG1/SMAD3/MYO6/PBX1/PBX3/PDGFB/MAPK1/SALL1/SOX9/TEAD3/TFAP2A/FZD3/MFAP5/TEAD2/NHERF1/HAND1/TMED2/NPHP3/FLVCR1/HIPK2/AHI1/CHRNA9/CHD7/MIB1/VASH2/KDM2B/RSPO3/PLCD3/LRIG3/PKD1/PITX2/SPINT1/BM…	91
GO:0003007	heart morphogenesis	60/1978	276/21288	3.24046e-10	3.84742e-08	2.77932e-08	MTOR/TGFBR1/ACVR1/PDCD4/SNAI2/SMAD4/SMARCD3/SRF/DLC1/TPM1/TGFBR2/TGFB2/CRKL/TGFBR3/TP53/YAP1/JAG1/GATA6/NOG/COL5A1/ATF2/EDN1/ENG/EYA1/FKBP1A/FLNA/GNG5/ILK/INSR/ISL1/SMAD3/SMAD7/MDM2/MDM4/SOX9/TNNC1/TEAD2/HAND1/TMED2/ADAMTS5/DKK1/NPHP3/ANKRD1/AHI1/CHD7/MIB1/PITX2/BMP4/FOXF1/FZD2/OLFM1/GSK3A/ADGRG6/SOX4/BMPR2/APC/CTNNB1/CITED2/NOTCH2/ZMPSTE24	60
GO:0032868	response to insulin	61/1978	284/21288	3.84554e-10	4.47969e-08	3.23606e-08	MTOR/IRS2/AKT2/HRAS/IGF1R/CPEB1/CPEB1/HRAS/FOXO1/GSK3B/PDK4/AKT1/SHC1/PAX6/RB1/NCOA2/SP1/COL1A1/INPPL1/ATP2B1/EGR2/FOS/ERRFI1/PARP1/ZFP36L1/CRY2/EGR1/EIF4EBP2/IGF2/INSIG1/INSR/PRKAA1/MAPK1/SMARCC1/YWHAG/TNFSF10/TNFRSF11A/LPIN1/KBTBD2/PIP4K2C/PNPLA3/SESN2/PCSK9/PRKCZ/SLC2A1/GSK3A/OGT/MEAK7/IRS1/APC/GNAI2/KLF15/XBP1/NCL/PIK3C2A/USO1/CPEB2/SESN3/GOT1/IRS4/NUCKS1	61
GO:0045936	negative regulation of phosphate metabolic process	80/1978	422/21288	4.9174e-10	5.62223e-08	4.06141e-08	HDAC4/IRS2/PTEN/PDCD4/CDKN1A/CDKN1B/CADM1/GSK3B/PTEN/AKT1/CTDSPL/TRIB2/BAX/PAX6/PARD3/RB1/INPP5F/CDKN2A/HIPK3/TFAP4/CRKL/TP53/DDIT4/ERRFI1/SNCA/PLK1/TRIB1/PARP1/CALM1/CALM3/CDKN2B/CRY2/DUSP1/DUSP7/FKBP1A/HNRNPU/SMAD7/PDE4D/PDGFB/PPP2R1A/PRKAR2A/PRKAR2B/PTPN13/PTPRJ/YWHAE/YWHAG/GPRC5A/MVP/ARPP19/TMED2/PPM1E/DKK1/NNT/CORO1C/FKBP8/NUPR1/DNAJC10/PPP1R15B/UBASH3B/MYOCD/FLCN/TSPO/MYADM/PRKCZ/ANGPT1/NCO…	80
GO:0036294	cellular response to decreased oxygen levels	43/1978	168/21288	5.46413e-10	6.13373e-08	4.43091e-08	MTOR/RPTOR/CCNA2/CPEB4/CPEB1/CPEB1/BCL2/CDKN1B/FOXO3/NDRG1/AKT1/MYC/PTGS2/TP53/FOS/GATA6/ZFP36L1/ATF2/EDN1/SLC29A1/EPHA4/GNGT1/HMOX1/MDM2/MDM4/PMAIP1/PRKAA1/RORA/SUV39H1/STC2/PHB2/HIPK2/AQP3/CBL/FMN2/EGLN2/MIEF1/ERO1A/VHL/NFE2L2/CITED2/DDAH1/CPEB2	43
GO:0072001	renal system development	70/1978	350/21288	5.56616e-10	6.1367e-08	4.43305e-08	LIN28A/RDH10/EZH2/PRDM1/TGFBR1/PDGFRA/LGR4/BCL2/SMAD4/MTSS1/BAX/AGTR1/NID1/HOXA11/IL6R/APAF1/MYC/FBN1/TGFB2/HOXB7/YAP1/JAG1/FGFR1/NOG/ACVR2B/EDN1/EGR1/EPHA4/EPHA7/EYA1/HELLS/ILK/LRP4/SMAD3/SMAD7/MYO1E/PBX1/PDGFB/SALL1/SOX9/TFAP2A/LGR5/CNTRL/NPHP3/RRM2B/APH1A/AHI1/GREB1L/MYOCD/FLCN/PCSK9/NPNT/PKD1/ANGPT1/BMP4/FOXF1/EPCAM/MAGI2/HOXC11/CEP290/SOX4/KLF15/CTNNB1/CD2AP/PYGO2/DLG5/NFIA/NOTCH2/ZMPSTE24/H…	70
GO:0072331	signal transduction by p53 class mediator	47/1978	194/21288	6.42568e-10	6.96003e-08	5.02781e-08	MTOR/E2F2/E2F2/BCL2/CDKN1A/CDKN1B/SNAI2/FOXO3/NDRG1/CHEK2/AKT1/BAX/MYC/TFAP4/JMY/TP53/AURKB/DDIT4/MUC1/MDM2/MDM4/MYO6/PMAIP1/AURKA/USP10/PLK2/ZNF385A/NUPR1/ANKRD1/HIPK2/HAPSTR1/RRM2B/AEN/SESN2/EIF5A/KAT5/BOK/MARCHF7/E2F1/SOX4/ATRX/NBN/PRMT5/RRN3/CHEK1/UBB/ZMPSTE24	47
GO:0060562	epithelial tube morphogenesis	75/1978	389/21288	7.79324e-10	8.29577e-08	5.99273e-08	RARG/RDH10/ACVR1/LGR4/CTHRC1/BCL2/SMAD4/PFN1/MTSS1/KRAS/SRF/DLC1/TGFBR2/HOXA11/APAF1/MYC/TGFB2/STK4/CASP3/MET/HOXB7/YAP1/RHOB/FOXP1/NOG/CTSZ/EDN1/ENG/EPHA4/EPHA7/EYA1/ILK/SMAD3/PBX1/PPP1CA/SALL1/SKI/SOX9/FZD3/TEAD2/LGR5/BCL10/HAND1/TMED2/GLMN/PHB2/NPHP3/AHI1/SEMA4C/SALL4/MIB1/GREB1L/KDM2B/STARD13/NPNT/LAMA1/PKD1/NRARP/SPINT1/BMP4/FOXF1/FZD2/HHIP/CEP290/CXCR4/CTNNB1/PPP3R1/PRKACB/CITED2/GNA13/IFT1…	75
GO:1902806	regulation of cell cycle G1/S phase transition	52/1978	228/21288	8.21602e-10	8.59758e-08	6.21076e-08	CCND1/BCL7A/RPTOR/EZH2/CCND2/ACVR1/PTEN/BCL2/CDKN1A/CDKN1B/FBXW7/CHEK2/SMARCD3/PTEN/AKT1/CTDSPL/RB1/CDKN2A/EGFR/TP53/MUC1/RDX/CDK2/ACTB/ACTL6A/CACNB4/CDKN2B/DDX3X/MDM2/RBL2/DPF2/RRM2/CCL2/SMARCA2/SMARCA4/SMARCC1/SMARCD1/ARID1A/CCNE2/PLK2/PHB2/RFWD3/PBRM1/PKD1/PPP2CA/ARID1B/E2F1/CTDSP2/APC/TFDP1/WEE1/PSME3	52
GO:0042770	signal transduction in response to DNA damage	50/1978	216/21288	1.006e-09	1.03517e-07	7.47794e-08	CCND1/CLOCK/CDKN1A/CDKN1B/SNAI2/FOXO3/BARD1/NDRG1/CHEK2/TP53BP1/RAD17/RAD17/TFAP4/TP53/MUC1/PLK1/CDK2/ATF2/MDM2/MDM4/MYO6/PMAIP1/USP10/TAOK2/TTI1/PLK2/UFL1/INTS7/ZNF385A/ANKRD1/HIPK2/RFWD3/TAOK1/SESN2/RNASEH2B/KAT5/RNF8/FBXO6/MARCHF7/H2AX/ERCC6/E2F1/SOX4/BRCA1/ATRX/NBN/TOPBP1/FEM1B/CHEK1/ZMPSTE24	50
GO:0045739	positive regulation of DNA repair	38/1978	141/21288	1.1224e-09	1.13601e-07	8.20637e-08	BCL7A/SMARCD3/EGFR/ACTB/ACTL6A/PARP1/EYA1/DPF2/SMARCA2/SMARCA4/SMARCC1/SMARCD1/TOP2B/YY1/ARID1A/TRRAP/RAD51AP1/RIF1/PBRM1/MRGBP/EP400/MEAF6/EPC1/KAT5/RNF8/TRIM28/ARID1B/FMN2/WDR48/KMT5B/SLF1/H2AX/ERCC6/BRCA1/RUVBL1/MORF4L2/ACTR2/USP1	38
GO:0071456	cellular response to hypoxia	41/1978	160/21288	1.31645e-09	1.31093e-07	9.46994e-08	MTOR/RPTOR/CCNA2/CPEB1/CPEB1/BCL2/CDKN1B/FOXO3/NDRG1/MYC/PTGS2/TP53/FOS/GATA6/ZFP36L1/ATF2/EDN1/SLC29A1/EPHA4/GNGT1/HMOX1/MDM2/MDM4/PMAIP1/PRKAA1/RORA/SUV39H1/STC2/PHB2/HIPK2/AQP3/CBL/FMN2/EGLN2/MIEF1/ERO1A/VHL/NFE2L2/CITED2/DDAH1/CPEB2	41
GO:0030111	regulation of Wnt signaling pathway	70/1978	357/21288	1.35481e-09	1.32138e-07	9.54543e-08	LGR4/CTHRC1/SNAI2/RECK/FOXO3/FOXO1/CYLD/FGF9/GSK3B/SMAD4/TIAM1/G3BP1/COL1A1/EGFR/STK4/YAP1/NLK/WNK1/NOG/DDIT3/DDX3X/EGR1/ILK/ISL1/JUP/LRP4/SMAD3/PPP1CA/PPP2R1A/SALL1/SKI/SMARCA4/SOX9/TBL1X/TLE1/FZD7/LGR5/LIMD1/NHERF1/SOX13/DKK1/NPHP3/RBMS3/RNF43/USP47/RSPO3/CCNY/NRARP/SHISA2/AMFR/PPP2CA/GPC5/LMBR1L/GSK3A/TMEM131L/MACF1/SOX4/TSKU/APC/KLF15/NFKB1/CTNNB1/RUVBL1/USP34/RNF213/TBL1XR1/CSNK1E/XIAP/VGLL4…	70
GO:0007517	muscle organ development	73/1978	379/21288	1.36975e-09	1.32138e-07	9.54543e-08	COL3A1/TGFBR1/MTPN/BCL2/CREB1/SMAD4/FLOT1/FLOT1/FLOT1/FLOT1/FLOT1/FLOT1/FLOT1/FLOT1/KRAS/IGF1/TPM1/RB1/CD164/CFL2/HOXD10/TGFB2/TGFBR3/EGR2/FOS/MEF2D/NOG/ZFHX3/BCL9/EGR1/ENG/FKTN/FKBP1A/FLNB/NR4A1/IGF2/ISL1/SMAD3/SMAD7/PLEC/PRKAA1/SKI/SVIL/TAGLN/TNNC1/UTRN/XK/FXR1/HAND1/HOMER1/NR1D2/DDX17/NUPR1/ANKRD1/VPS54/CHD7/MYOCD/RBM24/FOXK1/AKIRIN1/BMP4/FZD2/FBXO22/CHRND/KMT5B/NIBAN2/BTG2/XBP1/ATF3/CTNNB1/FO…	73
GO:0071260	cellular response to mechanical stimulus	26/1978	75/21288	1.39834e-09	1.32821e-07	9.59476e-08	TLR4/IGF1R/TNFRSF10B/MTPN/KCNJ2/FAS/COL1A1/EGFR/PTGS2/ENG/MAP3K1/PLEC/MAP2K4/SOX9/BCL10/MAP3K2/ANKRD1/SLC38A2/SLC2A1/PIEZO2/CASP8AP2/NFKB1/MAPK8/CHEK1/TNFRSF10A/TMEM87A	26
GO:0001666	response to hypoxia	68/1978	344/21288	1.63457e-09	1.52907e-07	1.10457e-07	MTOR/RPTOR/CCNA2/CPEB1/CPEB1/BCL2/THBS1/CDKN1B/FOXO3/SMAD4/NDRG1/SRF/APAF1/MYC/TGFB2/HSP90B1/CASP3/PTGS2/REST/TGFBR3/TP53/FOS/DDIT4/NR4A2/GATA6/ADA/ZFP36L1/ATF2/EDN1/EGR1/SLC29A1/EPHA4/GNGT1/HMOX1/HSF1/HSPG2/ITPR1/SMAD3/MDM2/MDM4/PLOD2/PMAIP1/PRKAA1/RORA/SUV39H1/STC2/LIMD1/PHB2/HIPK2/MYOCD/VEGFB/AQP3/CBL/SLC2A1/FMN2/EGLN2/ND5/COX1/MIEF1/ERO1A/SOX4/CXCR4/VHL/NFE2L2/CITED2/DDAH1/CPEB2/ADSL	68
GO:0010506	regulation of autophagy	76/1978	404/21288	1.90824e-09	1.75843e-07	1.27026e-07	MTOR/RPTOR/IFNB1/BCL2/TP53INP1/FOXO3/FOXO1/FBXW7/GSK3B/TRIM8/AKT1/CAPNS1/MTMR3/CASP3/EEF1A2/MET/TP53/EIF4G2/BMF/SNCA/WNK1/ATP6V1C1/DAPK1/DDIT3/HTT/HMOX1/ITPR1/TBC1D25/CTSA/PRKAA1/USP10/ATP6V1G1/RB1CC1/RRAGA/PLK2/TRIM32/TAB2/LARP1/UFL1/FKBP8/RAB3GAP2/NUPR1/SH3GLB1/MTMR9/PIP4K2C/SESN2/MTDH/TRIM6/FLCN/TRIM65/CCNY/FOXK1/SNX30/ADRB2/TSPO/ATG16L1/KAT5/USP13/WIPI1/GSK3A/DEPTOR/BOK/MTCL1/STING1/ULK3/MCL1…	76
GO:0036293	response to decreased oxygen levels	70/1978	360/21288	1.96323e-09	1.7825e-07	1.28765e-07	MTOR/RPTOR/CCNA2/CPEB4/CPEB1/CPEB1/BCL2/THBS1/CDKN1B/FOXO3/SMAD4/NDRG1/AKT1/SRF/APAF1/MYC/TGFB2/HSP90B1/CASP3/PTGS2/REST/TGFBR3/TP53/FOS/DDIT4/NR4A2/GATA6/ADA/ZFP36L1/ATF2/EDN1/EGR1/SLC29A1/EPHA4/GNGT1/HMOX1/HSF1/HSPG2/ITPR1/SMAD3/MDM2/MDM4/PLOD2/PMAIP1/PRKAA1/RORA/SUV39H1/STC2/LIMD1/PHB2/HIPK2/MYOCD/VEGFB/AQP3/CBL/SLC2A1/FMN2/EGLN2/ND5/COX1/MIEF1/ERO1A/SOX4/CXCR4/VHL/NFE2L2/CITED2/DDAH1/CPEB2/AD…	70
GO:0006403	RNA localization	51/1978	227/21288	2.06762e-09	1.85007e-07	1.33646e-07	IGF2BP1/IGF2BP2/FLOT1/FLOT1/FLOT1/FLOT1/FLOT1/FLOT1/FLOT1/FLOT1/TGFBR2/POM121/ZFP36/WNK1/ZFP36L1/HNRNPU/HSF1/KIF5C/SRSF1/XPO1/YY1/NUP214/FXR1/KHSRP/NUP155/ZC3H11A/MVP/NUP153/IGF2BP3/XPOT/SMG1/NUP62/ZNF385A/NOP10/NDC1/NOL6/DHX36/PEG10/MCM3AP/RANBP2/FBL/NUP58/POM121C/DKC1/GLE1/RAE1/RUVBL1/QKI/NUP50/DCP2/KPNB1	51
GO:0031331	positive regulation of cellular catabolic process	86/1978	481/21288	2.22334e-09	1.96098e-07	1.41658e-07	MTOR/RPTOR/IGF2BP1/IRS2/AKT2/CPEB3/LIN28B/IFNB1/TP53INP1/FOXO3/FOXO1/GSK3B/TRIM8/AGO2/BAX/IL6/IGF1/ZFP36L2/ADAM9/ZFP36/TNRC6A/SNCA/ZBTB20/ADRA2A/ZFP36L1/DAPK1/HTT/HMOX1/HNRNPU/HSF1/INSR/MLH1/CNOT4/PRKAA1/FXR1/KHSRP/PUM1/RB1CC1/PLK2/EXOSC8/TRIM32/LARP1/UFL1/NNT/RAB3GAP2/SH3GLB1/CNOT11/ZC3HAV1/PIP4K2C/SESN2/MTDH/TRIM6/DHX36/FLCN/TRIM65/PDE12/CCNY/PATL1/RBM24/PCSK9/SNX30/ADRB2/RC3H2/ATG16L1/KAT5/CNO…	86
GO:0050767	regulation of neurogenesis	79/1978	430/21288	2.82901e-09	2.46004e-07	1.7771e-07	LIN28A/MTOR/EZH2/NR2E1/PTEN/BDNF/TIAM1/SMARCD3/PTEN/KRAS/IL6/PAX6/SRF/PLAG1/RB1/DNAJB11/EGFR/DICER1/REST/TP53/YAP1/EGR2/LDLR/EIF4G2/NOG/CDKN2B/CUX1/EPHA4/EPHA7/FN1/GOLGA4/HMGB2/L1CAM/LRP4/NAP1L1/PAFAH1B1/PLXNA1/PLXNA2/MAP2K2/SKI/SKIL/FZD3/FXR1/BHLHE40/IST1/RUFY3/TRAK1/TRIM32/UFL1/CERS2/SEMA4C/PLXNA3/CHD7/DPYSL5/DOCK7/DHX36/TSPO/SPINT1/VCAN/SEMA3F/PCM1/LPAR3/FSTL4/DIP2B/PRTG/MACF1/BTG2/BMPR2/RAB21…	79
GO:0048545	response to steroid hormone	72/1978	378/21288	2.92246e-09	2.50601e-07	1.8103e-07	IGF1R/NR2E1/CLOCK/BCL2/THBS1/CDKN1A/FOXO3/IL6/ZFP36L2/NCOA2/COL1A1/EGFR/TGFB2/ADAM9/TFAP4/CASP3/PTGS2/REST/ZFP36/YAP1/FOS/DDIT4/ERRFI1/JAK2/FOXP1/PARP1/ZFP36L1/CRY2/DSG2/EDN1/GLB1/HMGB2/HNRNPU/ISL1/MDM2/NR3C2/PAPPA/MAPK1/SKP2/SMARCA4/TFPI/KMT2D/ARID1A/CLDN1/NCOR2/DDX17/PHB2/UFL1/WBP2/VPS54/LBH/PPP1R9B/CPS1/TSPO/NCOR1/FBXO32/FOSL1/CNOT1/GSK3A/EGLN2/DAXX/BRCA1/PDE3A/GOT1/NCOA4/TXNIP/NR3C1/TAF7/YWHA…	72
GO:0051099	positive regulation of binding	35/1978	128/21288	3.31871e-09	2.80681e-07	2.0276e-07	BDNF/GSK3B/TIAM1/FLOT1/FLOT1/FLOT1/FLOT1/FLOT1/FLOT1/FLOT1/FLOT1/PAX6/IGF1/RB1/GTF2B/STK4/MET/EPB41/EPHA4/FKBP1A/HMGB2/SKI/HIPK2/GMNN/CDT1/TRIM6/DPH3/BMP4/PPP2CA/EIF3D/NIBAN2/STING1/ANXA2/H1-0/PPP2CB	35
GO:0003279	cardiac septum development	32/1978	112/21288	4.76494e-09	3.97551e-07	2.87184e-07	PRDM1/TGFBR1/ACVR1/SMAD4/TGFBR2/TGFB2/TGFBR3/TP53/JAG1/GATA6/NOG/ENG/HOXA13/ISL1/SMAD7/MDM2/MDM4/SALL1/HAND1/CNTRL/HECTD1/NPHP3/CHD7/SALL4/BMP4/FZD2/SOX4/BMPR2/CITED2/FRS2/DCTN5/NOTCH2	32
GO:0003197	endocardial cushion development	21/1978	54/21288	4.90236e-09	4.03563e-07	2.91527e-07	TGFBR1/ACVR1/SNAI2/SMAD4/TGFBR2/TGFB2/JAG1/NOG/ENG/ISL1/MDM2/MDM4/SOX9/ADAMTS5/DKK1/RBM24/BMP4/FOXF1/BMPR2/APC/CITED2	21
GO:0140747	regulation of ncRNA transcription	33/1978	118/21288	4.98941e-09	4.05324e-07	2.92799e-07	MTOR/FOXO3/SMAD4/PAX6/SRF/MYC/EGFR/TGFB2/REST/TP53/FOS/GATA6/EGR1/SMAD3/PDGFB/POU2F1/SMARCA4/SOX9/YY1/DEDD/NCOR2/ZNF512B/MYOCD/NCOR1/BMP4/FOSL1/MARS1/NFIB/NCL/MACROH2A1/NOTCH2/ETS1/NR3C1	33
GO:0045445	myoblast differentiation	34/1978	124/21288	5.12568e-09	4.0813e-07	2.94826e-07	NRAS/SMARCD3/SRF/IGF1/RB1/REST/JAG1/ACTB/ACTL6A/BCL9/ZFP36L1/DDIT3/ISL1/MBNL1/PLEC/SMARCA2/SMARCA4/SMARCC1/SMARCD1/SOX9/ARID1A/DDX17/PBRM1/HIF1AN/LRRC8A/MYOCD/RBM24/AKIRIN1/BMP4/KAT5/ARID1B/SOX4/FLOT2/ITGB1	34
GO:2000779	regulation of double-strand break repair	36/1978	136/21288	5.15616e-09	4.0813e-07	2.94826e-07	BCL7A/HMGA2/TP53BP1/SMARCD3/ACTB/ACTL6A/PARP1/HSF1/PPP4C/DPF2/SMARCA2/SMARCA4/SMARCC1/SMARCD1/TOP2B/ARID1A/TRRAP/RAD51AP1/RIF1/PBRM1/MRGBP/EP400/MEAF6/KLHL15/EPC1/KAT5/ARID1B/FMN2/WDR48/KMT5B/SLF1/ERCC6/RUVBL1/MORF4L2/ACTR2/CHEK1	36
GO:0061138	morphogenesis of a branching epithelium	49/1978	220/21288	5.76151e-09	4.50273e-07	3.2527e-07	RDH10/ACVR1/LGR4/BCL2/SNAI2/SMAD4/KRAS/SRF/TGFBR2/HOXA11/MYC/STK4/MET/HOXB7/YAP1/FGFR1/NOG/CTSZ/EDN1/ENG/EYA1/HOXA13/ILK/PBX1/PLXNA1/PPP1CA/SALL1/SOX9/TMED2/PHB2/BTBD7/GREB1L/RSPO3/NPNT/LAMA1/PKD1/NRARP/SPINT1/BMP4/FOXF1/HHIP/CTNNB1/PPP3R1/GNA13/FRS2/FEM1B/FZD5/DLG5/KDM5B	49
GO:0001822	kidney development	66/1978	340/21288	6.06278e-09	4.67895e-07	3.38e-07	LIN28A/RDH10/EZH2/PRDM1/TGFBR1/PDGFRA/LGR4/BCL2/SMAD4/MTSS1/BAX/AGTR1/NID1/HOXA11/IL6R/APAF1/MYC/FBN1/TGFB2/HOXB7/YAP1/JAG1/FGFR1/NOG/ACVR2B/EDN1/EGR1/EPHA4/EPHA7/EYA1/HELLS/ILK/LRP4/SMAD3/SMAD7/MYO1E/PBX1/PDGFB/SALL1/SOX9/TFAP2A/CNTRL/NPHP3/RRM2B/APH1A/AHI1/GREB1L/FLCN/PCSK9/NPNT/PKD1/ANGPT1/BMP4/EPCAM/MAGI2/HOXC11/CEP290/SOX4/KLF15/CTNNB1/CD2AP/PYGO2/DLG5/NOTCH2/ZMPSTE24/HPGD	66
GO:1901654	response to ketone	50/1978	228/21288	6.9903e-09	5.32816e-07	3.84898e-07	ADCY6/IGF1R/THBS1/CDKN1A/CREB1/FOXO3/AKT1/PAX6/CDK4/HOXA11/NCOA2/SP1/EGFR/TGFB2/TFAP4/TGFBR3/YAP1/FOS/DDIT4/ERRFI1/JAK2/FOXP1/PARP1/DSG2/EDN1/ELK1/GLB1/HOXA9/HOXA10/HOXA13/HSF1/PAPPA/PRKAA1/CLDN1/AKAP8/LARP1/WBP2/SIN3A/VPS54/XRN1/PPP1R9B/CPS1/TSPO/FBXO32/CBL/FOSL1/CCR7/NCOA4/TXNIP/NR3C1	50
GO:0044839	cell cycle G2/M phase transition	41/1978	169/21288	7.4719e-09	5.62579e-07	4.06398e-07	CCND1/CDC25A/CDK6/CCNA2/CDKN1A/BARD1/CHEK2/RAD17/SMARCD3/RAD17/CDK4/TP53/AURKB/PLK1/CDK2/PABIR1/CALM1/CALM3/PBX1/SKP2/AURKA/TPD52L1/TAOK2/AKAP8/ARPP19/SIN3A/RRM2B/USP47/TAOK1/INIP/CCNY/RNASEH2B/DNM2/BRCA1/NBN/TOPBP1/MASTL/MACROH2A1/CALM2/CHEK1/WEE1	41
GO:0007519	skeletal muscle tissue development	43/1978	182/21288	7.63221e-09	5.67726e-07	4.10116e-07	BCL2/FLOT1/FLOT1/FLOT1/FLOT1/FLOT1/FLOT1/FLOT1/FLOT1/KRAS/RB1/CFL2/HOXD10/EGR2/FOS/MEF2D/BCL9/EGR1/FLNB/NR4A1/IGF2/PLEC/PRKAA1/SKI/SVIL/XK/HOMER1/NR1D2/DDX17/NUPR1/ANKRD1/VPS54/MYOCD/RBM24/AKIRIN1/FBXO22/CHRND/NIBAN2/BTG2/ATF3/CTNNB1/FOXN2/CITED2	43
GO:0034504	protein localization to nucleus	66/1978	342/21288	7.73101e-09	5.68229e-07	4.1048e-07	MTOR/CDKN1A/BARD1/FGF9/GSK3B/TRIM8/AKT1/POM121/LMNB1/COL1A1/STK4/PTGS2/TP53/YAP1/JAK1/YWHAZ/PLK1/JAK2/PARP1/CACNB4/ATF2/CRY2/EDN1/FLNA/GBP2/HNRNPU/JUP/KPNA2/KPNA5/SMAD3/MDM2/SOX9/XPO1/YWHAE/NUP214/NUP155/NUP153/PHB2/SYNE1/TNPO3/ARL2BP/NUP62/SIN3A/MAVS/SESN2/FLCN/ANGPT1/DCLK1/BMP4/RGPD5/TRIM28/RANBP2/CHCHD10/NUP58/POM121C/UTP25/CTNNA1/DKC1/PPP3R1/SQSTM1/EIF2AK3/NUP50/CD2AP/KPNB1/TXNIP/PIKFYVE	66
GO:0042149	cellular response to glucose starvation	19/1978	46/21288	8.08096e-09	5.86963e-07	4.24013e-07	CPEB4/BCL2/FOXO3/MTMR3/TP53/YWHAZ/HSPA5/PMAIP1/PRKAA1/SUV39H1/YWHAG/SH3GLB1/SESN2/KAT5/SLC2A1/XBP1/NFE2L2/EIF2AK3/SESN3	19
GO:0006282	regulation of DNA repair	51/1978	236/21288	8.35838e-09	6.00054e-07	4.33469e-07	BCL7A/HMGA2/BARD1/TP53BP1/SMARCD3/EGFR/ACTB/ACTL6A/PARP1/EYA1/HSF1/PPP4C/DPF2/SMARCA2/SMARCA4/SMARCC1/SMARCD1/TOP2B/YY1/ARID1A/TRRAP/RAD51AP1/TAF5L/RIF1/PBRM1/MRGBP/EP400/MEAF6/KLHL15/EPC1/KAT5/RNF8/TRIM28/ARID1B/FMN2/WDR48/SF3B5/KMT5B/SLF1/H2AX/ERCC6/BRCA1/RUVBL1/MORF4L2/ACTR2/PHF13/POLH/CHEK1/TAF7/USP1/USP22	51
GO:0040029	epigenetic regulation of gene expression	52/1978	243/21288	8.51737e-09	6.04439e-07	4.36637e-07	HMGA2/HDAC4/EZH2/SMARCA5/RB1/LMNB1/MYC/PHF19/BAZ1A/TP53/MTA1/CDK2/ATF2/HELLS/HNRNPU/IGF2/RBBP5/SMARCA4/SMARCD1/SUV39H1/KMT2D/ARID1A/TRIP12/PCGF3/GLMN/MTF2/WBP2/SIN3A/HIPK2/MPHOSPH8/RIF1/EHMT1/EPC1/MYOCD/SDR16C5/TET3/ARB2A/RNF8/TRIM28/ARID1B/GSK3A/NIBAN2/BRCA1/ATRX/ATF7IP/MACROH2A1/H1-0/BAZ2A/CHEK1/ZMPSTE24/ZDBF2/METTL3	52
GO:0001763	morphogenesis of a branching structure	51/1978	237/21288	9.70383e-09	6.80812e-07	4.91808e-07	RDH10/PRDM1/ACVR1/LGR4/BCL2/SNAI2/SMAD4/KRAS/SRF/TGFBR2/HOXA11/MYC/STK4/MET/HOXB7/YAP1/FGFR1/NOG/CTSZ/EDN1/ENG/EPHA7/EYA1/HOXA13/ILK/PBX1/PLXNA1/PPP1CA/SALL1/SOX9/TMED2/PHB2/BTBD7/GREB1L/RSPO3/NPNT/LAMA1/PKD1/NRARP/SPINT1/BMP4/FOXF1/HHIP/CTNNB1/PPP3R1/GNA13/FRS2/FEM1B/FZD5/DLG5/KDM5B	51
GO:0030330	DNA damage response, signal transduction by p53 class mediator	25/1978	76/21288	9.87835e-09	6.85269e-07	4.95028e-07	CDKN1A/CDKN1B/SNAI2/FOXO3/NDRG1/CHEK2/TFAP4/TP53/MUC1/MDM2/MDM4/MYO6/PMAIP1/USP10/PLK2/ZNF385A/ANKRD1/HIPK2/SESN2/KAT5/MARCHF7/SOX4/ATRX/NBN/ZMPSTE24	25
GO:0000086	G2/M transition of mitotic cell cycle	38/1978	152/21288	1.0885e-08	7.46708e-07	5.3941e-07	CCND1/CDC25A/CDK6/CCNA2/CDKN1A/BARD1/CHEK2/RAD17/SMARCD3/RAD17/CDK4/AURKB/PLK1/CDK2/PABIR1/CALM1/CALM3/PBX1/SKP2/AURKA/TPD52L1/TAOK2/ARPP19/SIN3A/RRM2B/USP47/TAOK1/INIP/CCNY/RNASEH2B/DNM2/BRCA1/NBN/TOPBP1/MASTL/CALM2/CHEK1/WEE1	38
GO:0018209	peptidyl-serine modification	61/1978	309/21288	1.17766e-08	7.98996e-07	5.77182e-07	MTOR/RPTOR/AKT2/TGFBR1/IFNB1/PTEN/BDNF/BCL2/GSK3B/PTEN/AKT1/BAX/IL6/UHMK1/INPP5F/HIPK3/EGFR/STK4/PTGS2/SNCA/PLK1/NLK/CDK2/WNK1/GALNT2/SMAD7/PDE4D/PRKAA1/MAPK1/MAP2K2/RPS6KB2/AURKA/RPS6KA4/PLK2/DKK1/SMG1/HIPK2/MAPKAP1/DOCK7/TRIM6/PKD1/PRKCZ/ANGPT1/STK32B/GSK3A/GRK2/POGLUT2/ULK3/PRKACB/PKN2/MAPK8/MAPKAPK2/EIF2AK3/BAG4/TLK1/MASTL/CSNK1E/SGK3/MARK2/PIKFYVE/CNOT9	61
GO:1902893	regulation of miRNA transcription	28/1978	93/21288	1.21268e-08	8.13817e-07	5.87888e-07	FOXO3/SMAD4/PAX6/SRF/MYC/EGFR/TGFB2/REST/TP53/FOS/GATA6/EGR1/SMAD3/PDGFB/POU2F1/SMARCA4/SOX9/YY1/NCOR2/ZNF512B/MYOCD/NCOR1/BMP4/FOSL1/NFIB/NOTCH2/ETS1/NR3C1	28
GO:0048736	appendage development	45/1978	199/21288	1.46032e-08	9.59154e-07	6.92877e-07	RARG/RDH10/COL3A1/RECK/FGF9/SMAD4/BAX/HOXA11/CHST11/HOXD10/TGFB2/ITGB4/FGFR1/ERRFI1/NOG/HOXA9/HOXA10/HOXA13/HOXC10/HOXC13/LRP4/MBNL1/PBX1/PLXNA2/SALL1/SKI/SOX9/TFAP2A/DKK1/FLVCR1/VPS54/CHD7/SALL4/PITX2/RC3H2/BMP4/PBX2/HOXC11/BMPR2/ATRX/CTNNB1/SLC39A1/IFT122/NFIA/NOTCH2	45
GO:0060173	limb development	45/1978	199/21288	1.46032e-08	9.59154e-07	6.92877e-07	RARG/RDH10/COL3A1/RECK/FGF9/SMAD4/BAX/HOXA11/CHST11/HOXD10/TGFB2/ITGB4/FGFR1/ERRFI1/NOG/HOXA9/HOXA10/HOXA13/HOXC10/HOXC13/LRP4/MBNL1/PBX1/PLXNA2/SALL1/SKI/SOX9/TFAP2A/DKK1/FLVCR1/VPS54/CHD7/SALL4/PITX2/RC3H2/BMP4/PBX2/HOXC11/BMPR2/ATRX/CTNNB1/SLC39A1/IFT122/NFIA/NOTCH2	45
GO:0061614	miRNA transcription	28/1978	94/21288	1.57518e-08	1.0237e-06	7.39506e-07	FOXO3/SMAD4/PAX6/SRF/MYC/EGFR/TGFB2/REST/TP53/FOS/GATA6/EGR1/SMAD3/PDGFB/POU2F1/SMARCA4/SOX9/YY1/NCOR2/ZNF512B/MYOCD/NCOR1/BMP4/FOSL1/NFIB/NOTCH2/ETS1/NR3C1	28
GO:0018105	peptidyl-serine phosphorylation	59/1978	297/21288	1.60506e-08	1.03225e-06	7.45683e-07	MTOR/RPTOR/AKT2/TGFBR1/IFNB1/PTEN/BDNF/BCL2/GSK3B/PTEN/AKT1/BAX/IL6/UHMK1/INPP5F/HIPK3/EGFR/STK4/PTGS2/SNCA/PLK1/NLK/CDK2/WNK1/SMAD7/PDE4D/PRKAA1/MAPK1/MAP2K2/RPS6KB2/AURKA/RPS6KA4/PLK2/DKK1/SMG1/HIPK2/MAPKAP1/DOCK7/TRIM6/PKD1/PRKCZ/ANGPT1/STK32B/GSK3A/GRK2/ULK3/PRKACB/PKN2/MAPK8/MAPKAPK2/EIF2AK3/BAG4/TLK1/MASTL/CSNK1E/SGK3/MARK2/PIKFYVE/CNOT9	59
GO:0060828	regulation of canonical Wnt signaling pathway	56/1978	276/21288	1.70881e-08	1.08e-06	7.80174e-07	LGR4/CTHRC1/SNAI2/RECK/FOXO3/FOXO1/CYLD/FGF9/GSK3B/SMAD4/G3BP1/COL1A1/EGFR/STK4/YAP1/WNK1/NOG/DDIT3/DDX3X/EGR1/ILK/ISL1/JUP/LRP4/SMAD3/PPP1CA/SOX9/TBL1X/TLE1/FZD7/LGR5/LIMD1/NHERF1/SOX13/DKK1/NPHP3/RBMS3/USP47/RSPO3/CCNY/NRARP/AMFR/GPC5/LMBR1L/GSK3A/TMEM131L/SOX4/APC/NFKB1/CTNNB1/RUVBL1/USP34/TBL1XR1/CSNK1E/XIAP/CHD8	56
GO:0048511	rhythmic process	61/1978	312/21288	1.71428e-08	1.08e-06	7.80174e-07	MTOR/EZH2/IGF1R/PDGFRA/LGR4/PTEN/CLOCK/CREB1/FOXO3/FBXW7/GSK3B/PTEN/NCOA2/SP1/EGFR/TGFB2/CASP3/TP53/MTA1/PARP1/ZFHX3/CGA/CRY2/EGR1/EREG/GFPT1/HNRNPU/PPP1CA/PPP1CB/PRKAA1/RELB/RORA/SUV39H1/KLF10/FXR1/BHLHE40/TNFRSF11A/HOMER1/NCOR2/NR1D2/HUWE1/MYCBP2/SIN3A/PLEKHA1/SIK1/KDM5C/NCOR1/KAT5/CREM/OGT/FBXW11/SFPQ/MAPK8/STAT5B/TOP2A/NAMPT/PRMT5/CSNK1E/PPP1CC/KDM5B/METTL3	61
GO:0008361	regulation of cell size	46/1978	207/21288	1.79745e-08	1.12096e-06	8.09762e-07	RARG/MTOR/RPTOR/MTPN/PTEN/BDNF/CREB1/GSK3B/PTEN/SRF/EIF4G2/RDX/WNK1/E2F4/EDN1/EPHA7/FN1/GOLGA4/KCNN4/L1CAM/PAFAH1B1/VAV2/XK/NHERF1/IST1/RB1CC1/OXSR1/RUFY3/SIN3A/SEMA4C/PLXNA3/LRRC8A/SEMA3F/OLFM1/LPAR3/FSTL4/DEPTOR/DIP2B/MACF1/BMPR2/RAB21/DNM2/ARHGAP5/RAC1/CLCN3/CLNS1A	46
GO:0031400	negative regulation of protein modification process	83/1978	479/21288	1.85886e-08	1.14766e-06	8.29054e-07	PTEN/PDCD4/CDKN1A/CDKN1B/CADM1/GSK3B/PTEN/AKT1/CTDSPL/TRIB2/BAX/PAX6/PARD3/G6PD/RB1/INPP5F/CDKN2A/HIPK3/TFAP4/CRKL/ERRFI1/SNCA/PLK1/TRIB1/WNK1/CALM1/CALM3/CRY2/DUSP1/DUSP7/FKBP1A/SMAD7/PDE4D/PPP2R1A/PRKAA1/PRKAR2A/PRKAR2B/PTPN13/PTPRJ/YWHAE/YWHAG/GPRC5A/MVP/ARPP19/TMED2/PPM1E/DKK1/UFL1/NNT/CORO1C/FKBP8/DNAJC10/PPP1R15B/UBASH3B/MYOCD/FLCN/TSPO/MYADM/PRKCZ/ANGPT1/PPP2CA/CBL/DEPTOR/PKIB/SH3RF2/OGT/M…	83
GO:0035107	appendage morphogenesis	39/1978	162/21288	2.16127e-08	1.2999e-06	9.39025e-07	RARG/RDH10/COL3A1/RECK/FGF9/SMAD4/BAX/HOXA11/CHST11/HOXD10/TGFB2/FGFR1/ERRFI1/NOG/HOXA9/HOXA10/HOXA13/HOXC10/LRP4/MBNL1/PBX1/PLXNA2/SALL1/SKI/SOX9/TFAP2A/DKK1/FLVCR1/VPS54/CHD7/SALL4/BMP4/PBX2/HOXC11/ATRX/CTNNB1/IFT122/NFIA/NOTCH2	39
GO:0035108	limb morphogenesis	39/1978	162/21288	2.16127e-08	1.2999e-06	9.39025e-07	RARG/RDH10/COL3A1/RECK/FGF9/SMAD4/BAX/HOXA11/CHST11/HOXD10/TGFB2/FGFR1/ERRFI1/NOG/HOXA9/HOXA10/HOXA13/HOXC10/LRP4/MBNL1/PBX1/PLXNA2/SALL1/SKI/SOX9/TFAP2A/DKK1/FLVCR1/VPS54/CHD7/SALL4/BMP4/PBX2/HOXC11/ATRX/CTNNB1/IFT122/NFIA/NOTCH2	39
GO:0001558	regulation of cell growth	81/1978	465/21288	2.1686e-08	1.2999e-06	9.39025e-07	MTOR/RPTOR/TGFBR1/MTPN/BDNF/BCL2/CDKN1A/CDKN1B/GSK3B/SMAD4/AKT1/SRF/EI24/IGF1/G6PD/AGTR1/RB1/CDKN2A/ACVR1B/EGFR/TGFB2/CRKL/TP53/YAP1/EIF4G2/FOXP1/PABIR1/ADAM10/DDX3X/EDN1/EPHA7/FN1/GOLGA4/L1CAM/SMAD3/SMAD7/PAFAH1B1/PPP2R1A/PTPRJ/SMARCA2/SMARCA4/YY1/CTDP1/TAOK2/SERTAD2/IST1/NME6/RUFY3/TRIM32/NEDD4L/SIN3A/SEMA4C/USP47/PLXNA3/MEAF6/MAPKAP1/SESN2/KDM2B/PPP1R9B/RERG/MYOCD/DCBLD2/RIMS1/PPP2CA/SEMA3F/OL…	81
GO:0060538	skeletal muscle organ development	44/1978	195/21288	2.25377e-08	1.33796e-06	9.66521e-07	BCL2/FLOT1/FLOT1/FLOT1/FLOT1/FLOT1/FLOT1/FLOT1/FLOT1/KRAS/RB1/CFL2/HOXD10/EGR2/FOS/MEF2D/BCL9/EGR1/FLNB/NR4A1/IGF2/PLEC/PRKAA1/SKI/SVIL/XK/FXR1/HOMER1/NR1D2/DDX17/NUPR1/ANKRD1/VPS54/MYOCD/RBM24/AKIRIN1/FBXO22/CHRND/NIBAN2/BTG2/ATF3/CTNNB1/FOXN2/CITED2	44
GO:0050657	nucleic acid transport	42/1978	182/21288	2.35415e-08	1.37118e-06	9.9052e-07	IGF2BP1/IGF2BP2/FLOT1/FLOT1/FLOT1/FLOT1/FLOT1/FLOT1/FLOT1/FLOT1/TGFBR2/POM121/ZFP36/WNK1/ZFP36L1/HSF1/KIF5C/SRSF1/XPO1/NUP214/FXR1/KHSRP/NUP155/ZC3H11A/MVP/NUP153/IGF2BP3/XPOT/SMG1/NUP62/NDC1/NOL6/PEG10/MCM3AP/RANBP2/NUP58/POM121C/GLE1/RAE1/QKI/NUP50/KPNB1	42
GO:0050658	RNA transport	42/1978	182/21288	2.35415e-08	1.37118e-06	9.9052e-07	IGF2BP1/IGF2BP2/FLOT1/FLOT1/FLOT1/FLOT1/FLOT1/FLOT1/FLOT1/FLOT1/TGFBR2/POM121/ZFP36/WNK1/ZFP36L1/HSF1/KIF5C/SRSF1/XPO1/NUP214/FXR1/KHSRP/NUP155/ZC3H11A/MVP/NUP153/IGF2BP3/XPOT/SMG1/NUP62/NDC1/NOL6/PEG10/MCM3AP/RANBP2/NUP58/POM121C/GLE1/RAE1/QKI/NUP50/KPNB1	42
GO:0045740	positive regulation of DNA replication	18/1978	44/21288	2.39617e-08	1.38168e-06	9.98102e-07	CDC25A/CDKN1A/CDKN1B/ATF1/SMARCA5/EGFR/BAZ1A/TNFAIP1/FGFR1/CDK2/EREG/MAP2K4/LPIN1/CDT1/DNA2/ATRX/BRPF3/WEE1	18
GO:0048762	mesenchymal cell differentiation	58/1978	293/21288	2.41693e-08	1.38168e-06	9.98102e-07	HMGA2/MTOR/RDH10/EZH2/TGFBR1/ACVR1/PTEN/BCL2/PDCD4/SNAI2/FOXF2/GSK3B/SMAD4/TIAM1/PTEN/IL6/PAX6/IGF1/TGFBR2/COL1A1/TGFB2/TGFBR3/JAG1/FGFR1/NOG/EDN1/ENG/EPHA4/FLNA/FN1/ISL1/SMAD3/SMAD7/MAPK1/SOX9/TGFB1I1/NOLC1/PDCD6/DDX17/CORO1C/SEMA4C/PHLDB2/GLIPR2/PITX2/ARB2A/BMP4/PPP2CA/SEMA3F/TRIM28/OLFM1/S100A4/RFLNB/CTNNB1/PPP3R1/QKI/CITED2/PEF1/DLG5	58
GO:0001837	epithelial to mesenchymal transition	46/1978	209/21288	2.45724e-08	1.39183e-06	1.00544e-06	HMGA2/MTOR/EZH2/TGFBR1/ACVR1/PTEN/PDCD4/SNAI2/FOXF2/GSK3B/SMAD4/TIAM1/PTEN/IL6/IGF1/TGFBR2/COL1A1/TGFB2/TGFBR3/JAG1/FGFR1/NOG/EDN1/ENG/EPHA4/FLNA/SMAD3/SMAD7/SOX9/TGFB1I1/NOLC1/PDCD6/DDX17/PHLDB2/GLIPR2/BMP4/PPP2CA/TRIM28/OLFM1/S100A4/RFLNB/CTNNB1/PPP3R1/QKI/PEF1/DLG5	46
GO:0048562	embryonic organ morphogenesis	61/1978	316/21288	2.79772e-08	1.57028e-06	1.13435e-06	RARG/RDH10/TGFBR1/ACVR1/PDGFRA/LRIG1/CTHRC1/SATB2/FGF9/FOXF2/HOXA1/PAX6/SRF/TGFBR2/HOXA11/CHST11/SP3/HOXD10/FBN1/HOXB7/YAP1/FGFR1/NOG/EDN1/ENG/EYA1/HOXA9/INSIG1/SMAD3/MYO6/MAPK1/SOX9/TFAP2A/FZD3/MFAP5/TEAD2/NHERF1/HAND1/TMED2/NPHP3/FLVCR1/HIPK2/AHI1/CHRNA9/CHD7/MIB1/KDM2B/LRIG3/BMP4/FOXF1/FZD2/HOXC11/HOXB6/CEP290/RPL38/CTNNB1/CITED2/FRS2/SLC39A1/FZD5/NOTCH2	61
GO:0009314	response to radiation	81/1978	468/21288	2.90301e-08	1.6147e-06	1.16644e-06	CCND1/CDC25A/COL3A1/CCND2/AKT2/HRAS/HRAS/CLOCK/BCL2/CDKN1A/SNAI2/TP53INP1/BARD1/CHEK2/TP53BP1/HOXA1/AKT1/KRAS/BAX/SMC1A/TUBA1A/MYC/EGFR/CASP3/TP53/AURKB/YAP1/FOS/RHOB/BMF/MTA1/NOG/PARP1/CACNB4/CDS1/CRY2/EGR1/ELK1/EYA1/GNGT1/MSH6/HSF1/MDM2/PPP1CA/PPP1CB/PRKAA1/SLC1A3/YY1/BHLHE40/UBE4B/RAD51AP1/TRIM32/SYNE1/INTS7/USP47/RFWD3/INIP/AEN/SIK1/DHX36/KAT5/CRIP1/RNF8/CBL/NMT1/EEF1D/RO60/KARS1/H2AX/TAFA2/E…	81
GO:0032869	cellular response to insulin stimulus	47/1978	217/21288	2.94694e-08	1.6245e-06	1.17352e-06	MTOR/IRS2/AKT2/HRAS/IGF1R/CPEB1/CPEB1/HRAS/FOXO1/GSK3B/PDK4/AKT1/SHC1/PAX6/RB1/NCOA2/SP1/ATP2B1/PARP1/ZFP36L1/EIF4EBP2/IGF2/INSIG1/INSR/PRKAA1/MAPK1/SMARCC1/YWHAG/LPIN1/PIP4K2C/PNPLA3/PCSK9/PRKCZ/GSK3A/OGT/IRS1/APC/GNAI2/XBP1/NCL/PIK3C2A/USO1/CPEB2/SESN3/GOT1/IRS4/NUCKS1	47
GO:0007623	circadian rhythm	47/1978	218/21288	3.42349e-08	1.8705e-06	1.35122e-06	MTOR/EZH2/LGR4/PTEN/CLOCK/CREB1/FBXW7/GSK3B/PTEN/NCOA2/EGFR/TP53/MTA1/PARP1/ZFHX3/CRY2/EGR1/GFPT1/HNRNPU/PPP1CA/PPP1CB/PRKAA1/RELB/RORA/SUV39H1/KLF10/FXR1/BHLHE40/TNFRSF11A/HOMER1/NR1D2/HUWE1/MYCBP2/SIN3A/SIK1/NCOR1/KAT5/OGT/FBXW11/SFPQ/MAPK8/TOP2A/NAMPT/PRMT5/CSNK1E/PPP1CC/METTL3	47
GO:0048638	regulation of developmental growth	65/1978	348/21288	3.70731e-08	2.0078e-06	1.4504e-06	FGFR3/TGFBR1/PTEN/BDNF/BCL2/CDKN1A/CDKN1B/CREB1/FGF9/GSK3B/PTEN/AKT1/SRF/IGF1/G6PD/STK4/TGFBR3/YAP1/FGFR1/EIF4G2/GATA6/FOXP1/NOG/CGA/EDN1/EPHA7/FN1/GOLGA4/IGF2/INSR/L1CAM/SMAD7/PAFAH1B1/YY1/STC2/CTDP1/IST1/RUFY3/MYCBP2/NEDD4L/SIN3A/FLVCR1/SEMA4C/PLXNA3/CHD7/EPPK1/AGRN/ADRB2/PLAC8/RIMS1/SEMA3F/OLFM1/LPAR3/FSTL4/GSK3A/DIP2B/MACF1/BMPR2/RAB21/DNM2/CXCR4/STAT5B/CITED2/VGLL4/ZMPSTE24	65
GO:0051236	establishment of RNA localization	42/1978	185/21288	3.87719e-08	2.08155e-06	1.50368e-06	IGF2BP1/IGF2BP2/FLOT1/FLOT1/FLOT1/FLOT1/FLOT1/FLOT1/FLOT1/FLOT1/TGFBR2/POM121/ZFP36/WNK1/ZFP36L1/HSF1/KIF5C/SRSF1/XPO1/NUP214/FXR1/KHSRP/NUP155/ZC3H11A/MVP/NUP153/IGF2BP3/XPOT/SMG1/NUP62/NDC1/NOL6/PEG10/MCM3AP/RANBP2/NUP58/POM121C/GLE1/RAE1/QKI/NUP50/KPNB1	42
GO:2000736	regulation of stem cell differentiation	27/1978	92/21288	4.00742e-08	2.13292e-06	1.54079e-06	CDK6/EZH2/PDGFRA/GSK3B/TGFBR2/ZFP36L2/TGFB2/SOX5/REST/ZFP36/YAP1/JAG1/MTA1/HNRNPU/SOX9/TEAD2/CDK13/LBH/TRIM6/DHX36/RBM24/KAT5/SETD1A/N4BP2L2/NFE2L2/EIF2AK2/METTL3	27
GO:0006302	double-strand break repair	62/1978	327/21288	4.30881e-08	2.27373e-06	1.6425e-06	BCL7A/HMGA2/CHEK2/TP53BP1/SMARCD3/TP53/PLK1/MTA1/ACTB/ACTL6A/PARP1/EYA1/HMGB2/HSF1/MCM4/MCM6/MLH1/PPP4C/DPF2/REV3L/SMARCA2/SMARCA4/SMARCC1/SMARCD1/TOP2B/YY1/ARID1A/TRRAP/RAD51AP1/ZFYVE26/RFWD3/RIF1/PBRM1/MRGBP/EP400/INIP/MEAF6/KLHL15/EPC1/MMS22L/DNA2/POLL/KAT5/RNF8/ARID1B/FMN2/WDR48/KMT5B/SLF1/H2AX/ERCC6/SFPQ/BRCA1/MCM3/NBN/RUVBL1/MORF4L2/ACTR2/TOPBP1/RNF138/CHEK1/NUCKS1	62
GO:0042326	negative regulation of phosphorylation	64/1978	342/21288	4.3772e-08	2.29024e-06	1.65443e-06	IRS2/PTEN/PDCD4/CDKN1A/CDKN1B/CADM1/PTEN/AKT1/CTDSPL/TRIB2/BAX/PAX6/PARD3/RB1/INPP5F/CDKN2A/HIPK3/TFAP4/CRKL/ERRFI1/SNCA/PLK1/TRIB1/CALM1/CALM3/CDKN2B/DUSP1/DUSP7/HNRNPU/SMAD7/PDE4D/PPP2R1A/PRKAR2A/PRKAR2B/PTPN13/PTPRJ/YWHAG/GPRC5A/MVP/TMED2/PPM1E/DKK1/NNT/CORO1C/FKBP8/DNAJC10/PPP1R15B/UBASH3B/MYOCD/MYADM/PRKCZ/ANGPT1/PPP2CA/CBL/DEPTOR/PKIB/NIBAN1/QARS1/CTDSP2/APC/PRKAR1A/MACROH2A1/CALM2/TAF7	64
GO:0001933	negative regulation of protein phosphorylation	61/1978	320/21288	4.51126e-08	2.34055e-06	1.69077e-06	PTEN/PDCD4/CDKN1A/CDKN1B/CADM1/PTEN/AKT1/CTDSPL/TRIB2/BAX/PAX6/PARD3/RB1/INPP5F/CDKN2A/HIPK3/TFAP4/CRKL/ERRFI1/SNCA/PLK1/TRIB1/CALM1/CALM3/DUSP1/DUSP7/SMAD7/PDE4D/PPP2R1A/PRKAR2A/PRKAR2B/PTPN13/PTPRJ/YWHAG/GPRC5A/MVP/TMED2/PPM1E/DKK1/NNT/CORO1C/FKBP8/DNAJC10/PPP1R15B/UBASH3B/MYOCD/MYADM/PRKCZ/ANGPT1/PPP2CA/CBL/DEPTOR/PKIB/NIBAN1/QARS1/CTDSP2/APC/PRKAR1A/MACROH2A1/CALM2/TAF7	61
GO:0061458	reproductive system development	63/1978	335/21288	4.60763e-08	2.37063e-06	1.7125e-06	RARG/RDH10/TGFBR1/PDGFRA/LGR4/BCL2/CDKN1B/FOXO3/FGF9/FOXF2/SMAD4/BAX/PLAG1/HOXA11/TGFB2/CASP3/CRKL/ERRFI1/GATA6/NOG/C3/CGA/EREG/FLNA/HMGB2/HOXA9/HOXA10/HOXA13/INSR/SALL1/SMARCC1/SOX9/TNFSF10/RHOBTB3/FNDC3A/NUPR1/CHD7/ASH1L/PLEKHA1/GREB1L/PPP1R9B/MYOCD/RNF38/PKD1/BMP4/CRIP1/CBL/WDR48/BOK/ADGRG1/ATRX/CTNNA1/CTNNB1/STAT5B/SPATA2/CITED2/FRS2/CD2AP/FEM1B/NCOA4/DHCR24/UBB/KDM5B	63
GO:0014706	striated muscle tissue development	55/1978	277/21288	4.9558e-08	2.52868e-06	1.82668e-06	MTOR/TGFBR1/ACVR1/PDGFRA/MTPN/CREB1/FGF9/SMAD4/NOX4/SRF/IGF1/G6PD/TPM1/TGFB2/TGFBR3/YAP1/FGFR1/GATA6/FOXP1/NOG/DSG2/EDN1/ENG/EYA1/FKBP1A/HNRNPU/ISL1/SMAD3/SMAD7/PLEC/MAP2K4/SKI/TNNC1/YY1/FZD7/SORBS2/CTDP1/HAND1/GJC1/DKK1/KDM6B/SYNE1/ANKRD1/CHD7/MYOCD/SIK1/BMP4/GSK3A/ITGB1/PRKAR1A/CITED2/FRS2/NOTCH2/VGLL4/ZMPSTE24	55
GO:0000079	regulation of cyclin-dependent protein serine/threonine kinase activity	25/1978	82/21288	5.49532e-08	2.78099e-06	2.00895e-06	CCND1/CDC25A/CCND2/CCNA2/CCNA1/PTEN/CDKN1A/CDKN1B/PTEN/AKT1/CDKN2A/EGFR/TFAP4/PLK1/CCNJ/ACTB/CCNF/CDKN2B/CCNE2/MAPRE3/HERC5/MYOCD/CCNY/APC/CCNK	25
GO:0030522	intracellular receptor signaling pathway	77/1978	444/21288	5.83097e-08	2.92686e-06	2.11432e-06	RARG/TLR4/EZH2/NR2E1/CLOCK/SNAI2/CYLD/FLOT1/FLOT1/FLOT1/FLOT1/FLOT1/FLOT1/FLOT1/FLOT1/AKT1/NCOA2/CRKL/AURKB/YAP1/NR4A2/ERRFI1/JAK2/FOXP1/PARP1/BIRC3/CRY2/DDX3X/GBP2/NR6A1/NR4A1/ISL1/NR3C2/MAPK1/RORA/SKP2/SMARCA4/YWHAE/KMT2D/ARID1A/NCOR2/PUM1/NR1D2/DDX17/PHB2/UFL1/WBP2/DHX33/MAVS/WDFY1/MARK4/LBH/DCBLD2/NCOR1/PPP2CA/RIGI/CNOT1/EPG5/ZDHHC12/EGLN2/ERBIN/STING1/DAXX/ASXL2/BRCA1/MAPK8/CITED2/PCBP2/NCOA…	77
GO:0048608	reproductive structure development	62/1978	331/21288	6.83351e-08	3.39376e-06	2.4516e-06	RARG/RDH10/TGFBR1/PDGFRA/LGR4/BCL2/CDKN1B/FOXO3/FGF9/FOXF2/SMAD4/BAX/PLAG1/HOXA11/TGFB2/CASP3/CRKL/ERRFI1/GATA6/NOG/C3/CGA/EREG/FLNA/HMGB2/HOXA9/HOXA10/HOXA13/INSR/SALL1/SMARCC1/SOX9/TNFSF10/RHOBTB3/FNDC3A/NUPR1/CHD7/ASH1L/PLEKHA1/GREB1L/MYOCD/RNF38/PKD1/BMP4/CRIP1/CBL/WDR48/BOK/ADGRG1/ATRX/CTNNA1/CTNNB1/STAT5B/SPATA2/CITED2/FRS2/CD2AP/FEM1B/NCOA4/DHCR24/UBB/KDM5B	62
GO:0048738	cardiac muscle tissue development	52/1978	258/21288	6.87106e-08	3.39376e-06	2.4516e-06	MTOR/TGFBR1/ACVR1/PDGFRA/CREB1/FGF9/SMAD4/NOX4/SRF/IGF1/G6PD/TPM1/TGFB2/TGFBR3/YAP1/FGFR1/GATA6/FOXP1/NOG/DSG2/EDN1/ENG/FKBP1A/HNRNPU/ISL1/SMAD7/PLEC/MAP2K4/SKI/TNNC1/YY1/FZD7/SORBS2/CTDP1/HAND1/GJC1/DKK1/KDM6B/SYNE1/ANKRD1/CHD7/MYOCD/SIK1/BMP4/GSK3A/ITGB1/PRKAR1A/CITED2/FRS2/NOTCH2/VGLL4/ZMPSTE24	52
GO:0051147	regulation of muscle cell differentiation	40/1978	176/21288	7.85087e-08	3.84692e-06	2.77896e-06	MTOR/HDAC4/EZH2/BDNF/BCL2/PDCD4/FGF9/SMAD4/SMARCD3/SRF/IGF1/G6PD/LAMC1/NID1/MED28/FOXP1/CTH/EDN1/ENG/EREG/IGF2/MDM2/PDGFB/YY1/FZD7/CTDP1/DKK1/TRIM32/MYOCD/SIK1/RBM24/LAMA1/BMP4/FBXO22/GSK3A/NIBAN2/BMPR2/XBP1/FRS2/NOTCH2	40
GO:0042063	gliogenesis	70/1978	393/21288	7.99304e-08	3.88575e-06	2.807e-06	LIN28A/CDK6/MTOR/COL3A1/TLR4/EZH2/AKT2/HRAS/NR2E1/HRAS/PTEN/TIAM1/NDRG1/PTEN/AKT1/KRAS/IL6/PAX6/PARD3/TUBA1A/PLAG1/RB1/EGFR/TGFB2/DICER1/CRKL/TP53/ITGB4/EGR2/LDLR/NOG/CDKN2B/LPAR1/EPHA4/ILK/ROR1/P2RX4/PAFAH1B1/PLEC/MAPK1/MAP2K2/RRAS/CCL2/SRSF1/SKI/SOX9/B4GALT6/SOX13/UFL1/CERS2/VPS54/TSPO/SPINT1/VCAN/BOK/ADGRG6/ADGRG1/SRGAP2C/NFIB/SOX4/CXCR4/KLF15/CTNNB1/PPP3R1/QKI/PRMT5/NFIA/NR3C1/PPP1CC/METTL3	70
GO:0071559	response to transforming growth factor beta	61/1978	325/21288	8.06372e-08	3.88948e-06	2.8097e-06	COL3A1/TGFBR1/ACVR1/IGF1R/THBS1/SMAD4/TGFBR2/ZFP36L2/CHST11/APAF1/COL1A1/COL4A2/FBN1/TGFB2/ADAM9/CRKL/SOX5/TGFBR3/TP53/FOS/NLK/PARP1/ZFHX3/ZFP36L1/CDKN2B/CRK/EDN1/ENG/FKBP1A/FUT8/HSPA5/SMAD3/SMAD7/HTRA1/PXN/SKI/SKIL/SOX9/TGFB1I1/ZYX/CLDN1/ONECUT2/LEMD3/SIN3A/ZNF451/ANKRD1/HIPK2/RNF111/BRMS1L/MYOCD/FLCN/NPNT/PEG10/OGT/PDE3A/CITED2/CD2AP/TRIM33/GIPC1/NR3C1/HPGD	61
GO:0007492	endoderm development	27/1978	95/21288	8.40008e-08	4.02032e-06	2.90422e-06	HMGA2/SMAD4/LAMC1/MYH9/COL4A2/TNRC6A/GATA6/ITGA5/DUSP2/NOG/ZFP36L1/COL5A1/COL12A1/DUSP1/DUSP5/BPTF/FN1/ITGAV/SMAD3/BRD3/DKK1/SSBP3/BMP4/DUSP4/HOXC11/CTNNB1/MACROH2A1	27
GO:0006367	transcription initiation at RNA polymerase II promoter	39/1978	170/21288	8.71281e-08	4.13792e-06	2.98916e-06	E2F2/E2F2/FOXO1/CDK4/SRF/CAND1/GTF2B/MYC/MED28/PWWP2A/TP53/ATF2/MAZ/POLR2D/RBBP5/SMARCA4/SMARCD1/ARID1A/MED6/WBP2/ZNF451/MED4/PAAF1/MYOCD/MED8/DHX36/MED19/MED14/MED21/ARID1B/MED30/ERCC6/TBP/NFKB1/MED24/SUB1/ATF7IP/MACROH2A1/TAF7	39
GO:0032225	regulation of synaptic transmission, dopaminergic	10/1978	15/21288	9.10054e-08	4.28906e-06	3.09835e-06	FLOT1/FLOT1/FLOT1/FLOT1/FLOT1/FLOT1/FLOT1/FLOT1/PTGS2/PNKD	10
GO:0071479	cellular response to ionizing radiation	23/1978	73/21288	9.44011e-08	4.3822e-06	3.16563e-06	CCND2/HRAS/HRAS/CLOCK/CDKN1A/SNAI2/BARD1/CHEK2/TP53BP1/TP53/YAP1/RHOB/EGR1/ELK1/HSF1/MDM2/RAD51AP1/INTS7/EEF1D/H2AX/BRCA1/ZMPSTE24/NUCKS1	23
GO:2000630	positive regulation of miRNA metabolic process	23/1978	73/21288	9.44011e-08	4.3822e-06	3.16563e-06	HRAS/LIN28B/HRAS/FOXO3/SMAD4/PAX6/SRF/MYC/EGFR/TGFB2/TP53/FOS/EGR1/SMAD3/PDGFB/POU2F1/SMARCA4/MYOCD/FOSL1/NFKB1/NOTCH2/ETS1/NR3C1	23
GO:0007369	gastrulation	46/1978	219/21288	1.08518e-07	4.99994e-06	3.61188e-06	HMGA2/ACVR1/SMAD4/SRF/TGFBR2/HOXA11/MYH9/COL4A2/TP53/ITGB4/FGFR1/GATA6/ITGA5/DUSP2/WNK1/NOG/ACVR2B/COL5A1/COL12A1/DUSP1/DUSP5/EYA1/FN1/ITGAV/SMAD3/BRD3/FZD7/HAND1/DKK1/KDM6B/NPHP3/PHLDB2/AMOT/MYADM/BMP4/DUSP4/FOXF1/HIRA/BMPR2/CTNNB1/ITGB1/PRKAR1A/FRS2/EXOC4/AHDC1/MACROH2A1	46
GO:1904029	regulation of cyclin-dependent protein kinase activity	25/1978	85/21288	1.20459e-07	5.50897e-06	3.97959e-06	CCND1/CDC25A/CCND2/CCNA2/CCNA1/PTEN/CDKN1A/CDKN1B/PTEN/AKT1/CDKN2A/EGFR/TFAP4/PLK1/CCNJ/ACTB/CCNF/CDKN2B/CCNE2/MAPRE3/HERC5/MYOCD/CCNY/APC/CCNK	25
GO:0071383	cellular response to steroid hormone stimulus	49/1978	241/21288	1.2267e-07	5.5444e-06	4.00518e-06	IGF1R/NR2E1/CLOCK/FOXO3/ZFP36L2/EGFR/TFAP4/REST/ZFP36/YAP1/DDIT4/ERRFI1/JAK2/FOXP1/PARP1/ZFP36L1/CRY2/EDN1/HNRNPU/ISL1/NR3C2/MAPK1/SKP2/SMARCA4/TFPI/KMT2D/ARID1A/NCOR2/DDX17/PHB2/UFL1/WBP2/VPS54/LBH/NCOR1/FBXO32/CNOT1/GSK3A/EGLN2/DAXX/BRCA1/PDE3A/NCOA4/NR3C1/TAF7/YWHAH/SSTR2/CNOT9/CNOT2	49
GO:0001659	temperature homeostasis	44/1978	206/21288	1.23029e-07	5.5444e-06	4.00518e-06	TLR4/IGF1R/IGF2BP2/LGR4/FOXO1/ARRDC3/RB1/PTGS2/JAK2/ACVR2B/DDIT3/DYNC1H1/EGR1/GATM/HOXC10/HSF1/NPR3/PRKAB2/SCD/SMARCA4/TNFRSF11A/ADAMTS5/ZNF423/KDM6B/LPIN1/PDGFC/PCTP/ADIPOR2/EHMT1/DOCK7/FLCN/ADRB2/PLAC8/TRPM2/LCN2/G0S2/OGT/CXCR4/APC/ALMS1/SQSTM1/QKI/ELOVL6/LNPEP	44
GO:0051347	positive regulation of transferase activity	74/1978	429/21288	1.31337e-07	5.87591e-06	4.24466e-06	CCND1/HMGA2/FGFR3/TLR4/EZH2/CCND2/HRAS/IGF1R/PDGFRA/TNFRSF10B/HRAS/PTEN/THBS1/CDKN1A/FBXW7/ARRDC3/PTEN/AKT1/NOX4/IGF1/AGTR1/TGFBR2/IL6R/MYC/EGFR/TGFB2/ADAM9/UBE2I/EEF1A2/MET/RASGRP1/AURKB/FGFR1/SNCA/PLK1/JAK2/ADRA2A/CALM1/CALM3/DDX3X/EDN1/EPHA4/EREG/INSR/ROR1/PDGFB/MAPK1/MAP2K2/RFC4/TPD52L1/TNFRSF11A/TAOK2/PHB2/MAPRE3/TAB2/PDGFC/CCNY/ADRB2/ANGPT1/MST1R/PPP2CA/TPX2/GSK3A/PKIB/DAXX/CCR7/DKC1/NBN/CA…	74
GO:0106106	cold-induced thermogenesis	38/1978	166/21288	1.34745e-07	5.98499e-06	4.32346e-06	TLR4/IGF1R/IGF2BP2/LGR4/ARRDC3/RB1/JAK2/ACVR2B/DDIT3/DYNC1H1/GATM/HOXC10/HSF1/NPR3/PRKAB2/SCD/SMARCA4/ADAMTS5/ZNF423/KDM6B/LPIN1/PDGFC/PCTP/ADIPOR2/EHMT1/DOCK7/FLCN/ADRB2/PLAC8/LCN2/G0S2/OGT/CXCR4/APC/ALMS1/QKI/ELOVL6/LNPEP	38
GO:0000209	protein polyubiquitination	58/1978	308/21288	1.48395e-07	6.54423e-06	4.72745e-06	CDC34/ANAPC1/BCL2/BARD1/FOXF2/TRIM8/HACE1/DDX3X/MDM2/SKP2/TPP2/UBE2D3/CUL1/TRIP12/RNF144A/AREL1/HUWE1/UBE4B/TRIM32/MYCBP2/NEDD4L/HECTD1/HERC5/RNF111/UBE2R2/UBE2W/RNF20/KLHL42/RNF26/KBTBD7/UBE3B/TRIM6/RNF19B/RNF217/FBXO45/TRIM65/NHLRC3/RC3H2/AMFR/UBE2G2/RNF8/CBL/FBXO22/UBE2T/RNF167/WSB1/DCAF15/MARCHF7/FBXW11/ANKIB1/BRCA1/CTNNB1/UBE2G1/RNF213/PEX12/LNPEP/RNF144B/XIAP	58
GO:0030900	forebrain development	76/1978	447/21288	1.63142e-07	7.14352e-06	5.16036e-06	CDK6/IGF2BP1/COL3A1/EZH2/IGF1R/NR2E1/PTEN/CREB1/GSK3B/PTEN/KRAS/BAX/PAX6/SRF/DLC1/TUBA1A/APAF1/EGFR/CASP3/CRKL/NR4A2/FGFR1/WDR37/FOXP1/NOG/APLP1/CRK/LPAR1/EPHA5/FLNA/ISL1/PAFAH1B1/PLXNA1/SALL1/SKI/TOP2B/YWHAE/FXR1/TOX/TACC3/DKK1/KDM6B/CORO1C/SIN3A/SLC38A2/PLXNA3/CHD7/ZSWIM6/KDM2B/PPP1R9B/DOCK7/FBXO45/PITX2/FOXP2/ATG16L1/DCLK1/BMP4/PCM1/SLC2A1/ADGRG1/SRGAP2C/H2AX/NARS1/E2F1/NFIB/BTG2/TSKU/CXCR4/AT…	76
GO:2000142	regulation of DNA-templated transcription initiation	27/1978	98/21288	1.69674e-07	7.37725e-06	5.32921e-06	MITF/FOXO1/CDK4/SRF/CAND1/MYC/MED28/PWWP2A/TP53/MED6/ZNF451/MED4/MED8/DHX36/MED19/MED14/MED21/FOSL1/MED30/ERCC6/TBP/NFKB1/MED24/SUB1/ATF7IP/RRN3/TAF7	27
GO:0015931	nucleobase-containing compound transport	51/1978	258/21288	1.73743e-07	7.50039e-06	5.41816e-06	IGF2BP1/IGF2BP2/FLOT1/FLOT1/FLOT1/FLOT1/FLOT1/FLOT1/FLOT1/FLOT1/TGFBR2/POM121/ZFP36/WNK1/ZFP36L1/SLC29A1/HSF1/KIF5C/SRSF1/SLC35A2/XPO1/NUP214/FXR1/KHSRP/NUP155/ZC3H11A/MVP/NUP153/ABCC5/IGF2BP3/XPOT/SMG1/NUP62/SLC25A36/SLC35C1/NDC1/ANKH/LRRC8A/NOL6/PEG10/MCM3AP/RANBP2/EPG5/NUP58/POM121C/GLE1/RAE1/QKI/NUP50/KPNB1/LRRC8B	51
GO:1901988	negative regulation of cell cycle phase transition	57/1978	302/21288	1.74936e-07	7.50039e-06	5.41816e-06	CCND1/EZH2/ACVR1/PTEN/CLOCK/BCL2/CDKN1A/CDKN1B/BARD1/CHEK2/TP53BP1/RAD17/RAD17/PTEN/CTDSPL/RB1/ZFP36L2/TP53/AURKB/MUC1/PLK1/CDK2/PABIR1/ZFP36L1/CACNB4/CDKN2B/ATF2/DUSP1/MDM2/RBL2/CCL2/TAOK2/TTI1/PLK2/UFL1/INTS7/USP47/CDCA8/RFWD3/TAOK1/INIP/CDT1/DNA2/RNASEH2B/FBXO6/H2AX/ERCC6/E2F1/CTDSP2/BRCA1/APC/NBN/TOPBP1/FEM1B/MACROH2A1/CHEK1/WEE1	57
GO:0035270	endocrine system development	35/1978	148/21288	1.79256e-07	7.62613e-06	5.50899e-06	CDK6/TGFBR1/PDGFRA/CLOCK/CREB1/GSK3B/SMAD4/AKT1/IL6/PAX6/SRF/IL6R/CRKL/GATA6/NOG/CGA/EDN1/INSR/ISL1/SMAD3/PBX1/MAPK1/MAP2K2/SALL1/SOX9/ONECUT2/HIPK2/PITX2/TSPO/BMP4/GSK3A/SOX4/EIF2AK3/CITED2/NR3C1	35
GO:0043161	proteasome-mediated ubiquitin-dependent protein catabolic process	77/1978	456/21288	1.80578e-07	7.62613e-06	5.50899e-06	CDC34/ANAPC1/CLOCK/FBXW7/FOXF2/GSK3B/AKT1/TRIB2/TNFAIP1/PLK1/MTA1/CDK2/TRIB1/PABIR1/CCNF/DDIT3/SMAD7/MDM2/PSMD11/SKP2/SMARCC1/AURKA/TBL1X/UBE2D3/XPO1/CUL2/CUL1/TRIP12/UBE4B/ASCC3/ADRM1/GLMN/RHOBTB3/NEDD4L/UFL1/HECTD1/UBXN7/FBXL5/KCTD5/UBE2W/FEM1C/PCNP/KLHL42/HECTD3/KLHL15/KBTBD7/FBXO45/NHLRC3/FBXL19/KAT5/PSMB2/PSMD8/FBXO22/FBXO6/GSK3A/SH3RF2/FBXL16/OGT/UBXN11/PSMB3/FBXW11/CEBPA/APC/VHL/CTNNB1/NFE…	77
GO:0010948	negative regulation of cell cycle process	64/1978	355/21288	1.81574e-07	7.62613e-06	5.50899e-06	CCND1/EZH2/ACVR1/PTEN/CLOCK/BCL2/CDKN1A/CDKN1B/BARD1/CHEK2/TP53BP1/RAD17/RAD17/PTEN/CTDSPL/SMARCA5/RB1/ZFP36L2/TP53/AURKB/MUC1/PLK1/CDK2/PABIR1/ZFP36L1/CACNB4/CCNF/CDKN2B/ATF2/DUSP1/MDM2/RBL2/CCL2/BAZ1B/TAOK2/TTI1/ESPL1/NME6/PLK2/UFL1/INTS7/USP47/CDCA8/RFWD3/TAOK1/INIP/CDT1/DNA2/RNASEH2B/BMP4/FBXO6/H2AX/ERCC6/E2F1/CTDSP2/BRCA1/APC/ATRX/NBN/TOPBP1/FEM1B/MACROH2A1/CHEK1/WEE1	64
GO:0048705	skeletal system morphogenesis	48/1978	237/21288	1.85763e-07	7.74931e-06	5.59798e-06	RARG/FGFR3/RDH10/COL3A1/TGFBR1/PDGFRA/SATB2/HOXA1/CCN2/HOXC8/TGFBR2/HOXA11/CHST11/HOXD10/COL1A1/INPPL1/SOX5/HOXB7/FGFR1/MEF2D/NOG/ACVR2B/SERPINH1/ATF2/EYA1/HOXA9/INSIG1/SMAD3/SKI/SOX9/TFAP2A/FLVCR1/PLEKHA1/ATG9A/PKD1/BMP4/HOXC11/HOXB6/WDR48/HHIP/RFLNB/BMPR2/TSKU/CTNNB1/ZFAND5/CITED2/SLC39A1/ZMPSTE24	48
GO:0071560	cellular response to transforming growth factor beta stimulus	59/1978	318/21288	1.97896e-07	8.20007e-06	5.9236e-06	COL3A1/TGFBR1/ACVR1/IGF1R/THBS1/SMAD4/TGFBR2/ZFP36L2/CHST11/APAF1/COL1A1/COL4A2/FBN1/TGFB2/ADAM9/CRKL/SOX5/TGFBR3/TP53/FOS/NLK/PARP1/ZFP36L1/CDKN2B/CRK/EDN1/ENG/FKBP1A/FUT8/HSPA5/SMAD3/SMAD7/HTRA1/PXN/SKI/SKIL/SOX9/TGFB1I1/ZYX/CLDN1/ONECUT2/LEMD3/SIN3A/ZNF451/ANKRD1/HIPK2/RNF111/BRMS1L/MYOCD/FLCN/NPNT/PEG10/OGT/PDE3A/CITED2/TRIM33/GIPC1/NR3C1/HPGD	59
GO:0032226	positive regulation of synaptic transmission, dopaminergic	8/1978	10/21288	2.0788e-07	8.49969e-06	6.14004e-06	FLOT1/FLOT1/FLOT1/FLOT1/FLOT1/FLOT1/FLOT1/FLOT1	8
GO:0033227	dsRNA transport	8/1978	10/21288	2.0788e-07	8.49969e-06	6.14004e-06	FLOT1/FLOT1/FLOT1/FLOT1/FLOT1/FLOT1/FLOT1/FLOT1	8
GO:2000737	negative regulation of stem cell differentiation	13/1978	27/21288	2.13024e-07	8.65268e-06	6.25056e-06	EZH2/GSK3B/ZFP36L2/REST/ZFP36/YAP1/JAG1/HNRNPU/CDK13/LBH/TRIM6/N4BP2L2/NFE2L2	13
GO:0030324	lung development	44/1978	210/21288	2.19065e-07	8.83991e-06	6.38581e-06	RDH10/COL3A1/PDGFRA/CREB1/FBXW7/FGF9/KRAS/SRF/CCN2/TGFBR2/SP3/EGFR/YAP1/FGFR1/ERRFI1/GATA6/NOG/ACVR2B/ADA/CTSZ/ELK1/PPP1CA/MAPK1/MAP2K2/SOX9/NPHP3/HIPK2/STK40/MYOCD/LAMA1/PKD1/RC3H2/BMP4/FOXF1/SIM2/HHIP/NFIB/BMPR2/CEBPA/ANXA2/CTNNB1/PPP3R1/ATXN1L/DLG5	44
GO:0035051	cardiocyte differentiation	39/1978	176/21288	2.30319e-07	9.18815e-06	6.63737e-06	MTOR/ACVR1/PDGFRA/PDCD4/SMAD4/NOX4/SRF/IGF1/G6PD/EGFR/TGFB2/REST/TGFBR3/JAG1/GATA6/FOXP1/EDN1/HNRNPU/ISL1/PLEC/MAPK1/MAP2K4/YY1/FZD7/SORBS2/CTDP1/DKK1/KDM6B/SYNE1/MYOCD/SIK1/DHX36/PITX2/BMP4/GSK3A/ITGB1/CITED2/FRS2/ZMPSTE24	39
GO:0001890	placenta development	36/1978	156/21288	2.30671e-07	9.18815e-06	6.63737e-06	PRDM1/CDKN1B/AKT1/SP3/LDOC1/EGFR/STK4/PTGS2/ADA/PARP1/ZFP36L1/CCNF/BPTF/GJB3/IGF2/PDGFB/MAPK1/HTRA1/STC2/DEDD/HAND1/TMED2/ASH1L/VASH2/RSPO3/PLCD3/PKD1/SPINT1/DLX3/FOSL1/TRIM28/BMPR2/CEBPA/CITED2/FZD5/NOTCH2	36
GO:0032535	regulation of cellular component size	69/1978	396/21288	2.3436e-07	9.27525e-06	6.70029e-06	RARG/MTOR/RPTOR/MTPN/PTEN/BDNF/CREB1/GSK3B/PFN1/PTEN/SRF/CFL2/EIF4G2/RDX/WNK1/E2F4/EDN1/EPHA7/FN1/GOLGA4/KCNN4/L1CAM/PAFAH1B1/RAB3B/SPTBN2/SVIL/VAV2/XK/PICALM/PEX11B/NHERF1/IST1/RB1CC1/OXSR1/CDC42EP3/RUFY3/SIN3A/TMOD2/LIMA1/SEMA4C/PLXNA3/LRRC8A/ARHGAP28/SSH2/MYADM/CYFIP2/SEMA3F/ARPC2/OLFM1/LPAR3/FSTL4/DEPTOR/ARHGAP18/DIP2B/KANK4/BLOC1S1/MACF1/BMPR2/RAB21/DNM2/ARHGAP5/CCR7/BAG4/ARPC3/NCKAP1/WASHC5…	69
GO:0010975	regulation of neuron projection development	81/1978	491/21288	2.38685e-07	9.38626e-06	6.78049e-06	ADCY6/EZH2/IGF1R/NR2E1/PTEN/BDNF/ATF1/GSK3B/TIAM1/PTEN/AKT1/PAX6/SRF/INPP5F/CRKL/FGFR1/EIF4G2/AP2A1/CRK/CUX1/DPYSL3/LPAR1/EPHA4/EPHA7/FLNA/FN1/GOLGA4/L1CAM/LRP4/MDM2/ROR1/PAFAH1B1/PLXNA1/PLXNA2/MAP2K2/SKIL/XK/STK24/ENC1/RTCA/TOX/IST1/RUFY3/TRAK1/DKK1/MYCBP2/NEDD4L/SYNE1/CERS2/SEMA4C/PLXNA3/TMEM30A/DPYSL5/FAT3/DHX36/CRMP1/DENND5A/SEMA3F/SF3A2/LPAR3/MAGI2/LRIG2/FSTL4/GSK3A/ACAP3/DIP2B/NEGR1/LZTS3/M…	81
GO:0010332	response to gamma radiation	19/1978	55/21288	2.40873e-07	9.41208e-06	6.79914e-06	HRAS/HRAS/BCL2/CDKN1A/CHEK2/BAX/MYC/TP53/YAP1/PARP1/EGR1/ELK1/HSF1/MDM2/PRKAA1/CBL/H2AX/ERCC6/ZMPSTE24	19
GO:0032728	positive regulation of interferon-beta production	18/1978	50/21288	2.43915e-07	9.41208e-06	6.79914e-06	TLR4/FLOT1/FLOT1/FLOT1/FLOT1/FLOT1/FLOT1/FLOT1/FLOT1/POLR3D/ZBTB20/DDX3X/HMGB2/POLR3A/MAVS/TRIM65/RIGI/STING1	18
GO:1902459	positive regulation of stem cell population maintenance	18/1978	50/21288	2.43915e-07	9.41208e-06	6.79914e-06	BCL7A/NCOA3/REST/YAP1/ACTB/ACTL6A/DPF2/SMARCA2/SMARCA4/SMARCC1/SMARCD1/SS18/ARID1A/SIN3A/LBH/BRMS1L/KDM2B/OGT	18
GO:0060840	artery development	30/1978	118/21288	2.49908e-07	9.58342e-06	6.92291e-06	COL3A1/PRDM1/TGFBR1/HOXA1/SRF/TGFBR2/TGFB2/JAG1/EGR2/LDLR/NOG/ACVR2B/DDIT3/EDN1/ENG/EYA1/HOXA13/LOXL1/SMAD7/CNTRL/HECTD1/CHD7/MYOCD/BMP4/FOXF1/SOX4/BMPR2/CITED2/DCTN5/HPGD	30
GO:0042176	regulation of protein catabolic process	72/1978	421/21288	2.72203e-07	1.0374e-05	7.49399e-06	CDKN1B/FOXO1/FBXW7/BARD1/FOXF2/GSK3B/SMAD4/CHEK2/AKT1/TRIB2/EGFR/ADAM9/HERPUD1/EEF1A2/LDLR/SNCA/PLK1/RDX/CDK2/TRIB1/PABIR1/ADRA2A/FLNA/SMAD3/SMAD7/MDM2/MDM4/CTSA/SMARCC1/SOX9/AURKA/VIP/XPO1/DEDD/PLK2/GLMN/TRIM32/MYCBP2/GGA3/NEDD4L/UFL1/HECTD1/FBXL5/NUPR1/RNFT1/TMTC3/PCSK9/PKD1/USP13/FBXO22/LRIG2/GSK3A/FMN2/EGLN2/SH3RF2/OGT/RIC1/MARCHF7/CEBPA/APC/ANXA2/NFE2L2/RAD23B/MYLIP/LAPTM4B/CSNK1E/RAB7A/GIPC…	72
GO:0003281	ventricular septum development	23/1978	77/21288	2.80217e-07	1.06139e-05	7.66729e-06	PRDM1/TGFBR1/ACVR1/SMAD4/TGFBR2/TGFB2/TGFBR3/NOG/HOXA13/SMAD7/MDM2/MDM4/SALL1/CNTRL/HECTD1/SALL4/BMP4/FZD2/SOX4/BMPR2/CITED2/FRS2/DCTN5	23
GO:0001704	formation of primary germ layer	35/1978	151/21288	3.01478e-07	1.13495e-05	8.19872e-06	HMGA2/ACVR1/SRF/HOXA11/MYH9/COL4A2/ITGB4/FGFR1/GATA6/ITGA5/DUSP2/NOG/COL5A1/COL12A1/DUSP1/DUSP5/EYA1/FN1/ITGAV/SMAD3/BRD3/FZD7/HAND1/DKK1/KDM6B/BMP4/DUSP4/FOXF1/BMPR2/CTNNB1/ITGB1/PRKAR1A/EXOC4/AHDC1/MACROH2A1	35
GO:0000288	nuclear-transcribed mRNA catabolic process, deadenylation-dependent decay	24/1978	83/21288	3.04513e-07	1.13943e-05	8.23108e-06	IGF2BP1/CPEB3/AGO2/ZFP36L2/ZFP36/TNRC6A/ZFP36L1/HNRNPU/MLH1/CNOT4/EXOSC8/CNOT11/DHX36/PDE12/PATL1/RC3H2/CNOT1/SAMD4B/CNOT6/BTG2/DCP2/TNRC6B/CNOT9/CNOT2	24
GO:0071359	cellular response to dsRNA	14/1978	32/21288	3.21125e-07	1.19109e-05	8.60421e-06	IFNB1/FLOT1/FLOT1/FLOT1/FLOT1/FLOT1/FLOT1/FLOT1/FLOT1/MAVS/PDE12/RIGI/STING1/NFKB1	14
GO:0001889	liver development	36/1978	158/21288	3.22176e-07	1.19109e-05	8.60421e-06	CCND1/EZH2/CADM1/FBXW7/IL6/SP3/EGFR/MET/TGFBR3/ERRFI1/GATA6/ADA/CDKN2B/ATF2/ELK1/SMAD3/SRSF1/SOX9/AURKA/CLDN1/ONECUT2/RB1CC1/SEC63/NPHP3/PCSK9/CPS1/PKD1/PRKCSH/LIMS2/LSR/CEBPA/XBP1/CITED2/PRMT5/NOTCH2/ZMPSTE24	36
GO:0120161	regulation of cold-induced thermogenesis	37/1978	165/21288	3.39955e-07	1.24933e-05	9.025e-06	TLR4/IGF1R/LGR4/ARRDC3/RB1/JAK2/ACVR2B/DDIT3/DYNC1H1/GATM/HOXC10/HSF1/NPR3/PRKAB2/SCD/SMARCA4/ADAMTS5/ZNF423/KDM6B/LPIN1/PDGFC/PCTP/ADIPOR2/EHMT1/DOCK7/FLCN/ADRB2/PLAC8/LCN2/G0S2/OGT/CXCR4/APC/ALMS1/QKI/ELOVL6/LNPEP	37
GO:0048643	positive regulation of skeletal muscle tissue development	13/1978	28/21288	3.63766e-07	1.32893e-05	9.59999e-06	BCL2/FLOT1/FLOT1/FLOT1/FLOT1/FLOT1/FLOT1/FLOT1/FLOT1/IGF2/PRKAA1/NIBAN2/CTNNB1	13
GO:0030323	respiratory tube development	44/1978	214/21288	3.82345e-07	1.38859e-05	1.00309e-05	RDH10/COL3A1/PDGFRA/CREB1/FBXW7/FGF9/KRAS/SRF/CCN2/TGFBR2/SP3/EGFR/YAP1/FGFR1/ERRFI1/GATA6/NOG/ACVR2B/ADA/CTSZ/ELK1/PPP1CA/MAPK1/MAP2K2/SOX9/NPHP3/HIPK2/STK40/MYOCD/LAMA1/PKD1/RC3H2/BMP4/FOXF1/SIM2/HHIP/NFIB/BMPR2/CEBPA/ANXA2/CTNNB1/PPP3R1/ATXN1L/DLG5	44
GO:0030326	embryonic limb morphogenesis	32/1978	133/21288	3.92059e-07	1.40731e-05	1.01662e-05	RARG/RDH10/RECK/FGF9/SMAD4/BAX/HOXA11/CHST11/HOXD10/TGFB2/FGFR1/NOG/HOXA9/HOXA10/HOXA13/HOXC10/LRP4/MBNL1/PBX1/SALL1/SKI/TFAP2A/DKK1/FLVCR1/CHD7/SALL4/BMP4/PBX2/HOXC11/CTNNB1/IFT122/NOTCH2	32
GO:0035113	embryonic appendage morphogenesis	32/1978	133/21288	3.92059e-07	1.40731e-05	1.01662e-05	RARG/RDH10/RECK/FGF9/SMAD4/BAX/HOXA11/CHST11/HOXD10/TGFB2/FGFR1/NOG/HOXA9/HOXA10/HOXA13/HOXC10/LRP4/MBNL1/PBX1/SALL1/SKI/TFAP2A/DKK1/FLVCR1/CHD7/SALL4/BMP4/PBX2/HOXC11/CTNNB1/IFT122/NOTCH2	32
GO:1905168	positive regulation of double-strand break repair via homologous recombination	15/1978	37/21288	4.08061e-07	1.45628e-05	1.052e-05	ACTB/ACTL6A/PARP1/TRRAP/RAD51AP1/MRGBP/EP400/MEAF6/EPC1/KAT5/WDR48/ERCC6/RUVBL1/MORF4L2/ACTR2	15
GO:0060411	cardiac septum morphogenesis	22/1978	73/21288	4.26301e-07	1.51263e-05	1.0927e-05	TGFBR1/ACVR1/SMAD4/TGFBR2/TGFB2/TGFBR3/TP53/JAG1/GATA6/NOG/ENG/ISL1/SMAD7/MDM2/HAND1/CHD7/BMP4/FZD2/SOX4/BMPR2/CITED2/NOTCH2	22
GO:0006979	response to oxidative stress	74/1978	442/21288	4.38756e-07	1.54793e-05	1.1182e-05	EZH2/PDGFRA/BCL2/TP53INP1/FOXO3/FOXO1/AKT1/IL6/G6PD/TPM1/SP1/COL1A1/EGFR/ADAM9/CASP3/PTGS2/MET/TP53/FOS/NR4A2/RHOB/SNCA/JAK2/FOXP1/PARP1/ATP2A2/ATF2/CRK/DAPK1/EDN1/FUT8/GPX7/HMOX1/HSF1/MDM2/PRKAA1/MAPK1/PTGS1/PXN/MAP2K4/TOP2B/PXDN/STK24/STC2/OXSR1/FBLN5/RBPMS/KDM6B/RRM2B/PLEKHA1/MAPKAP1/MCTP1/SESN2/PPP1R15B/ZNF580/GPX3/TRPM2/FOSL1/ND5/COX1/ERO1A/MEAK7/ERCC6/NFE2L2/MAPK8/CPEB2/SESN3/PEX12/TXNIP/MA…	74
GO:0062197	cellular response to chemical stress	61/1978	341/21288	4.60704e-07	1.61613e-05	1.16746e-05	MTOR/RPTOR/EZH2/PDGFRA/TP53INP1/FOXO3/FOXO1/AKT1/IL6/G6PD/TPM1/FAS/EGFR/CASP3/PTGS2/MET/TP53/FOS/NR4A2/RHOB/SNCA/NLK/FOXP1/WNK1/PARP1/ATP2A2/ZFP36L1/ATF2/DAPK1/DDIT3/DDX3X/EDN1/FUT8/GPX7/HSF1/MDM2/PLEC/PRKAA1/MAPK1/PXN/RELB/MAP2K4/TOP2B/OXSR1/FBLN5/NFAT5/KDM6B/PLEKHA1/MAPKAP1/SESN2/TSPO/ZNF580/TRPM2/SLC2A1/MEAK7/NFE2L2/MAPK8/EIF2AK3/CPEB2/PEX12/OXR1	61
GO:2001235	positive regulation of apoptotic signaling pathway	37/1978	167/21288	4.67065e-07	1.62602e-05	1.17461e-05	TLR4/TGFBR1/IFNB1/THBS1/FBXW7/CYLD/BAX/BBC3/FAS/APAF1/MYC/STK4/TP53/CTSC/JAK2/DDIT3/PLAGL2/PMAIP1/PPP1CA/PPP2R1A/SKIL/TPD52L1/TNFSF10/BCL10/NHERF1/SERINC3/NUPR1/NACC2/FLCN/EIF5A/G0S2/BOK/MCL1/SFPQ/ATF3/CTNNA1/UBB	37
GO:0007163	establishment or maintenance of cell polarity	47/1978	237/21288	4.72319e-07	1.62602e-05	1.17461e-05	IGF1R/GSK3B/PAX6/PARD3/RHOG/ARF4/MYH9/CRKL/PLK1/ACTB/DST/CENPA/CRK/HTT/ILK/MYO9A/PAFAH1B1/GBF1/MAP7/NHERF1/ACTR3/SLC9A6/RUFY3/NPHP3/DOCK7/PHLDB2/AMOT/LAMA1/PKD1/PRKCZ/KAT5/FOXF1/FAT1/ERBIN/MTCL1/FBXW11/CCR7/CTNNA1/FLOT2/ITGB1/ACTR2/AMOTL2/PARD6B/RAC1/DLG5/WEE1/MARK2	47
GO:0060541	respiratory system development	47/1978	237/21288	4.72319e-07	1.62602e-05	1.17461e-05	RARG/RDH10/COL3A1/PDGFRA/CREB1/FBXW7/FGF9/KRAS/SRF/CCN2/TGFBR2/SP3/EGFR/YAP1/FGFR1/ERRFI1/GATA6/NOG/ACVR2B/ADA/CTSZ/ELK1/PPP1CA/MAPK1/MAP2K2/SKI/SOX9/NPHP3/HIPK2/CHD7/STK40/MYOCD/LAMA1/PKD1/RC3H2/BMP4/FOXF1/SIM2/HHIP/NFIB/BMPR2/CEBPA/ANXA2/CTNNB1/PPP3R1/ATXN1L/DLG5	47
GO:0090100	positive regulation of transmembrane receptor protein serine/threonine kinase signaling pathway	29/1978	115/21288	4.74057e-07	1.62602e-05	1.17461e-05	TGFBR1/ACVR1/THBS1/FGF9/SMAD4/TGFBR2/ACVR1B/TGFB2/TGFBR3/JAK2/GATA6/ACVR2B/PARP1/CDKN2B/ENG/ILK/TGFB1I1/ZNF423/FKBP8/HIPK2/RNF111/MYOCD/FLCN/NPNT/BMP4/BMPR2/CITED2/GIPC1/NOTCH2	29
GO:0048588	developmental cell growth	50/1978	259/21288	4.84359e-07	1.65217e-05	1.1935e-05	RARG/BDNF/GSK3B/TIAM1/NRN1/SRF/IGF1/G6PD/TGFBR2/EIF4G2/FOXP1/EDN1/EPHA7/FN1/GOLGA4/L1CAM/SMAD7/PAFAH1B1/PLXNA1/MAP2K4/SOX9/AURKA/YY1/KMT2D/SORBS2/CTDP1/IST1/SLC9A6/RUFY3/NEDD4L/SIN3A/SEMA4C/PLXNA3/PRKCZ/CYFIP2/RIMS1/DCLK1/SEMA3F/OLFM1/LPAR3/FSTL4/GSK3A/DIP2B/MACF1/BMPR2/RAB21/DNM2/CXCR4/CTNNB1/ITGB1	50
GO:1901863	positive regulation of muscle tissue development	14/1978	33/21288	5.10047e-07	1.73024e-05	1.24989e-05	BCL2/CREB1/FLOT1/FLOT1/FLOT1/FLOT1/FLOT1/FLOT1/FLOT1/FLOT1/IGF2/PRKAA1/NIBAN2/CTNNB1	14
GO:0061008	hepaticobiliary system development	36/1978	161/21288	5.2452e-07	1.76961e-05	1.27834e-05	CCND1/EZH2/CADM1/FBXW7/IL6/SP3/EGFR/MET/TGFBR3/ERRFI1/GATA6/ADA/CDKN2B/ATF2/ELK1/SMAD3/SRSF1/SOX9/AURKA/CLDN1/ONECUT2/RB1CC1/SEC63/NPHP3/PCSK9/CPS1/PKD1/PRKCSH/LIMS2/LSR/CEBPA/XBP1/CITED2/PRMT5/NOTCH2/ZMPSTE24	36
GO:2000134	negative regulation of G1/S transition of mitotic cell cycle	24/1978	86/21288	6.26232e-07	2.10128e-05	1.51793e-05	CCND1/EZH2/ACVR1/PTEN/BCL2/CDKN1A/CDKN1B/CHEK2/PTEN/CTDSPL/RB1/TP53/MUC1/CDK2/CACNB4/CDKN2B/MDM2/RBL2/CCL2/PLK2/RFWD3/CTDSP2/APC/WEE1	24
GO:0031346	positive regulation of cell projection organization	67/1978	391/21288	6.51105e-07	2.17293e-05	1.56969e-05	MTOR/EZH2/HRAS/TGFBR1/IGF1R/HRAS/BDNF/ATF1/GSK3B/PFN1/TIAM1/SRF/FGFR1/EIF4G2/AP2A1/CUX1/DPYSL3/EPHA4/FLNA/FN1/GOLGA4/GPM6A/HTT/L1CAM/ROR1/PAFAH1B1/PLXNA1/PLXNA2/MAP2K2/SKIL/STK24/ENC1/TOX/IST1/ACTR3/WASF2/CDC42EP3/RUFY3/TRAK1/CORO1C/ANLN/PLXNA3/TMEM30A/MARK4/DHX36/AGRN/TENM2/AKIRIN1/ARPC2/SF3A2/LPAR3/MAGI2/NEGR1/SEPTIN9/MACF1/BMPR2/RAB21/ANKRD27/APC/CCR7/NFE2L2/ACTR2/NCKAP1/WASHC5/RAC1/VLDLR/MARK2	67
GO:2001236	regulation of extrinsic apoptotic signaling pathway	39/1978	183/21288	6.65848e-07	2.21019e-05	1.5966e-05	TLR4/TGFBR1/ACVR1/BCL2/THBS1/SNAI2/CYLD/GSK3B/AKT1/SERPINE1/IGF1/STK4/YAP1/FGFR1/DDX3X/EYA1/HTT/HMGB2/HMOX1/ITGAV/PMAIP1/PPP1CA/PPP2R1A/SKIL/TNFSF10/BCL10/RB1CC1/FAIM/BMP4/G0S2/DEPTOR/MCL1/BRCA1/ATF3/CTNNA1/FEM1B/SGK3/PSME3/ZMYND11	39
GO:0006470	protein dephosphorylation	47/1978	240/21288	6.89574e-07	2.27659e-05	1.64457e-05	MTOR/PTEN/GSK3B/PTEN/MTMR3/DLC1/HSP90B1/DUSP2/CALM1/CALM3/CRY2/DUSP1/DUSP5/DUSP7/FKBP1A/HTT/PPP1R12A/PPP1CA/PPP1CB/PPP2R1A/PTPN4/PTPN13/PTPRJ/YWHAE/CTDP1/ARPP19/PPM1E/PPP1R15B/UBASH3B/SSH2/DUSP18/DUSP4/PPP2CA/SBF1/MAGI2/FBXW11/CAMTA1/CTDSP2/PPP3R1/PPP6R3/MASTL/PPP4R3A/CALM2/PPP1CC/PPP2CB/YWHAB/CTTNBP2NL	47
GO:0051402	neuron apoptotic process	58/1978	322/21288	6.93228e-07	2.27659e-05	1.64457e-05	CCND1/CDC34/AKT2/HRAS/CPEB4/HRAS/BDNF/BCL2/FOXO3/FBXW7/GSK3B/CHL1/KRAS/BAX/G6PD/TUBA1A/RB1/FAS/APAF1/TGFB2/CASP3/TP53/NR4A2/SNCA/JAK2/PARP1/ATF2/DDIT3/EGR1/ELK1/EPHA7/ISL1/CCL2/MAP2K4/TFAP2A/UBE2M/SIGMAR1/DKK1/NUPR1/HIPK2/VPS54/PIGT/DIABLO/KDM2B/FOXQ1/PCSK9/ANGPT1/GSK3A/BOK/EGLN2/DAXX/MCL1/BTG2/CTNNB1/XIAP/NR3C1/UBB/OXR1	58
GO:0010508	positive regulation of autophagy	36/1978	163/21288	7.19483e-07	2.35031e-05	1.69783e-05	IFNB1/TP53INP1/FOXO3/FOXO1/GSK3B/TRIM8/DAPK1/HTT/HMOX1/PRKAA1/RB1CC1/PLK2/TRIM32/LARP1/UFL1/RAB3GAP2/SH3GLB1/PIP4K2C/SESN2/MTDH/TRIM6/FLCN/TRIM65/CCNY/SNX30/ADRB2/ATG16L1/KAT5/WIPI1/GSK3A/DEPTOR/STING1/PAFAH1B2/PIK3C2A/SQSTM1/SESN3	36
GO:0032092	positive regulation of protein binding	20/1978	64/21288	7.4302e-07	2.41442e-05	1.74414e-05	BDNF/GSK3B/TIAM1/FLOT1/FLOT1/FLOT1/FLOT1/FLOT1/FLOT1/FLOT1/FLOT1/STK4/EPB41/FKBP1A/HIPK2/BMP4/PPP2CA/STING1/ANXA2/PPP2CB	20
GO:0030968	endoplasmic reticulum unfolded protein response	23/1978	81/21288	7.62502e-07	2.46476e-05	1.7805e-05	CCND1/BAX/HERPUD1/CTH/DDIT3/HSPA5/DNAJB9/STC2/CREB3/TMED2/UFL1/DNAJC10/TMEM33/YOD1/PPP1R15B/AMFR/BOK/ERO1A/XBP1/ATF3/NFE2L2/EIF2AK3/EIF2AK2	23
GO:1990845	adaptive thermogenesis	39/1978	184/21288	7.70252e-07	2.47684e-05	1.78923e-05	TLR4/IGF1R/IGF2BP2/LGR4/ARRDC3/RB1/JAK2/ACVR2B/DDIT3/DYNC1H1/GATM/HNRNPU/HOXC10/HSF1/NPR3/PRKAB2/SCD/SMARCA4/ADAMTS5/ZNF423/KDM6B/LPIN1/PDGFC/PCTP/ADIPOR2/EHMT1/DOCK7/FLCN/ADRB2/PLAC8/LCN2/G0S2/OGT/CXCR4/APC/ALMS1/QKI/ELOVL6/LNPEP	39
GO:0072132	mesenchyme morphogenesis	19/1978	59/21288	8.34529e-07	2.66963e-05	1.9285e-05	TGFBR1/ACVR1/SNAI2/SMAD4/TGFBR2/MYC/TGFB2/FGFR1/NOG/ENG/ISL1/SMAD3/MDM2/MDM4/SOX9/ADAMTS5/FOXF1/APC/EXOC4	19
GO:0045860	positive regulation of protein kinase activity	53/1978	286/21288	8.42894e-07	2.68249e-05	1.93779e-05	CCND1/HMGA2/TLR4/EZH2/CCND2/HRAS/TNFRSF10B/HRAS/THBS1/CDKN1A/FBXW7/AKT1/NOX4/IGF1/TGFBR2/IL6R/EGFR/TGFB2/ADAM9/RASGRP1/FGFR1/SNCA/JAK2/ADRA2A/CALM1/CALM3/DDX3X/EDN1/EPHA4/EREG/INSR/PDGFB/MAP2K2/TPD52L1/TNFRSF11A/TAOK2/PHB2/MAPRE3/TAB2/PDGFC/CCNY/ADRB2/ANGPT1/MST1R/PPP2CA/TPX2/DAXX/CCR7/CACUL1/ADRA2C/CALM2/TNFRSF10A/MARK2	53
GO:2001242	regulation of intrinsic apoptotic signaling pathway	42/1978	206/21288	8.8101e-07	2.78941e-05	2.01503e-05	BCL2/SNAI2/FBXW7/CYLD/AKT1/BAX/BBC3/MYC/HERPUD1/PTGS2/TP53/MUC1/PARP1/DDIT3/DDX3X/HELLS/MDM2/PLAGL2/PMAIP1/SKIL/NHERF1/CREB3/SERINC3/TRIM32/ZNF385A/NUPR1/RRM2B/USP47/NACC2/FLCN/SGMS1/EIF5A/BOK/MARCHF7/MCL1/SFPQ/XBP1/CTNNB1/NFE2L2/EIF2AK3/RRN3/UBB	42
GO:0035019	somatic stem cell population maintenance	22/1978	76/21288	9.19055e-07	2.89502e-05	2.09132e-05	NR2E1/SMC1A/ZFP36L2/MYC/MED28/REST/YAP1/NOG/BCL9/SKI/SOX9/KLF10/MED6/TAF5L/RIF1/SALL4/LBH/MED14/MED21/MED30/SOX4/ZHX2	22
GO:0045663	positive regulation of myoblast differentiation	16/1978	44/21288	9.68257e-07	3.03453e-05	2.19209e-05	SMARCD3/ACTB/ACTL6A/SMARCA2/SMARCA4/SMARCC1/SMARCD1/ARID1A/PBRM1/HIF1AN/LRRC8A/RBM24/AKIRIN1/KAT5/ARID1B/SOX4	16
GO:0046777	protein autophosphorylation	43/1978	214/21288	9.90003e-07	3.08701e-05	2.23001e-05	MTOR/IGF1R/PDGFRA/GSK3B/CHEK2/AKT1/UHMK1/ACVR1B/EGFR/STK4/AURKB/FGFR1/ERRFI1/JAK2/CALM1/CALM3/DAPK1/DDX3X/EPHA4/EPHA7/INSR/PDGFB/MAP2K2/AURKA/STK24/TAOK2/OXSR1/MVP/SMG1/PDGFC/TAOK1/RAP2C/MOB1B/SIK1/MINK1/ULK3/NBN/MAPKAPK2/EIF2AK3/CALM2/EIF2AK2/MARK2/PIKFYVE	43
GO:2001234	negative regulation of apoptotic signaling pathway	52/1978	280/21288	9.96065e-07	3.0903e-05	2.23239e-05	TGFBR1/ACVR1/BDNF/BCL2/THBS1/SNAI2/GSK3B/AKT1/SERPINE1/BAX/IGF1/RB1/HERPUD1/PTGS2/YAP1/NR4A2/MUC1/NOG/CTH/DDX3X/EYA1/HTT/HELLS/HMGB2/HMOX1/ITGAV/MAZ/MDM2/RB1CC1/CREB3/TRIM32/ZNF385A/RRM2B/SLC35F6/USP47/FAIM/BMP4/BOK/MARCHF7/QARS1/MCL1/BRCA1/GNAI2/XBP1/CTNNA1/CTNNB1/NFE2L2/PRELID1/SGK3/RRN3/PSME3/ZMYND11	52
GO:0045814	negative regulation of gene expression, epigenetic	33/1978	145/21288	1.01027e-06	3.11869e-05	2.25289e-05	HMGA2/HDAC4/EZH2/SMARCA5/RB1/LMNB1/MYC/PHF19/BAZ1A/MTA1/CDK2/HELLS/HNRNPU/SUV39H1/KMT2D/TRIP12/PCGF3/SIN3A/MPHOSPH8/RIF1/EHMT1/EPC1/SDR16C5/ARB2A/TRIM28/BRCA1/ATRX/ATF7IP/MACROH2A1/H1-0/BAZ2A/CHEK1/METTL3	33
GO:0032922	circadian regulation of gene expression	21/1978	71/21288	1.09437e-06	3.36153e-05	2.42831e-05	LGR4/CLOCK/NCOA2/MTA1/ZFHX3/CRY2/EGR1/GFPT1/HNRNPU/PPP1CA/PPP1CB/RELB/RORA/BHLHE40/HUWE1/MYCBP2/OGT/NAMPT/PRMT5/CSNK1E/PPP1CC	21
GO:0071360	cellular response to exogenous dsRNA	12/1978	26/21288	1.11868e-06	3.41918e-05	2.46996e-05	IFNB1/FLOT1/FLOT1/FLOT1/FLOT1/FLOT1/FLOT1/FLOT1/FLOT1/MAVS/RIGI/STING1	12
GO:0043491	phosphatidylinositol 3-kinase/protein kinase B signal transduction	58/1978	327/21288	1.16335e-06	3.53818e-05	2.55592e-05	LIN28A/MTOR/FGFR3/IRS2/TGFBR1/IGF1R/PDGFRA/PTEN/THBS1/PTEN/AKT1/NOX4/IGF1/INPP5F/EGFR/TGFB2/RASGRP1/FGFR1/ERRFI1/JAK2/ZFP36L1/DDIT3/EDN1/ENG/FN1/IGF2/ILK/INSR/MAZ/P2RX4/PDGFB/PPP2R1A/PTPN13/PTPRJ/RGL2/RPS6KB2/RRAS/SOX9/VAV2/NHERF1/PDCD6/OTUD3/KBTBD2/PLEKHA1/SESN2/MTDH/FLCN/ANGPT1/MST1R/PPP2CA/CBL/MAGI2/IRS1/CCR7/ITGB1/BAG4/CD2AP/SESN3	58
GO:0060260	regulation of transcription initiation by RNA polymerase II	24/1978	89/21288	1.23759e-06	3.74552e-05	2.7057e-05	FOXO1/CDK4/SRF/CAND1/MYC/MED28/PWWP2A/TP53/MED6/ZNF451/MED4/MED8/DHX36/MED19/MED14/MED21/MED30/ERCC6/TBP/NFKB1/MED24/SUB1/ATF7IP/TAF7	24
GO:0006109	regulation of carbohydrate metabolic process	40/1978	195/21288	1.35171e-06	4.07095e-05	2.94079e-05	MTOR/RPTOR/HDAC4/IRS2/AKT2/FOXO1/GSK3B/PDK4/AKT1/IGF1/NCOA2/TP53/DDIT4/SNCA/ZBTB20/AP2A1/IGF2/INSR/PDGFB/PMAIP1/PPP1CA/PRKAA1/RORA/ARPP19/SLC2A6/NUPR1/SESN2/SIK1/FLCN/FOXK1/NCOR1/PPP2CA/RANBP2/GSK3A/OGT/IRS1/NFKB1/CLTC/NR3C1/ZMPSTE24	40
GO:0046661	male sex differentiation	39/1978	188/21288	1.35978e-06	4.07538e-05	2.94399e-05	TGFBR1/PDGFRA/LGR4/BCL2/FGF9/SMAD4/BAX/HOXA11/TGFB2/CRKL/GATA6/FLNA/HMGB2/HOXA9/HOXA10/HOXA13/INSR/SOX9/TNFSF10/RHOBTB3/FNDC3A/NUPR1/PLEKHA1/GREB1L/RNF38/CBL/WDR48/BOK/ADGRG1/ATRX/CTNNA1/CTNNB1/STAT5B/SPATA2/CITED2/CD2AP/NCOA4/DHCR24/UBB	39
GO:0002062	chondrocyte differentiation	29/1978	121/21288	1.47179e-06	4.38979e-05	3.17111e-05	HMGA2/RARG/FGFR3/COL3A1/TGFBR1/SNAI2/FGF9/CCN2/TGFBR2/RB1/HOXA11/CHST11/SOX5/FGFR1/MEF2D/SERPINH1/ATF2/SMAD3/SMAD7/SOX9/CREB3L2/BMP4/RFLNB/NFIB/BMPR2/TSKU/TRPS1/CTNNB1/EIF2AK3	29
GO:0031589	cell-substrate adhesion	68/1978	408/21288	1.499e-06	4.44945e-05	3.21421e-05	CDK6/COL3A1/ACTG1/PTEN/BCL2/THBS1/GSK3B/TIAM1/PTEN/SERPINE1/SRF/DLC1/CCN2/LAMC1/VAMP3/NID1/CDKN2A/COL1A1/TLN1/ADAM9/STK4/CRKL/ITGB4/JAG1/JAK2/ITGA5/CRK/FLNA/FN1/ILK/ITGAV/JUP/L1CAM/SMAD3/PDGFB/PTPRJ/PXN/RRAS/UTRN/ZYX/FZD7/TAOK2/ONECUT2/MSLN/FBLN5/CORO1C/ANTXR1/PHLDB2/NPNT/PKD1/MYADM/MINK1/PRKCZ/LIMS2/ANGPT1/STON1/FOXF1/ARPC2/CCDC80/MACF1/ANXA2/CCR7/CTNNB1/ITGB1/RAC1/EPDR1/AP1AR/HSD17B12	68
GO:0034141	positive regulation of toll-like receptor 3 signaling pathway	9/1978	15/21288	1.51007e-06	4.46084e-05	3.22244e-05	FLOT1/FLOT1/FLOT1/FLOT1/FLOT1/FLOT1/FLOT1/FLOT1/WDFY1	9
GO:0003206	cardiac chamber morphogenesis	30/1978	128/21288	1.61256e-06	4.74093e-05	3.42477e-05	TGFBR1/ACVR1/SMAD4/SMARCD3/SRF/TPM1/TGFBR2/TGFB2/TGFBR3/TP53/JAG1/GATA6/NOG/ENG/FKBP1A/ISL1/SMAD7/MDM2/TNNC1/HAND1/CHD7/BMP4/FOXF1/FZD2/GSK3A/ADGRG6/SOX4/BMPR2/CITED2/NOTCH2	30
GO:0033674	positive regulation of kinase activity	60/1978	346/21288	1.6513e-06	4.80903e-05	3.47397e-05	CCND1/HMGA2/FGFR3/TLR4/EZH2/CCND2/HRAS/IGF1R/PDGFRA/TNFRSF10B/HRAS/THBS1/CDKN1A/FBXW7/AKT1/NOX4/IGF1/TGFBR2/IL6R/EGFR/TGFB2/ADAM9/EEF1A2/MET/RASGRP1/FGFR1/SNCA/JAK2/ADRA2A/CALM1/CALM3/DDX3X/EDN1/EPHA4/EREG/INSR/ROR1/PDGFB/MAP2K2/TPD52L1/TNFRSF11A/TAOK2/PHB2/MAPRE3/TAB2/PDGFC/CCNY/ADRB2/ANGPT1/MST1R/PPP2CA/TPX2/DAXX/CCR7/NBN/CACUL1/ADRA2C/CALM2/TNFRSF10A/MARK2	60
GO:0051056	regulation of small GTPase mediated signal transduction	60/1978	346/21288	1.6513e-06	4.80903e-05	3.47397e-05	COL3A1/TIAM1/FLOT1/FLOT1/FLOT1/FLOT1/FLOT1/FLOT1/FLOT1/FLOT1/KRAS/RASGRF1/DLC1/IGF1/TGFB2/TNFAIP1/CRKL/MET/RASGRP1/RDX/ARHGDIA/CRK/LPAR1/ITGAV/LRP4/MYO9A/MYO9B/RGL2/RASA2/TRIO/VAV2/GBF1/GIT2/NUP62/RHOF/MAPKAP1/ARHGAP28/KBTBD7/STARD13/SSX2IP/AMOT/FLCN/ABR/ARHGEF9/ARHGDIB/CBL/ARHGAP18/OGT/ADGRG1/ARHGAP5/ITGB1/SQSTM1/GNA13/MAPRE2/CD2AP/CDC42SE2/PSD3/RAC1/NOTCH2/PPP2CB	60
GO:1901991	negative regulation of mitotic cell cycle phase transition	42/1978	211/21288	1.70219e-06	4.93395e-05	3.56421e-05	CCND1/EZH2/ACVR1/PTEN/BCL2/CDKN1A/CDKN1B/BARD1/CHEK2/RAD17/RAD17/PTEN/CTDSPL/RB1/ZFP36L2/TP53/AURKB/MUC1/PLK1/CDK2/PABIR1/ZFP36L1/CACNB4/CDKN2B/DUSP1/MDM2/RBL2/CCL2/TAOK2/PLK2/USP47/CDCA8/RFWD3/TAOK1/INIP/CTDSP2/BRCA1/APC/NBN/TOPBP1/CHEK1/WEE1	42
GO:0007265	Ras protein signal transduction	31/1978	135/21288	1.73573e-06	5.00766e-05	3.61745e-05	NRAS/CCNA2/HRAS/HRAS/CDKN1A/PLD1/KRAS/RASGRF1/IGF1/RB1/G3BP1/CDKN2A/TGFB2/CRKL/RASGRP1/TP53/CDK2/ADRA2A/RGL2/RASA2/RRAS/PLK2/NUP62/MAPKAP1/FLCN/SQSTM1/DHCR24/NOTCH2/PPP2CB/RIT1/RAPGEF6	31
GO:0000724	double-strand break repair via homologous recombination	38/1978	183/21288	1.80165e-06	5.12318e-05	3.7009e-05	TP53BP1/ACTB/ACTL6A/PARP1/MCM4/MCM6/PPP4C/REV3L/YY1/TRRAP/RAD51AP1/ZFYVE26/RFWD3/RIF1/MRGBP/EP400/INIP/MEAF6/KLHL15/EPC1/MMS22L/POLL/KAT5/WDR48/SLF1/H2AX/ERCC6/SFPQ/BRCA1/MCM3/NBN/RUVBL1/MORF4L2/ACTR2/TOPBP1/RNF138/CHEK1/NUCKS1	38
GO:0032608	interferon-beta production	21/1978	73/21288	1.80818e-06	5.12318e-05	3.7009e-05	TLR4/FLOT1/FLOT1/FLOT1/FLOT1/FLOT1/FLOT1/FLOT1/FLOT1/POLR3D/ZBTB20/DDX3X/HMGB2/RELB/YY1/POLR3A/MAVS/TRIM65/RIGI/STING1/REL	21
GO:0032648	regulation of interferon-beta production	21/1978	73/21288	1.80818e-06	5.12318e-05	3.7009e-05	TLR4/FLOT1/FLOT1/FLOT1/FLOT1/FLOT1/FLOT1/FLOT1/FLOT1/POLR3D/ZBTB20/DDX3X/HMGB2/RELB/YY1/POLR3A/MAVS/TRIM65/RIGI/STING1/REL	21
GO:2000765	regulation of cytoplasmic translation	14/1978	36/21288	1.80896e-06	5.12318e-05	3.7009e-05	LIN28A/MTOR/IGF2BP1/CPEB3/CPEB4/CPEB1/CPEB1/HNRNPU/ZNF385A/DHX36/RBM24/CNBP/CPEB2/METTL3	14
GO:0070849	response to epidermal growth factor	16/1978	46/21288	1.92465e-06	5.42594e-05	3.91961e-05	SNAI2/AKT1/ZFP36L2/COL1A1/EGFR/ZFP36/FOS/ZFP36L1/MAPK1/SOX9/PPP1R9B/GAREM1/MARS1/NCL/STAT5B/BAG4	16
GO:0006986	response to unfolded protein	34/1978	156/21288	1.98913e-06	5.58222e-05	4.03251e-05	CCND1/THBS1/BAX/HERPUD1/SERPINH1/CTH/DDIT3/HSF1/HSPA5/DNAJB9/MANF/STC2/EDEM1/CREB3/HSPH1/TMED2/UFL1/DNAJC10/TMEM33/YOD1/CREB3L2/EDEM3/PPP1R15B/AMFR/FBXO6/BOK/ERO1A/DAXX/XBP1/ATF3/DNAJB1/NFE2L2/EIF2AK3/EIF2AK2	34
GO:0030518	intracellular steroid hormone receptor signaling pathway	31/1978	136/21288	2.05052e-06	5.72848e-05	4.13816e-05	CLOCK/YAP1/ERRFI1/JAK2/FOXP1/PARP1/CRY2/ISL1/NR3C2/MAPK1/SKP2/SMARCA4/KMT2D/ARID1A/NCOR2/DDX17/PHB2/UFL1/WBP2/LBH/NCOR1/CNOT1/EGLN2/DAXX/BRCA1/NCOA4/NR3C1/TAF7/YWHAH/CNOT9/CNOT2	31
GO:0035966	response to topologically incorrect protein	36/1978	170/21288	2.06284e-06	5.73694e-05	4.14427e-05	CCND1/THBS1/BAX/HERPUD1/SERPINH1/CTH/DDIT3/HSF1/HSPA5/DNAJB9/MANF/STC2/EDEM1/CREB3/HSPH1/TMED2/UFL1/DNAJC10/TMEM33/UBE2W/YOD1/CREB3L2/EDEM3/KLHL15/PPP1R15B/AMFR/FBXO6/BOK/ERO1A/DAXX/XBP1/ATF3/DNAJB1/NFE2L2/EIF2AK3/EIF2AK2	36
GO:0000302	response to reactive oxygen species	42/1978	213/21288	2.19706e-06	6.0828e-05	4.39412e-05	EZH2/PDGFRA/BCL2/FOXO3/AKT1/IL6/TPM1/COL1A1/EGFR/ADAM9/CASP3/MET/FOS/RHOB/FOXP1/CRK/EDN1/HMOX1/HSF1/MDM2/PRKAA1/MAPK1/PXN/MAP2K4/TOP2B/STK24/FBLN5/KDM6B/PLEKHA1/SESN2/PPP1R15B/ZNF580/TRPM2/FOSL1/ND5/ERCC6/NFE2L2/MAPK8/SESN3/PEX12/TXNIP/PPP2CB	42
GO:1901861	regulation of muscle tissue development	18/1978	57/21288	2.22592e-06	6.1352e-05	4.43197e-05	MTPN/BCL2/CREB1/FLOT1/FLOT1/FLOT1/FLOT1/FLOT1/FLOT1/FLOT1/FLOT1/IGF2/SMAD3/PRKAA1/FLCN/BMP4/NIBAN2/CTNNB1	18
GO:0061448	connective tissue development	54/1978	303/21288	2.31352e-06	6.3483e-05	4.58591e-05	HMGA2/RARG/FGFR3/COL3A1/HRAS/TGFBR1/HRAS/SNAI2/SATB2/FGF9/ARRDC3/SRF/CCN2/TGFBR2/RB1/HOXA11/CHST11/NCOA2/IL6R/COL1A1/SOX5/FGFR1/ERRFI1/MEF2D/NOG/PARP1/SERPINH1/COL5A1/ATF2/EDN1/EGR1/SMAD3/SMAD7/PDGFB/PRKAA1/SOX9/HAND1/CREB3L2/PKD1/SLC39A13/BMP4/CRIP1/RFLNB/NFIB/BMPR2/TSKU/TRPS1/XBP1/CTNNB1/EIF2AK3/TBL1XR1/NFIA/UBB/ZMPSTE24	54
GO:0031016	pancreas development	22/1978	80/21288	2.37968e-06	6.50094e-05	4.69617e-05	CDK6/CLOCK/GSK3B/AKT1/IL6/PAX6/IL6R/MET/GATA6/ACVR2B/IGF2/INSR/ISL1/SOX9/ONECUT2/NPHP3/BMP4/FOXF1/GSK3A/SOX4/CTNNB1/EIF2AK3	22
GO:2000036	regulation of stem cell population maintenance	23/1978	86/21288	2.39387e-06	6.51089e-05	4.70337e-05	BCL7A/HMGA2/NCOA3/MYC/REST/YAP1/ACTB/ACTL6A/DPF2/SMARCA2/SMARCA4/SMARCC1/SMARCD1/SS18/ARID1A/SIN3A/TAF5L/LBH/BRMS1L/KDM2B/CNOT1/OGT/CNOT2	23
GO:0033002	muscle cell proliferation	50/1978	273/21288	2.42199e-06	6.55849e-05	4.73775e-05	TLR4/TGFBR1/IGF1R/PTEN/THBS1/PDCD4/CDKN1A/CDKN1B/FGF9/PTEN/AKT1/IL6/IGF1/TPM1/IL6R/EGFR/TGFB2/PTGS2/TGFBR3/YAP1/FOS/FGFR1/MEF2D/JAK2/GATA6/FOXP1/TRIB1/NOG/DDIT3/EDN1/EREG/HMOX1/MDM2/PDGFB/SKI/VIP/MYOCD/PDE1A/AKIRIN1/ANGPT1/BMP4/BMPR2/GNAI2/CTNNB1/PRKAR1A/CITED2/GNA13/FRS2/VGLL4/HPGD	50
GO:0060425	lung morphogenesis	19/1978	63/21288	2.54868e-06	6.84156e-05	4.94223e-05	RDH10/KRAS/SRF/TGFBR2/YAP1/NOG/CTSZ/MAPK1/MAP2K2/SOX9/HIPK2/STK40/LAMA1/BMP4/FOXF1/HHIP/NFIB/CTNNB1/DLG5	19
GO:1902895	positive regulation of miRNA transcription	19/1978	63/21288	2.54868e-06	6.84156e-05	4.94223e-05	FOXO3/SMAD4/PAX6/SRF/MYC/EGFR/TGFB2/TP53/FOS/EGR1/SMAD3/PDGFB/POU2F1/SMARCA4/MYOCD/FOSL1/NOTCH2/ETS1/NR3C1	19
GO:0071364	cellular response to epidermal growth factor stimulus	15/1978	42/21288	2.74675e-06	7.34131e-05	5.30325e-05	SNAI2/AKT1/ZFP36L2/COL1A1/EGFR/ZFP36/FOS/ZFP36L1/SOX9/PPP1R9B/GAREM1/MARS1/NCL/STAT5B/BAG4	15
GO:0032481	positive regulation of type I interferon production	24/1978	93/21288	2.90036e-06	7.71846e-05	5.57569e-05	TLR4/FLOT1/FLOT1/FLOT1/FLOT1/FLOT1/FLOT1/FLOT1/FLOT1/G3BP1/POLR3D/ZBTB20/DDX3X/HMGB2/UAP1/POLR3A/ZC3HAV1/DHX33/MAVS/DHX36/TRIM65/RIGI/STING1/XIAP	24
GO:0051148	negative regulation of muscle cell differentiation	21/1978	75/21288	2.92348e-06	7.7466e-05	5.59602e-05	HDAC4/EZH2/BDNF/PDCD4/FGF9/SMAD4/G6PD/MED28/FOXP1/EREG/IGF2/PDGFB/YY1/FZD7/CTDP1/DKK1/MYOCD/GSK3A/BMPR2/XBP1/FRS2	21
GO:0050678	regulation of epithelial cell proliferation	70/1978	432/21288	2.96966e-06	7.83534e-05	5.66012e-05	CCND1/CDK6/RPTOR/NRAS/IRS2/HRAS/TGFBR1/HRAS/THBS1/CDKN1B/SNAI2/FBXW7/FGF9/MTSS1/AKT1/BAX/PAX6/CDK4/IGF1/AGTR1/RB1/LAMC1/SP1/MYC/EGFR/TGFB2/B4GALT1/STK4/TGFBR3/ZFP36/YAP1/JAG1/FGFR1/NOG/ZFP36L1/CDKN2B/EREG/EYA1/HMGB2/HMOX1/NR4A1/HSPG2/IGF2/SMAD3/PDGFB/CCL2/SOX9/VIP/FZD7/CLDN1/PDCD6/PHB2/NUPR1/VASH2/EPPK1/FLCN/NRARP/LIMS2/ZNF580/BMP4/VEGFB/WDR48/NFIB/XBP1/CTNNB1/FRS2/PYGO2/NOTCH2/KDM5B/SAAL1	70
GO:0071478	cellular response to radiation	39/1978	194/21288	3.06156e-06	8.04345e-05	5.81046e-05	CDC25A/CCND2/AKT2/HRAS/HRAS/CLOCK/CDKN1A/SNAI2/TP53INP1/BARD1/CHEK2/TP53BP1/BAX/MYC/TP53/AURKB/YAP1/RHOB/BMF/PARP1/CRY2/EGR1/ELK1/HSF1/MDM2/YY1/RAD51AP1/INTS7/USP47/DHX36/CRIP1/NMT1/EEF1D/H2AX/BRCA1/POLH/ZMPSTE24/NUCKS1/METTL3	39
GO:0140694	non-membrane-bounded organelle assembly	74/1978	465/21288	3.08267e-06	8.06459e-05	5.82573e-05	ACTG1/PDGFRA/PTEN/SMAD4/CHEK2/PTEN/SRF/SMC1A/TPM1/KIF2A/G3BP1/GTF2B/CFL2/AURKB/PLK1/CDK2/WNK1/DDX6/CDS1/CENPA/DDX3X/DYNC1H1/E2F4/EDN1/FLNA/HNRNPU/MLH1/PLEC/PRKAA1/AURKA/FXR1/LIMD1/USP10/EIF5B/PLK2/DHX30/MAPRE3/NUP62/CHMP2B/ANKRD1/TMOD2/ABT1/MRPS2/ANLN/CDCA8/CEP44/KIFC2/PATL1/NCOR1/CSRP2/TPX2/CNOT1/CENPT/YTHDF3/MYL9/TNNT1/RPL38/CNOT6/BRCA1/EIF5/ITGB1/PRKAR1A/ALMS1/SQSTM1/UBAP2L/MAPRE2/RNF213/KPNB1…	74
GO:0048754	branching morphogenesis of an epithelial tube	38/1978	187/21288	3.11416e-06	8.11258e-05	5.8604e-05	RDH10/ACVR1/LGR4/BCL2/SMAD4/KRAS/SRF/TGFBR2/HOXA11/MYC/STK4/MET/HOXB7/YAP1/NOG/CTSZ/EDN1/ENG/EYA1/ILK/PBX1/PPP1CA/SALL1/SOX9/PHB2/GREB1L/NPNT/LAMA1/PKD1/NRARP/BMP4/FOXF1/HHIP/CTNNB1/PPP3R1/GNA13/DLG5/KDM5B	38
GO:0141091	transforming growth factor beta receptor superfamily signaling pathway	68/1978	417/21288	3.27313e-06	8.49088e-05	6.13367e-05	COL3A1/TGFBR1/ACVR1/THBS1/PDCD4/FGF9/SMAD4/TGFBR2/CHST11/ACVR1B/FBN1/TGFB2/ADAM9/TGFBR3/TP53/FOS/GATA6/NLK/NOG/ACVR2B/PARP1/CDKN2B/ATF2/EGR1/ENG/FKBP1A/FUT8/HOXA13/HSPA5/ILK/SMAD3/SMAD7/HTRA1/PXN/SKI/SKIL/TGFB1I1/UBE2D3/ZYX/ONECUT2/FSTL1/DKK1/ZNF423/LEMD3/FKBP8/SIN3A/ZNF451/HIPK2/RNF111/BRMS1L/MYOCD/FLCN/NPNT/PEG10/BMP4/DLX3/MAGI2/FSTL4/OGT/BMPR2/HIVEP1/CITED2/TRIM33/GIPC1/NFIA/NOTCH2/XIAP/HPGD	68
GO:0043123	positive regulation of canonical NF-kappaB signal transduction	46/1978	246/21288	3.38776e-06	8.75149e-05	6.32194e-05	TLR4/TNFRSF10B/FLOT1/FLOT1/FLOT1/FLOT1/FLOT1/FLOT1/FLOT1/FLOT1/TRIM8/RHOC/PARP1/BIRC3/CTH/LPAR1/EDN1/FKBP1A/FLNA/HMOX1/ILK/ROR1/CUL1/TNFSF10/BCL10/NFAT5/PLK2/TRIM32/TAB2/NUP62/GOLT1B/CXXC5/MAVS/TMEM101/MTDH/TRIM6/DHX36/TMED4/S100A4/FBXW11/DHX15/CCR7/FLOT2/SLC20A1/XIAP/REL	46
GO:0045787	positive regulation of cell cycle	61/1978	362/21288	3.55514e-06	9.11651e-05	6.58562e-05	CCND1/CDC25A/RPTOR/EZH2/CCND2/IGF1R/NR2E1/SMARCD3/AKT1/CDK4/IGF1/RB1/EGFR/TGFB2/AURKB/FGFR1/RDX/WNK1/DDX3X/DYNC1H1/EDN1/EREG/HNRNPU/HOXA13/HSF1/IGF2/INSR/MDM2/PAFAH1B1/PBX1/PDGFB/RRM2/AURKA/SVIL/CCNE2/ESPL1/NCAPD2/RAD51AP1/PHB2/MAPRE3/TRIM32/NUP62/SIN3A/NUPR1/RRM2B/CDCA8/MARK4/CCNY/KAT5/FOSL1/SLF1/ATRX/PKN2/STAT5B/CITED2/HCFC1/GIPC1/TFDP1/MACROH2A1/CHEK1/USP22	61
GO:0000725	recombinational repair	38/1978	188/21288	3.5586e-06	9.11651e-05	6.58562e-05	TP53BP1/ACTB/ACTL6A/PARP1/MCM4/MCM6/PPP4C/REV3L/YY1/TRRAP/RAD51AP1/ZFYVE26/RFWD3/RIF1/MRGBP/EP400/INIP/MEAF6/KLHL15/EPC1/MMS22L/POLL/KAT5/WDR48/SLF1/H2AX/ERCC6/SFPQ/BRCA1/MCM3/NBN/RUVBL1/MORF4L2/ACTR2/TOPBP1/RNF138/CHEK1/NUCKS1	38
GO:0031570	DNA integrity checkpoint signaling	34/1978	160/21288	3.61381e-06	9.2197e-05	6.66016e-05	CCND1/CLOCK/CDKN1A/CDKN1B/BARD1/CHEK2/TP53BP1/RAD17/RAD17/TP53/MUC1/PLK1/CDK2/ATF2/MDM2/TAOK2/TTI1/PLK2/UFL1/INTS7/RFWD3/TAOK1/CDT1/DNA2/RNASEH2B/FBXO6/H2AX/ERCC6/E2F1/BRCA1/NBN/TOPBP1/FEM1B/CHEK1	34
GO:0003170	heart valve development	21/1978	76/21288	3.68881e-06	9.37231e-05	6.77041e-05	MTOR/PRDM1/ACVR1/SNAI2/SMAD4/TGFBR2/RB1/TGFB2/JAG1/MDM2/MDM4/SOX9/ADAMTS5/DKK1/HECTD1/BMP4/OLFM1/SOX4/BMPR2/APC/NOTCH2	21
GO:0010001	glial cell differentiation	51/1978	285/21288	3.86998e-06	9.79232e-05	7.07382e-05	LIN28A/CDK6/MTOR/TLR4/AKT2/HRAS/NR2E1/HRAS/PTEN/NDRG1/PTEN/AKT1/KRAS/IL6/PAX6/PARD3/TUBA1A/EGFR/DICER1/ITGB4/EGR2/LDLR/NOG/LPAR1/EPHA4/ILK/ROR1/PLEC/MAPK1/MAP2K2/SRSF1/SKI/SOX9/B4GALT6/SOX13/VPS54/SPINT1/VCAN/BOK/ADGRG6/NFIB/SOX4/CXCR4/KLF15/CTNNB1/PPP3R1/QKI/PRMT5/NFIA/NR3C1/METTL3	51
GO:0071902	positive regulation of protein serine/threonine kinase activity	31/1978	140/21288	3.91076e-06	9.85512e-05	7.11918e-05	CCND1/HMGA2/TLR4/EZH2/CCND2/HRAS/HRAS/THBS1/AKT1/EGFR/ADAM9/RASGRP1/FGFR1/SNCA/ADRA2A/CALM1/CALM3/DDX3X/EDN1/INSR/PDGFB/MAP2K2/TPD52L1/TNFRSF11A/MAPRE3/PDGFC/CCNY/ADRB2/MST1R/PPP2CA/CALM2	31
GO:0009952	anterior/posterior pattern specification	44/1978	233/21288	4.20186e-06	0.000105457	7.61801e-05	RARG/TGFBR1/SMAD4/PCDH8/PAX6/SRF/HOXC8/HOXA11/HOXD10/CRKL/TP53/HOXB7/NOG/ACVR2B/DDIT3/BPTF/HOXA9/HOXA10/HOXC10/HOXC13/SMAD3/PBX1/PBX3/PLXNA2/SKI/AURKA/YY1/BHLHE40/TMED2/DKK1/HIPK2/MIB1/KDM2B/NRARP/SSBP3/BMP4/FOXF1/HOXC11/HOXB6/BTG2/BMPR2/CTNNB1/FRS2/FZD5	44
GO:1902807	negative regulation of cell cycle G1/S phase transition	24/1978	95/21288	4.34161e-06	0.000108523	7.8395e-05	CCND1/EZH2/ACVR1/PTEN/BCL2/CDKN1A/CDKN1B/CHEK2/PTEN/CTDSPL/RB1/TP53/MUC1/CDK2/CACNB4/CDKN2B/MDM2/RBL2/CCL2/PLK2/RFWD3/CTDSP2/APC/WEE1	24
GO:0071480	cellular response to gamma radiation	12/1978	29/21288	4.61133e-06	0.00011418	8.2482e-05	HRAS/HRAS/CDKN1A/CHEK2/TP53/YAP1/EGR1/ELK1/HSF1/MDM2/H2AX/ZMPSTE24	12
GO:2000819	regulation of nucleotide-excision repair	12/1978	29/21288	4.61133e-06	0.00011418	8.2482e-05	BCL7A/SMARCD3/ACTB/ACTL6A/DPF2/SMARCA2/SMARCA4/SMARCC1/SMARCD1/ARID1A/PBRM1/ARID1B	12
GO:0045661	regulation of myoblast differentiation	22/1978	83/21288	4.62343e-06	0.00011418	8.2482e-05	SMARCD3/ACTB/ACTL6A/ZFP36L1/DDIT3/SMARCA2/SMARCA4/SMARCC1/SMARCD1/SOX9/ARID1A/PBRM1/HIF1AN/LRRC8A/MYOCD/RBM24/AKIRIN1/BMP4/KAT5/ARID1B/SOX4/FLOT2	22
GO:0006913	nucleocytoplasmic transport	61/1978	365/21288	4.66259e-06	0.000114233	8.25204e-05	CDKN1A/CDKN1B/BARD1/FGF9/GSK3B/AKT1/UHMK1/POM121/STK4/UBE2I/PTGS2/TP53/EGR2/JAK2/WNK1/ATF2/CRY2/FLNA/JUP/KPNA2/KPNA5/SMAD3/MDM2/PPP1R12A/XPO1/YWHAE/NUP214/NUP155/ZC3H11A/NUP153/XPOT/PHB2/XPO7/SMG1/TNPO3/NUP62/DNAJC27/NDC1/MAVS/NOL6/PKD1/ANGPT1/BMP4/MCM3AP/RGPD5/TRIM28/RANBP2/FBXO22/NUP58/POM121C/XPO6/GLE1/PPP3R1/ANP32A/RAE1/SQSTM1/NUP50/KPNB1/RITA1/TXNIP/PPP1CC	61
GO:0051169	nuclear transport	61/1978	365/21288	4.66259e-06	0.000114233	8.25204e-05	CDKN1A/CDKN1B/BARD1/FGF9/GSK3B/AKT1/UHMK1/POM121/STK4/UBE2I/PTGS2/TP53/EGR2/JAK2/WNK1/ATF2/CRY2/FLNA/JUP/KPNA2/KPNA5/SMAD3/MDM2/PPP1R12A/XPO1/YWHAE/NUP214/NUP155/ZC3H11A/NUP153/XPOT/PHB2/XPO7/SMG1/TNPO3/NUP62/DNAJC27/NDC1/MAVS/NOL6/PKD1/ANGPT1/BMP4/MCM3AP/RGPD5/TRIM28/RANBP2/FBXO22/NUP58/POM121C/XPO6/GLE1/PPP3R1/ANP32A/RAE1/SQSTM1/NUP50/KPNB1/RITA1/TXNIP/PPP1CC	61
GO:0045930	negative regulation of mitotic cell cycle	51/1978	287/21288	4.75712e-06	0.000116089	8.38606e-05	CCND1/EZH2/ACVR1/PTEN/BCL2/CDKN1A/CDKN1B/BARD1/CHEK2/RAD17/RAD17/PTEN/CTDSPL/RB1/ZFP36L2/EGFR/TP53/AURKB/MUC1/PLK1/CDK2/PABIR1/ZFP36L1/CACNB4/CDKN2B/ATF2/DUSP1/MDM2/RBL2/CCL2/FZD3/TAOK2/NHERF1/NME6/PLK2/USP47/CDCA8/RFWD3/TAOK1/INIP/BMP4/BTG2/CTDSP2/BRCA1/APC/CTNNB1/NBN/TOPBP1/ANGEL2/CHEK1/WEE1	51
GO:0031330	negative regulation of cellular catabolic process	47/1978	257/21288	4.99825e-06	0.000121489	8.77619e-05	MTOR/RPTOR/HDAC4/IGF2BP1/IGF2BP2/BCL2/AKT1/MET/ZFP36/TP53/DDIT4/EIF4G2/BMF/SNCA/WNK1/HMOX1/HNRNPU/IREB2/CTSA/VIP/TAF15/IGF2BP3/RRAGA/TAB2/LARP1/NUPR1/MTMR9/DHX36/FLCN/RBM24/FOXK1/TSPO/NCOR1/PPP2CA/DHX34/LRIG2/GSK3A/TENT2/TENT5A/MCL1/E2F1/VHL/ANXA2/DKC1/MAPKAPK2/QKI/ANGEL2	47
GO:0010810	regulation of cell-substrate adhesion	45/1978	242/21288	5.01778e-06	0.000121489	8.77619e-05	CDK6/ACTG1/PTEN/BCL2/THBS1/GSK3B/PTEN/SERPINE1/DLC1/NID1/CDKN2A/COL1A1/TLN1/STK4/CRKL/JAG1/JAK2/ITGA5/CRK/FLNA/FN1/ILK/JUP/SMAD3/PDGFB/PTPRJ/RRAS/UTRN/FZD7/ONECUT2/CORO1C/PHLDB2/NPNT/MYADM/MINK1/PRKCZ/LIMS2/FOXF1/ARPC2/CCDC80/MACF1/CCR7/RAC1/AP1AR/HSD17B12	45
GO:0072332	intrinsic apoptotic signaling pathway by p53 class mediator	24/1978	96/21288	5.2839e-06	0.000127074	9.17963e-05	E2F2/E2F2/BCL2/CDKN1A/CHEK2/BAX/MYC/JMY/TP53/DDIT4/MUC1/MDM2/PMAIP1/ZNF385A/NUPR1/HIPK2/RRM2B/AEN/EIF5A/BOK/MARCHF7/E2F1/RRN3/UBB	24
GO:0048641	regulation of skeletal muscle tissue development	13/1978	34/21288	5.28961e-06	0.000127074	9.17963e-05	BCL2/FLOT1/FLOT1/FLOT1/FLOT1/FLOT1/FLOT1/FLOT1/FLOT1/IGF2/PRKAA1/NIBAN2/CTNNB1	13
GO:2001244	positive regulation of intrinsic apoptotic signaling pathway	19/1978	66/21288	5.48253e-06	0.000130791	9.44817e-05	FBXW7/BAX/BBC3/MYC/TP53/DDIT3/PLAGL2/PMAIP1/SKIL/NHERF1/SERINC3/NUPR1/NACC2/FLCN/EIF5A/BOK/MCL1/SFPQ/UBB	19
GO:0032885	regulation of polysaccharide biosynthetic process	14/1978	39/21288	5.50073e-06	0.000130791	9.44817e-05	IRS2/AKT2/GSK3B/AKT1/IGF1/AP2A1/IGF2/INSR/PDGFB/PPP1CA/GSK3A/IRS1/NFKB1/CLTC	14
GO:0043588	skin development	59/1978	351/21288	5.52253e-06	0.000130791	9.44817e-05	COL3A1/EZH2/LGR4/BCL2/CDKN1A/SMAD4/ARRDC3/PAX6/SRF/NCOA3/ACVR1B/COL1A1/EGFR/TGFB2/ADAM9/STK4/CASP3/MET/ZFP36/ITGB4/YAP1/JAG1/ERRFI1/GATA6/ZFP36L1/COL5A1/EREG/FLNB/GJB3/HOXC13/JUP/KRT14/LRP4/PLEC/SOX9/UGCG/SLC39A7/FZD3/LGR5/CLDN1/DKK1/ASH1L/FOXQ1/KRT77/PKD1/KAZN/GORAB/AQP3/DLX3/LSR/WDR48/ZDHHC21/CYSRT1/CTNNB1/AHDC1/TXNIP/MACROH2A1/DHCR24/ZMPSTE24	59
GO:0031507	heterochromatin formation	26/1978	109/21288	5.53894e-06	0.000130791	9.44817e-05	HMGA2/EZH2/SMARCA5/RB1/LMNB1/MYC/BAZ1A/CDK2/HELLS/HNRNPU/SUV39H1/KMT2D/TRIP12/PCGF3/SIN3A/MPHOSPH8/RIF1/EHMT1/ARB2A/TRIM28/BRCA1/ATRX/ATF7IP/H1-0/BAZ2A/METTL3	26
GO:0030217	T cell differentiation	60/1978	359/21288	5.55331e-06	0.000130791	9.44817e-05	CDK6/MTOR/PRDM1/IFNB1/BCL2/FOXO3/CYLD/SMARCD3/IL6/SRF/TGFBR2/ZFP36L2/IL6R/SP3/RASGRP1/TP53/JAK1/FOXP1/ACTB/ACTL6A/ADA/ZFP36L1/ATF2/EGR1/SMAD7/CD46/RELB/RORA/SMARCA2/SMARCA4/SMARCC1/SMARCD1/ARID1A/FZD7/TNFSF9/SOX13/TOX/KDELR1/DROSHA/PBRM1/CHD7/NRARP/PRKCZ/RC3H2/BMP4/KAT5/CLPTM1/ARID1B/LMBR1L/SLC4A2/TMEM131L/SOX4/XBP1/CCR7/CTNNB1/STAT5B/PRELID1/FZD5/FZD8/METTL3	60
GO:1990778	protein localization to cell periphery	63/1978	383/21288	5.57146e-06	0.000130791	9.44817e-05	AKT2/HRAS/HRAS/FLOT1/FLOT1/FLOT1/FLOT1/FLOT1/FLOT1/FLOT1/FLOT1/AKT1/VAMP3/RHOG/EGFR/FCHO2/ERRFI1/SNCA/PLK1/RDX/WNK1/ACTB/ADAM10/EPB41/ACSL3/FLNA/GOLGA4/JUP/NPTX1/RAB3B/STX3/PICALM/MAP7/RABEP1/NHERF1/SEC16A/PGRMC1/TMED2/GGA3/EHD4/EHD2/PPP1R9B/RAB3C/MYADM/PRKCZ/LYPD1/ANK3/PACS1/OGT/ASB3/MACF1/EPB41L3/CLTC/FLOT2/ITGB1/SQSTM1/BAG4/VTI1B/GGA2/PHAF1/RAB7A/HYCC2/RAPGEF6	63
GO:1990928	response to amino acid starvation	17/1978	55/21288	5.88127e-06	0.000137541	9.93578e-05	MTOR/CDKN1A/FAS/ATF2/MAPK1/RRAGA/LARP1/SH3GLB1/SLC38A2/SESN2/FLCN/RNF167/ATF3/MAPK8/EIF2AK3/SESN3/EIF2AK2	17
GO:0035265	organ growth	38/1978	192/21288	5.98864e-06	0.000139524	0.00010079	RARG/FGFR3/TGFBR1/PTEN/BCL2/FGF9/PTEN/AKT1/IGF1/G6PD/PLAG1/TGFBR2/TGFB2/STK4/TGFBR3/YAP1/FGFR1/GATA6/FOXP1/NOG/ACVR2B/CGA/ATF2/EDN1/IGF2/MAP2K4/SKI/SOX9/YY1/SORBS2/CTDP1/FLVCR1/GSK3A/TSKU/PRKAR1A/CITED2/VGLL4/ZMPSTE24	38
GO:0034250	positive regulation of amide metabolic process	36/1978	178/21288	6.26273e-06	0.000145361	0.000105007	LIN28A/MTOR/IGF2BP1/CPEB3/THBS1/PLD1/AGO2/IL6/UHMK1/SP1/CASP3/EIF4G2/DDX3X/EEF2/EPHA4/HNRNPU/RBM3/RPS6KB2/FXR1/PICALM/LARP1/EIF5A2/DHX36/CNBP/RPUSD3/EIF5A/EIF3D/GSK3A/YTHDF3/OGT/NIBAN1/SOX4/NFE2L2/CSNK1E/YTHDF1/METTL3	36
GO:0043401	steroid hormone mediated signaling pathway	33/1978	157/21288	6.38931e-06	0.000147744	0.000106728	NR2E1/CLOCK/YAP1/ERRFI1/JAK2/FOXP1/PARP1/CRY2/ISL1/NR3C2/MAPK1/SKP2/SMARCA4/KMT2D/ARID1A/NCOR2/DDX17/PHB2/UFL1/WBP2/LBH/NCOR1/CNOT1/EGLN2/DAXX/BRCA1/PDE3A/NCOA4/NR3C1/TAF7/YWHAH/CNOT9/CNOT2	33
GO:0030520	intracellular estrogen receptor signaling pathway	18/1978	61/21288	6.55958e-06	0.000151115	0.000109163	YAP1/PARP1/ISL1/SKP2/KMT2D/ARID1A/DDX17/PHB2/UFL1/WBP2/LBH/CNOT1/EGLN2/BRCA1/NCOA4/TAF7/CNOT9/CNOT2	18
GO:0009791	post-embryonic development	23/1978	91/21288	6.77065e-06	0.000155398	0.000112257	MTOR/PRDM1/TGFBR1/BCL2/AGO2/BAX/CHST11/INPPL1/NR4A2/JAK2/ACVR2B/IREB2/ITPR1/MYO1E/PLAGL2/VPS54/ASH1L/PLEKHA1/RC3H2/BMP4/ATRX/FZD5/KDM5B	23
GO:0030178	negative regulation of Wnt signaling pathway	37/1978	186/21288	6.98979e-06	0.000159833	0.000115461	CTHRC1/SNAI2/FOXO3/FOXO1/CYLD/FGF9/GSK3B/SMAD4/G3BP1/STK4/NLK/NOG/DDIT3/EGR1/ISL1/LRP4/SOX9/TLE1/LIMD1/NHERF1/SOX13/DKK1/NPHP3/RBMS3/RNF43/SHISA2/AMFR/LMBR1L/GSK3A/TMEM131L/TSKU/APC/CTNNB1/RNF213/CSNK1E/VGLL4/CHD8	37
GO:0048844	artery morphogenesis	22/1978	85/21288	7.04561e-06	0.000160515	0.000115954	COL3A1/PRDM1/TGFBR1/HOXA1/SRF/TGFBR2/TGFB2/JAG1/LDLR/NOG/EDN1/ENG/EYA1/HOXA13/SMAD7/CHD7/MYOCD/BMP4/FOXF1/SOX4/CITED2/HPGD	22
GO:0035967	cellular response to topologically incorrect protein	27/1978	117/21288	7.16013e-06	0.000162525	0.000117405	CCND1/BAX/HERPUD1/CTH/DDIT3/HSF1/HSPA5/DNAJB9/STC2/CREB3/TMED2/UFL1/DNAJC10/TMEM33/UBE2W/YOD1/KLHL15/PPP1R15B/AMFR/BOK/ERO1A/DAXX/XBP1/ATF3/NFE2L2/EIF2AK3/EIF2AK2	27
GO:0010569	regulation of double-strand break repair via homologous recombination	20/1978	73/21288	7.19349e-06	0.000162684	0.00011752	TP53BP1/ACTB/ACTL6A/PARP1/PPP4C/TRRAP/RAD51AP1/RIF1/MRGBP/EP400/MEAF6/KLHL15/EPC1/KAT5/WDR48/ERCC6/RUVBL1/MORF4L2/ACTR2/CHEK1	20
GO:0022612	gland morphogenesis	31/1978	144/21288	7.2235e-06	0.000162766	0.00011758	RARG/BCL2/SNAI2/FBXW7/BAX/IL6/PAX6/PLAG1/TGFBR2/EGFR/TGFB2/FGFR1/NOG/HOXA13/PLXNA1/SOX9/NHERF1/PHB2/BTBD7/LAMA1/LIMS2/BMP4/CRIP1/NFIB/NFKB1/XBP1/FRS2/FEM1B/NOTCH2/NR3C1/KDM5B	31
GO:0061351	neural precursor cell proliferation	35/1978	172/21288	7.26893e-06	0.000163194	0.000117889	IGF2BP1/NR2E1/FOXO3/FOXO1/SMARCD3/PAX6/SOX5/TP53/FGFR1/FLNA/GNG5/ILK/NAP1L1/PAFAH1B1/RORA/TEAD3/FZD3/TOX/KDM2B/DOCK7/SPINT1/VCAN/LIMS2/PCM1/HHIP/ADGRG1/NFIB/BTG2/GNAI2/CTNNA1/CTNNB1/ITGB1/NBN/FRS2/NFIA	35
GO:0000077	DNA damage checkpoint signaling	32/1978	151/21288	7.32806e-06	0.000163606	0.000118187	CCND1/CLOCK/CDKN1A/CDKN1B/BARD1/CHEK2/TP53BP1/RAD17/RAD17/TP53/MUC1/PLK1/CDK2/ATF2/MDM2/TAOK2/TTI1/PLK2/UFL1/INTS7/RFWD3/TAOK1/RNASEH2B/FBXO6/H2AX/ERCC6/E2F1/BRCA1/NBN/TOPBP1/FEM1B/CHEK1	32
GO:0014044	Schwann cell development	15/1978	45/21288	7.34028e-06	0.000163606	0.000118187	AKT2/HRAS/HRAS/NDRG1/AKT1/PARD3/DICER1/ITGB4/ILK/PLEC/MAPK1/MAP2K2/SKI/ADGRG6/PPP3R1	15
GO:0043276	anoikis	13/1978	35/21288	7.70106e-06	0.000170797	0.000123381	MTOR/BCL2/SNAI2/PDK4/AKT1/BMF/ITGA5/TLE1/SIK1/MCL1/E2F1/ITGB1/TFDP1	13
GO:0071385	cellular response to glucocorticoid stimulus	17/1978	56/21288	7.71824e-06	0.000170797	0.000123381	IGF1R/FOXO3/ZFP36L2/EGFR/TFAP4/REST/ZFP36/DDIT4/JAK2/ZFP36L1/EDN1/HNRNPU/ISL1/FBXO32/GSK3A/NR3C1/SSTR2	17
GO:0031647	regulation of protein stability	62/1978	379/21288	7.87925e-06	0.000173737	0.000125505	MTOR/PTEN/BCL2/CREB1/FBXW7/PFN1/FLOT1/FLOT1/FLOT1/FLOT1/FLOT1/FLOT1/FLOT1/FLOT1/CHEK2/PTEN/IGF1/STK4/CASP3/TP53/SNCA/PLK1/NLK/EPHA4/FLNA/HTT/SMAD3/SMAD7/MDM2/MDM4/CTSA/MAPK1/SEL1L/AURKA/TBL1X/TTI1/SEC16A/PHB2/GGA3/OTUD3/NEDD4L/SH3GLB1/MFSD1/MTMR9/NAA15/BAG1/DPM2/USP13/MARCHF7/UTP25/FBXW11/SOX4/RAB21/VHL/FLOT2/RUVBL1/BAG4/MYLIP/HCFC1/GIPC1/ATF7IP/BAG2	62
GO:0072091	regulation of stem cell proliferation	23/1978	92/21288	8.24164e-06	0.000181082	0.00013081	HMGA2/RARG/TGFBR1/NR2E1/SNAI2/FGF9/TGFBR2/TP53/YAP1/AGO3/FGFR1/ZFP36L1/HMGB2/HNRNPU/PBX1/SOX9/EPCAM/N4BP2L2/NFIB/CEBPA/CTNNB1/ATXN1L/EIF2AK2	23
GO:0042752	regulation of circadian rhythm	27/1978	118/21288	8.47234e-06	0.00018549	0.000133995	MTOR/EZH2/CLOCK/FBXW7/GSK3B/TP53/MTA1/PARP1/ZFHX3/CRY2/PPP1CA/PPP1CB/PRKAA1/RORA/KLF10/FXR1/BHLHE40/NR1D2/SIN3A/SIK1/KAT5/FBXW11/SFPQ/MAPK8/TOP2A/CSNK1E/PPP1CC	27
GO:0034620	cellular response to unfolded protein	25/1978	105/21288	8.62182e-06	0.000188096	0.000135877	CCND1/BAX/HERPUD1/CTH/DDIT3/HSF1/HSPA5/DNAJB9/STC2/CREB3/TMED2/UFL1/DNAJC10/TMEM33/YOD1/PPP1R15B/AMFR/BOK/ERO1A/DAXX/XBP1/ATF3/NFE2L2/EIF2AK3/EIF2AK2	25
GO:0045926	negative regulation of growth	48/1978	270/21288	8.8302e-06	0.000191964	0.000138671	FGFR3/PTEN/BCL2/CDKN1A/CDKN1B/SMAD4/PTEN/EI24/G6PD/RB1/CDKN2A/ACVR1B/TGFB2/STK4/TP53/FOXP1/NOG/CGA/DDX3X/EPHA7/SMAD3/PPP2R1A/PTPRJ/SMARCA2/SMARCA4/YY1/STC2/CTDP1/SERTAD2/NME6/SEMA4C/PLXNA3/SESN2/PPP1R9B/RERG/DCBLD2/ADRB2/PLAC8/PPP2CA/SEMA3F/FSTL4/GSK3A/DIP2B/BMPR2/BRCA1/CITED2/TSPYL2/VGLL4	48
GO:0001655	urogenital system development	19/1978	68/21288	8.8632e-06	0.000192005	0.000138701	RARG/CDKN1B/PLAG1/HOXA11/CRKL/NOG/HELLS/HOXA9/HOXA10/HOXA13/PBX1/SMARCC1/SOX9/AHI1/BMP4/CRIP1/CTNNB1/FRS2/FEM1B	19
GO:1902749	regulation of cell cycle G2/M phase transition	29/1978	132/21288	9.30326e-06	0.000200833	0.000145079	CCND1/CDC25A/CDK6/CDKN1A/BARD1/RAD17/SMARCD3/RAD17/CDK4/TP53/AURKB/PLK1/CDK2/PABIR1/PBX1/AURKA/TAOK2/SIN3A/RRM2B/USP47/TAOK1/INIP/RNASEH2B/BRCA1/NBN/TOPBP1/MACROH2A1/CHEK1/WEE1	29
GO:0060560	developmental growth involved in morphogenesis	47/1978	263/21288	9.45732e-06	0.000203448	0.000146967	RARG/RDH10/BDNF/GSK3B/TIAM1/NRN1/SRF/TGFBR2/YAP1/EIF4G2/EDN1/EPHA7/FN1/GOLGA4/L1CAM/PAFAH1B1/PLXNA1/SALL1/SOX9/AURKA/IST1/SLC9A6/RUFY3/NEDD4L/SIN3A/SEMA4C/PLXNA3/PRKCZ/CYFIP2/RIMS1/DCLK1/BMP4/SEMA3F/TRIM28/OLFM1/LPAR3/MAGI2/FSTL4/DIP2B/MACF1/BMPR2/RAB21/DNM2/CXCR4/CTNNB1/ITGB1/KDM5B	47
GO:0055123	digestive system development	34/1978	167/21288	9.6454e-06	0.000206773	0.00014937	COL3A1/PRDM1/PDGFRA/LGR4/BCL2/CDKN1A/FGF9/FOXF2/RB1/EGFR/TGFB2/CRKL/YAP1/GATA6/ACVR2B/ADA/HOXA13/IGF2/INSR/SMAD3/SALL1/SOX9/NPHP3/AHI1/PDGFC/MYOCD/CPS1/PKD1/FOXF1/SLC4A2/CXCL8/CTNNB1/FZD5/CHD8	34
GO:0035196	miRNA processing	15/1978	46/21288	9.96075e-06	0.000212795	0.00015372	LIN28A/AGO1/LIN28B/AGO2/IL6/DICER1/TP53/AGO3/SMAD3/NUP155/PUM1/DROSHA/BMP4/ZMPSTE24/METTL3	15
GO:0010389	regulation of G2/M transition of mitotic cell cycle	27/1978	119/21288	1.00003e-05	0.000212902	0.000153797	CCND1/CDC25A/CDK6/CDKN1A/BARD1/RAD17/SMARCD3/RAD17/CDK4/AURKB/PLK1/CDK2/PABIR1/PBX1/AURKA/TAOK2/SIN3A/RRM2B/USP47/TAOK1/INIP/RNASEH2B/BRCA1/NBN/TOPBP1/CHEK1/WEE1	27
GO:0042542	response to hydrogen peroxide	25/1978	106/21288	1.02983e-05	0.000218494	0.000157836	EZH2/BCL2/IL6/COL1A1/ADAM9/CASP3/RHOB/CRK/EDN1/HMOX1/HSF1/MDM2/PRKAA1/TOP2B/STK24/KDM6B/PLEKHA1/PPP1R15B/ZNF580/TRPM2/FOSL1/ND5/NFE2L2/TXNIP/PPP2CB	25
GO:0007178	transmembrane receptor protein serine/threonine kinase signaling pathway	70/1978	448/21288	1.06721e-05	0.000225649	0.000163005	COL3A1/TGFBR1/ACVR1/THBS1/PDCD4/FGF9/SMAD4/TGFBR2/CHST11/ACVR1B/FBN1/TGFB2/ADAM9/TGFBR3/TP53/FOS/JAK2/GATA6/NLK/NOG/ACVR2B/PARP1/CDKN2B/ATF2/EGR1/ENG/FKBP1A/FUT8/HOXA13/HSPA5/ILK/SMAD3/SMAD7/HTRA1/PXN/SKI/SKIL/TGFB1I1/UBE2D3/ZYX/ONECUT2/RBPMS/FSTL1/DKK1/ZNF423/LEMD3/FKBP8/SIN3A/ZNF451/HIPK2/RNF111/BRMS1L/MYOCD/FLCN/NPNT/PEG10/BMP4/DLX3/MAGI2/FSTL4/OGT/BMPR2/HIVEP1/CITED2/TRIM33/GIPC1/NFIA/NOTCH2/…	70
GO:0009303	rRNA transcription	14/1978	41/21288	1.07541e-05	0.000226608	0.000163698	MTOR/TP53/SMARCA4/DEDD/NPM3/POLR1G/POLR1E/CAVIN1/MARS1/ERCC6/NCL/GTF3C4/POLR1F/MACROH2A1	14
GO:0045862	positive regulation of proteolysis	63/1978	391/21288	1.09453e-05	0.000229851	0.00016604	PTEN/FBXW7/GSK3B/PTEN/AKT1/TRIB2/BAX/BBC3/DLC1/MYH9/FAS/APAF1/MYC/ADAM9/HERPUD1/REST/CTSC/SNCA/PLK1/JAK2/TRIB1/PABIR1/ADRA2A/DAPK1/DDX3X/EPHA4/SMAD3/SMAD7/MDM2/PMAIP1/AURKA/TGFB1I1/PICALM/TNFSF10/BCL10/IST1/PDCD6/TRIM32/HECTD1/NUPR1/APH1A/RNFT1/CLN6/DIABLO/TMTC3/CYFIP2/USP13/ATP2A3/FBXO22/GSK3A/BOK/SH3RF2/OGT/CASP8AP2/FBXW11/CEBPA/ANXA2/NFE2L2/EIF2AK3/PRELID1/CSNK1E/BAG2/PSME3	63
GO:0030098	lymphocyte differentiation	75/1978	490/21288	1.10525e-05	0.000230627	0.000166601	CDK6/MTOR/HDAC4/EZH2/PRDM1/IFNB1/BCL2/FOXO3/CYLD/SMARCD3/BAX/IL6/SRF/TGFBR2/ZFP36L2/TUSC2/IL6R/SP3/RASGRP1/TP53/JAK1/FOXP1/ACTB/ACTL6A/ADA/ZFP36L1/ATF2/EGR1/SMAD7/CD46/DNAJB9/PBX1/PTPRJ/RELB/RORA/SMARCA2/SMARCA4/SMARCC1/SMARCD1/TOP2B/YY1/SLC39A7/ARID1A/FZD7/TNFSF9/SOX13/TOX/KDELR1/DROSHA/PBRM1/CHD7/LRRC8A/NRARP/PRKCZ/RC3H2/BMP4/KAT5/CLPTM1/ARID1B/LMBR1L/SLC4A2/TMEM131L/SOX4/XBP1/CCR7/CTNNB1/ITGB1…	75
GO:0002244	hematopoietic progenitor cell differentiation	30/1978	140/21288	1.10945e-05	0.000230627	0.000166601	CDK6/PDGFRA/BCL2/SRF/SP3/REST/ZFP36/TP53/ATF2/EEF2/DPF2/UFL1/SIN3A/ANLN/DHX36/FLCN/SSBP3/BMP4/KAT5/SETD1A/N4BP2L2/LMBR1L/DHTKD1/TENT2/SOX4/NFE2L2/TOP2A/CITED2/EIF2AK2/METTL3	30
GO:0051896	regulation of phosphatidylinositol 3-kinase/protein kinase B signal transduction	49/1978	280/21288	1.11256e-05	0.000230627	0.000166601	LIN28A/MTOR/FGFR3/IRS2/TGFBR1/IGF1R/PDGFRA/PTEN/THBS1/PTEN/NOX4/IGF1/INPP5F/EGFR/TGFB2/RASGRP1/FGFR1/JAK2/DDIT3/ENG/FN1/IGF2/INSR/MAZ/P2RX4/PDGFB/PPP2R1A/PTPN13/PTPRJ/RGL2/RRAS/SOX9/VAV2/NHERF1/PDCD6/OTUD3/PLEKHA1/MTDH/FLCN/ANGPT1/MST1R/PPP2CA/CBL/MAGI2/IRS1/CCR7/ITGB1/BAG4/SESN3	49
GO:0048145	regulation of fibroblast proliferation	24/1978	100/21288	1.12128e-05	0.000230627	0.000166601	CDK6/CCNA2/HRAS/PDGFRA/HRAS/CDKN1A/TP53INP1/BAX/CDK4/IGF1/MYC/EGFR/TP53/EREG/FN1/PDGFB/SKI/TRIM32/NUPR1/PDGFC/RNASEH2B/E2F1/CTNNB1/ZMPSTE24	24
GO:0006997	nucleus organization	31/1978	147/21288	1.12205e-05	0.000230627	0.000166601	SMARCA5/LMNB1/UBE2I/PLK1/HMGB2/PAFAH1B1/PLEC/SUV39H1/FXR1/NOLC1/TBPL1/NUP155/NUP153/LPIN1/SYNE1/CHMP2B/HIPK2/NDC1/EPC1/KAT5/RNF8/USPL1/NEMP1/MFSD14A/CHMP1B/PYGO2/RRN3/BAZ2A/ETS1/CHEK1/ZMPSTE24	31
GO:0000956	nuclear-transcribed mRNA catabolic process	32/1978	154/21288	1.12437e-05	0.000230627	0.000166601	IGF2BP1/AGO1/CPEB3/AGO2/ZFP36L2/ZFP36/TNRC6A/ZFP36L1/GSPT1/HNRNPU/MLH1/CNOT4/PNRC1/EXOSC8/SMG1/XRN1/CNOT11/DHX36/PDE12/PATL1/RC3H2/DHX34/CNOT1/SAMD4B/SMG9/TENT2/CNOT6/BTG2/DCP2/TNRC6B/CNOT9/CNOT2	32
GO:0048565	digestive tract development	32/1978	154/21288	1.12437e-05	0.000230627	0.000166601	COL3A1/PRDM1/PDGFRA/LGR4/BCL2/CDKN1A/FGF9/FOXF2/RB1/EGFR/TGFB2/CRKL/YAP1/GATA6/ACVR2B/ADA/HOXA13/SMAD3/SALL1/SOX9/NPHP3/AHI1/PDGFC/MYOCD/CPS1/PKD1/FOXF1/SLC4A2/CXCL8/CTNNB1/FZD5/CHD8	32
GO:0014037	Schwann cell differentiation	16/1978	52/21288	1.17405e-05	0.000239227	0.000172814	AKT2/HRAS/HRAS/NDRG1/AKT1/PARD3/DICER1/ITGB4/EGR2/ILK/PLEC/MAPK1/MAP2K2/SKI/ADGRG6/PPP3R1	16
GO:0034198	cellular response to amino acid starvation	16/1978	52/21288	1.17405e-05	0.000239227	0.000172814	MTOR/CDKN1A/FAS/ATF2/MAPK1/RRAGA/SH3GLB1/SLC38A2/SESN2/FLCN/RNF167/ATF3/MAPK8/EIF2AK3/SESN3/EIF2AK2	16
GO:0000819	sister chromatid segregation	45/1978	250/21288	1.19985e-05	0.000243681	0.000176031	BCL7A/ANAPC1/CHEK2/SMARCD3/SMARCA5/SMC1A/RB1/KIF2A/AURKB/PLK1/ACTB/ACTL6A/DUSP1/FLNA/HNRNPU/PPP2R1A/DPF2/SMARCA2/SMARCA4/SMARCC1/SMARCD1/TOP2B/ARID1A/BAZ1B/ESPL1/NCAPD2/AKAP8/TACC3/NUP62/CHMP2B/CDCA8/PBRM1/CDT1/KIFC2/TUBG1/KAT5/TPX2/ARID1B/APC/TOP2A/PHF13/CHAMP1/KPNB1/CHMP1B/SMC3	45
GO:0007422	peripheral nervous system development	23/1978	94/21288	1.20834e-05	0.0002446	0.000176695	AKT2/HRAS/HRAS/BDNF/NDRG1/AKT1/PARD3/HOXD10/DICER1/ITGB4/EGR2/ILK/ISL1/PLEC/MAPK1/MAP2K2/SKI/CLDN1/ONECUT2/ADGRG6/PPP3R1/SLC5A3/CITED2	23
GO:0033044	regulation of chromosome organization	49/1978	281/21288	1.22821e-05	0.00024781	0.000179014	BCL7A/ANAPC1/SMARCD3/SMARCA5/RB1/MYC/TP53/AURKB/PLK1/CDK2/ACTB/ACTL6A/PARP1/DUSP1/HNRNPU/MAPK1/DPF2/SMARCA2/SMARCA4/SMARCC1/SMARCD1/YY1/ARID1A/BAZ1B/ESPL1/NCAPD2/TACC3/SMG1/XRN1/MPHOSPH8/CDCA8/PBRM1/DHX36/KAT5/TRIM28/ARID1B/PKIB/SLF1/APC/ATRX/CTNNB1/DKC1/NBN/TOP2A/RUVBL1/SUB1/DCP2/ATF7IP/MACROH2A1	49
GO:0006606	protein import into nucleus	34/1978	169/21288	1.25923e-05	0.00025324	0.000182937	CDKN1A/FGF9/AKT1/POM121/STK4/PTGS2/TP53/JAK2/ATF2/CRY2/FLNA/JUP/KPNA2/KPNA5/SMAD3/NUP214/NUP155/NUP153/PHB2/TNPO3/NUP62/MAVS/ANGPT1/BMP4/RGPD5/TRIM28/RANBP2/NUP58/POM121C/PPP3R1/SQSTM1/NUP50/KPNB1/TXNIP	34
GO:0006892	post-Golgi vesicle-mediated transport	26/1978	114/21288	1.31403e-05	0.000263403	0.000190278	VAMP3/AP2A1/ACSL3/GOLGA4/GBF1/SNAP23/RABEP1/SEC16A/GGA3/ANKFY1/VPS54/ANK3/WIPI1/CCDC91/RBSN/MACF1/DNM2/MYO1B/VTI1B/GGA2/EXOC4/PHAF1/EPS15/AP1AR/AP1G1/SCAMP1	26
GO:0050769	positive regulation of neurogenesis	48/1978	274/21288	1.32299e-05	0.00026434	0.000190955	MTOR/NR2E1/BDNF/TIAM1/SMARCD3/KRAS/IL6/PAX6/SRF/PLAG1/EGFR/DICER1/EGR2/EIF4G2/CUX1/EPHA4/FN1/GOLGA4/L1CAM/NAP1L1/PAFAH1B1/PLXNA1/PLXNA2/MAP2K2/SKIL/FZD3/FXR1/IST1/RUFY3/TRAK1/TRIM32/UFL1/PLXNA3/DHX36/TSPO/SPINT1/VCAN/LPAR3/MACF1/BMPR2/RAB21/ANKRD27/CXCR4/CTNNB1/ITGB1/QKI/PRMT5/PPP1CC	48
GO:0070316	regulation of G0 to G1 transition	15/1978	47/21288	1.33796e-05	0.000266469	0.000192493	BCL7A/SMARCD3/ACTB/ACTL6A/CDKN2B/DPF2/SMARCA2/SMARCA4/SMARCC1/SMARCD1/ARID1A/RRM2B/PBRM1/ARID1B/CHEK1	15
GO:0008584	male gonad development	33/1978	163/21288	1.46402e-05	0.000290639	0.000209953	TGFBR1/PDGFRA/BCL2/FGF9/SMAD4/BAX/HOXA11/TGFB2/CRKL/GATA6/FLNA/HMGB2/HOXA9/HOXA10/INSR/SOX9/TNFSF10/RHOBTB3/FNDC3A/NUPR1/PLEKHA1/RNF38/CBL/WDR48/BOK/ADGRG1/ATRX/CTNNA1/SPATA2/CITED2/CD2AP/NCOA4/UBB	33
GO:0003203	endocardial cushion morphogenesis	14/1978	42/21288	1.47578e-05	0.000292035	0.000210961	TGFBR1/ACVR1/SNAI2/SMAD4/TGFBR2/TGFB2/NOG/ENG/ISL1/MDM2/MDM4/SOX9/ADAMTS5/APC	14
GO:0033146	regulation of intracellular estrogen receptor signaling pathway	13/1978	37/21288	1.5565e-05	0.000307023	0.000221788	YAP1/PARP1/ISL1/SKP2/KMT2D/PHB2/UFL1/WBP2/LBH/CNOT1/BRCA1/CNOT9/CNOT2	13
GO:0090596	sensory organ morphogenesis	52/1978	307/21288	1.56239e-05	0.000307205	0.00022192	RARG/PRDM1/LRIG1/CTHRC1/BCL2/FGF9/FOXF2/HOXA1/BAX/PAX6/SP3/FBN1/JAG1/FGFR1/NOG/COL5A1/EDN1/EYA1/GNGT1/HOXC13/INSIG1/MYO6/MAPK1/SKI/SOX9/TFAP2A/YY1/FZD3/MFAP5/NHERF1/HIPK2/AHI1/CHRNA9/CHD7/KDM2B/FAT3/LRIG3/PITX2/BMP4/FZD2/FAT1/CEP290/RPL38/SOX4/TSKU/CTNNB1/CITED2/FRS2/IFT122/ZHX2/FZD5/NOTCH2	52
GO:0043523	regulation of neuron apoptotic process	47/1978	268/21288	1.57318e-05	0.000308343	0.000222742	CCND1/CDC34/HRAS/CPEB4/HRAS/BDNF/BCL2/FOXO3/FBXW7/GSK3B/CHL1/KRAS/BAX/G6PD/TGFB2/CASP3/TP53/NR4A2/SNCA/JAK2/PARP1/DDIT3/EGR1/EPHA7/ISL1/CCL2/MAP2K4/TFAP2A/UBE2M/SIGMAR1/DKK1/NUPR1/HIPK2/VPS54/KDM2B/FOXQ1/PCSK9/ANGPT1/GSK3A/BOK/EGLN2/MCL1/BTG2/CTNNB1/NR3C1/UBB/OXR1	47
GO:0051153	regulation of striated muscle cell differentiation	24/1978	102/21288	1.60283e-05	0.00031316	0.000226222	MTOR/HDAC4/EZH2/BDNF/BCL2/SMAD4/IGF1/G6PD/FOXP1/EDN1/YY1/FZD7/CTDP1/DKK1/TRIM32/MYOCD/SIK1/RBM24/BMP4/FBXO22/GSK3A/NIBAN2/XBP1/FRS2	24
GO:0031032	actomyosin structure organization	42/1978	230/21288	1.61448e-05	0.000314442	0.000227148	MTOR/TGFBR1/ACTG1/PDGFRA/SMAD4/PFN1/SRF/DLC1/CCN2/TPM1/MYH9/CFL2/TNFAIP1/MET/RHOC/LPAR1/EDN1/EPB41/EPB41L1/SMAD3/PLEC/PXN/ZYX/WASF2/PPM1E/ANKRD1/TMOD2/ANLN/ARHGAP28/PHLDB2/CSRP2/IQGAP2/FRMD5/MYL9/TNNT1/DNM2/EPB41L3/ITGB1/PRKAR1A/ALMS1/BAG4/RAC1	42
GO:0046546	development of primary male sexual characteristics	33/1978	164/21288	1.67178e-05	0.000323572	0.000233743	TGFBR1/PDGFRA/BCL2/FGF9/SMAD4/BAX/HOXA11/TGFB2/CRKL/GATA6/FLNA/HMGB2/HOXA9/HOXA10/INSR/SOX9/TNFSF10/RHOBTB3/FNDC3A/NUPR1/PLEKHA1/RNF38/CBL/WDR48/BOK/ADGRG1/ATRX/CTNNA1/SPATA2/CITED2/CD2AP/NCOA4/UBB	33
[truncated: 995 more rows]

## Sheet: MF
ID	Description	GeneRatio	BgRatio	pvalue	p.adjust	qvalue	geneID	Count
[truncated: 124 more rows]

## Sheet: CC
ID	Description	GeneRatio	BgRatio	pvalue	p.adjust	qvalue	geneID	Count
[truncated: 156 more rows]

## Sheet: KEGG
category	subcategory	ID	Description	GeneRatio	BgRatio	pvalue	p.adjust	qvalue	geneID	Count
[truncated: 242 more rows]
