# Supplementary material for: Blood biomarker fingerprints in a cohort of patients with CHRNE-related congenital myasthenic syndrome
Source: Acta Neuropathol Commun. 2025 Feb 13;13:29. doi: 10.1186/s40478-025-01946-9 (PMC11823195; doi:10.1186/s40478-025-01946-9)
Supplement: Supplementary file 6 — Supplementary Material 6: Table 6: Full set of the gene targets and the corresponding functional analysis for the comparioson of miRNA signatures in blood ofCHRNE-patients versus further CMS patients servin as disease controls. [file 40478_2025_1946_MOESM6_ESM.xlsx]

## Sheet: Selected_miRNAs
miRNA	Validated_Gene_Targets
hsa-miR-1290	32
hsa-miR-205-5p	89
hsa-miR-99a-5p	50
hsa-miR-10b-5p	252
hsa-miR-483-5p	9
hsa-miR-483-3p	16
hsa-miR-125a-5p	263
hsa-miR-3120-5p	0
hsa-miR-365a-3p	132
hsa-miR-365b-3p	72
hsa-miR-499a-5p	21

## Sheet: Gene_Targets
database	mature_mirna_acc	mature_mirna_id	target_symbol	target_entrez	target_ensembl	experiment	support_type	pubmed_id	type
mirecords	MIMAT0000443	hsa-miR-125a-5p	ERBB2	2064	ENSG00000141736	Western blot//activity assay//Luciferase activity assay		17110380	validated
mirecords	MIMAT0000443	hsa-miR-125a-5p	ERBB3	2065	ENSG00000065361	Western blot//activity assay//Luciferase activity assay		17110380	validated
mirecords	MIMAT0000443	hsa-miR-125a-5p	LIN28		ENSG00000131914			16227573	validated
mirecords	MIMAT0000443	hsa-miR-125a-5p	ARID3B	10620	ENSG00000179361	Western blot		19881956	validated
mirecords	MIMAT0000443	hsa-miR-125a-5p	TP53	7157	ENSG00000141510	Western blot		19818772	validated
mirecords	MIMAT0000443	hsa-miR-125a-5p	HuR			Western blot//Luciferase activity assay		19875930	validated
mirecords	MIMAT0000266	hsa-miR-205-5p	ZEB2	9839	ENSG00000169554			18376396	validated
mirecords	MIMAT0000266	hsa-miR-205-5p	ZEB1	6935	ENSG00000148516			18376396	validated
mirecords	MIMAT0000266	hsa-miR-205-5p	VEGFA	7422	ENSG00000112715	ELISA		18320040	validated
mirecords	MIMAT0000266	hsa-miR-205-5p	INPPL1	3636	ENSG00000165458	Luciferase activity assay		19033458	validated
mirecords	MIMAT0000266	hsa-miR-205-5p	PRKCE	5581	ENSG00000171132	Immunostaining		19244118	validated
mirecords	MIMAT0000266	hsa-miR-205-5p	MED1	5469	ENSG00000125686	Western blot//Luciferase activity assay		20065103	validated
mirecords	MIMAT0000254	hsa-miR-10b-5p	HOXD10	3236	ENSG00000128710	Western blot//activity assay//Luciferase activity assay		17898713	validated
mirecords	MIMAT0000254	hsa-miR-10b-5p	KLF4	9314	ENSG00000136826	Western blot//Luciferase activity assay		20075075	validated
mirecords	MIMAT0000097	hsa-miR-99a-5p	RAVER2	55225	ENSG00000162437			17637574	validated
mirecords	MIMAT0000097	hsa-miR-99a-5p	MTOR	2475	ENSG00000198793			20484036	validated
mirecords	MIMAT0000097	hsa-miR-99a-5p	RPTOR	57521	ENSG00000141564			20484036	validated
mirecords	MIMAT0000097	hsa-miR-99a-5p	FGFR3	2261	ENSG00000068078	Western blot		19843843	validated
mirecords	MIMAT0000710	hsa-miR-365a-3p	HDAC4	9759	ENSG00000068024	Western blot//Luciferase activity assay		21856783	validated
mirtarbase	MIMAT0000443	hsa-miR-125a-5p	MAPK14	1432	ENSG00000112062	Luciferase reporter assay	Functional MTI	28386337	validated
mirtarbase	MIMAT0000443	hsa-miR-125a-5p	BCL2	596	ENSG00000171791	Luciferase reporter assay//qRT-PCR//Western blot	Functional MTI	26297542	validated
mirtarbase	MIMAT0000443	hsa-miR-125a-5p	MCL1	4170	ENSG00000143384	Luciferase reporter assay//qRT-PCR//Western blot	Functional MTI	26297542	validated
mirtarbase	MIMAT0000443	hsa-miR-125a-5p	E2F3	1871	ENSG00000112242	Flow//Luciferase reporter assay//qRT-PCR//Western blot	Functional MTI	25733534	validated
mirtarbase	MIMAT0000443	hsa-miR-125a-5p	CDKN1A	1026	ENSG00000124762	qRT-PCR//Luciferase reporter assay//Western blot	Functional MTI	20190813	validated
mirtarbase	MIMAT0000443	hsa-miR-125a-5p	BAK1	578	ENSG00000030110	Flow//Luciferase reporter assay//qRT-PCR//Western blot	Functional MTI	20616003	validated
mirtarbase	MIMAT0000443	hsa-miR-125a-5p	NTRK3	4916	ENSG00000140538	Luciferase reporter assay//Western blot	Functional MTI	17483472	validated
mirtarbase	MIMAT0000443	hsa-miR-125a-5p	EGFR	1956	ENSG00000146648	qRT-PCR//Western blot	Functional MTI	24484870	validated
mirtarbase	MIMAT0000443	hsa-miR-125a-5p	TRAF6	7189	ENSG00000175104	Luciferase reporter assay//qRT-PCR//Western blot	Functional MTI	24360988	validated
mirtarbase	MIMAT0000443	hsa-miR-125a-5p	RAF1	5894	ENSG00000132155	Luciferase reporter assay//qRT-PCR//Western blot	Functional MTI	27982429	validated
mirtarbase	MIMAT0000443	hsa-miR-125a-5p	LIF	3976	ENSG00000128342	ELISA	Non-Functional MTI (Weak)	19011087	validated
mirtarbase	MIMAT0000443	hsa-miR-125a-5p	KLF13	51621	ENSG00000169926	ELISA//Luciferase reporter assay//qRT-PCR//Western blot	Functional MTI	20589685	validated
mirtarbase	MIMAT0000443	hsa-miR-125a-5p	AKT1	207	ENSG00000142208	qRT-PCR//Western blot	Functional MTI	26622553	validated
mirtarbase	MIMAT0000443	hsa-miR-125a-5p	SMAD2	4087	ENSG00000175387	Luciferase reporter assay	Functional MTI	27388239	validated
mirtarbase	MIMAT0000443	hsa-miR-125a-5p	JAK2	3717	ENSG00000096968	qRT-PCR//Western blot	Functional MTI	26011312	validated
mirtarbase	MIMAT0000443	hsa-miR-125a-5p	ELAVL1	1994	ENSG00000066044	Luciferase reporter assay//Western blot	Functional MTI	19875930	validated
mirtarbase	MIMAT0000443	hsa-miR-125a-5p	STAT3	6774	ENSG00000168610	Immunoblot//Luciferase reporter assay//qRT-PCR//Immunohistochemistry	Functional MTI	26389681	validated
mirtarbase	MIMAT0000443	hsa-miR-125a-5p	ABL2	27	ENSG00000143322	Luciferase reporter assay//qRT-PCR//Western blot	Functional MTI	26766902	validated
mirtarbase	MIMAT0000443	hsa-miR-125a-5p	VPS51	738	ENSG00000149823	Luciferase reporter assay	Functional MTI	25172656	validated
mirtarbase	MIMAT0000443	hsa-miR-125a-5p	CD34	947	ENSG00000174059	Luciferase reporter assay//Microarray//Western blot//Reporter assay;Western blot	Functional MTI	18308931	validated
mirtarbase	MIMAT0000443	hsa-miR-125a-5p	ARID3A	1820	ENSG00000116017	Luciferase reporter assay//qRT-PCR//Western blot	Functional MTI	28408353	validated
mirtarbase	MIMAT0000443	hsa-miR-125a-5p	EDN1	1906	ENSG00000078401	Luciferase reporter assay	Functional MTI	27106952	validated
mirtarbase	MIMAT0000443	hsa-miR-125a-5p	EIF4EBP1	1978	ENSG00000187840	Luciferase reporter assay//qRT-PCR//Western blot	Functional MTI	26646586	validated
mirtarbase	MIMAT0000443	hsa-miR-125a-5p	ESRRA	2101	ENSG00000173153	Luciferase reporter assay//Western blot	Functional MTI	25266720	validated
mirtarbase	MIMAT0000443	hsa-miR-125a-5p	HK2	3099	ENSG00000159399	Luciferase reporter assay	Functional MTI	22593586	validated
mirtarbase	MIMAT0000443	hsa-miR-125a-5p	IFNG	3458	ENSG00000111537	ELISA//Microarray//qRT-PCR//Western blot//silico analysis	Functional MTI	24759737	validated
mirtarbase	MIMAT0000443	hsa-miR-125a-5p	LFNG	3955	ENSG00000106003	Luciferase reporter assay	Functional MTI	23484856	validated
mirtarbase	MIMAT0000443	hsa-miR-125a-5p	LIFR	3977	ENSG00000113594	Luciferase reporter assay//Western blot	Functional MTI	21788734	validated
mirtarbase	MIMAT0000443	hsa-miR-125a-5p	SMAD4	4089	ENSG00000141646	Luciferase reporter assay//Western blot	Functional MTI	22357933	validated
mirtarbase	MIMAT0000443	hsa-miR-125a-5p	MMP11	4320	ENSG00000099953	Immunohistochemistry//Luciferase reporter assay//qRT-PCR//Western blot	Functional MTI	22768249	validated
mirtarbase	MIMAT0000443	hsa-miR-125a-5p	PIK3CG	5294	ENSG00000105851	qRT-PCR//Western blot	Functional MTI	26622553	validated
mirtarbase	MIMAT0000443	hsa-miR-125a-5p	TAZ	6901	ENSG00000102125	Luciferase reporter assay	Functional MTI	27094723	validated
mirtarbase	MIMAT0000443	hsa-miR-125a-5p	TNFAIP3	7128	ENSG00000118503	qRT-PCR//Western blot	Functional MTI	22550173	validated
mirtarbase	MIMAT0000443	hsa-miR-125a-5p	HDAC5	10014	ENSG00000108840	Flow//Immunoblot//Luciferase reporter assay//qRT-PCR//Western blot	Functional MTI	25531695	validated
mirtarbase	MIMAT0000443	hsa-miR-125a-5p	HAX1	10456	ENSG00000143575	Luciferase reporter assay//qRT-PCR//Western blot	Functional MTI	27880721	validated
mirtarbase	MIMAT0000443	hsa-miR-125a-5p	SIRT7	51547	ENSG00000187531	Flow//Immunoblot//Luciferase reporter assay//Microarray//Northern blot//qRT-PCR//Western blot	Functional MTI	23079745	validated
mirtarbase	MIMAT0000443	hsa-miR-125a-5p	BCL2L12	83596	ENSG00000126453	Luciferase reporter assay//qRT-PCR//Western blot	Functional MTI	26297542	validated
mirtarbase	MIMAT0000443	hsa-miR-125a-5p	CLEC5A	23601	ENSG00000258227	Luciferase reporter assay//qRT-PCR	Functional MTI	24216483	validated
mirtarbase	MIMAT0000443	hsa-miR-125a-5p	ZBTB7A	51341	ENSG00000178951	Flow//GFP reporter assay//Luciferase reporter assay//Microarray//qRT-PCR//Western blot	Functional MTI	26713860	validated
mirtarbase	MIMAT0000443	hsa-miR-125a-5p	DLL4	54567	ENSG00000128917	Flow//Immunofluorescence//Luciferase reporter assay//Western blot	Functional MTI	27252357	validated
mirtarbase	MIMAT0000443	hsa-miR-125a-5p	GALNT14	79623	ENSG00000158089	Luciferase reporter assay//qRT-PCR//Western blot	Functional MTI	27133078	validated
mirtarbase	MIMAT0000443	hsa-miR-125a-5p	CASP2	835	ENSG00000106144	Flow//Luciferase reporter assay//qRT-PCR//Western blot	Functional MTI	26962687	validated
mirtarbase	MIMAT0000443	hsa-miR-125a-5p	NAIF1	203245	ENSG00000171169	Luciferase reporter assay//qRT-PCR//Western blot	Functional MTI	26719710	validated
mirtarbase	MIMAT0000443	hsa-miR-125a-5p	MMP11	4320	ENSG00000275365	Immunohistochemistry//Luciferase reporter assay//qRT-PCR//Western blot	Functional MTI	22768249	validated
mirtarbase	MIMAT0000443	hsa-miR-125a-5p	KLF13	51621	ENSG00000275746	ELISA//Luciferase reporter assay//qRT-PCR//Western blot	Functional MTI	20589685	validated
mirtarbase	MIMAT0000266	hsa-miR-205-5p	SMAD1	4086	ENSG00000170365	Luciferase reporter assay//qRT-PCR//Western blot	Functional MTI	23800974	validated
mirtarbase	MIMAT0000266	hsa-miR-205-5p	PTEN	5728	ENSG00000171862	Luciferase reporter assay//qRT-PCR//Western blot	Functional MTI	24084898	validated
mirtarbase	MIMAT0000266	hsa-miR-205-5p	BCL6	604	ENSG00000113916	Luciferase reporter assay//Western blot	Functional MTI	22870299	validated
mirtarbase	MIMAT0000266	hsa-miR-205-5p	E2F1	1869	ENSG00000101412	Luciferase reporter assay//qRT-PCR//Western blot	Functional MTI	22578566	validated
mirtarbase	MIMAT0000266	hsa-miR-205-5p	LAMC1	3915	ENSG00000135862	Luciferase reporter assay//qRT-PCR//Western blot	Functional MTI	22578566	validated
mirtarbase	MIMAT0000266	hsa-miR-205-5p	E2F5	1875	ENSG00000133740	Reporter assay	Functional MTI	21454583	validated
mirtarbase	MIMAT0000266	hsa-miR-205-5p	DDX5	1655	ENSG00000108654	Luciferase reporter assay	Non-Functional MTI	20065103	validated
mirtarbase	MIMAT0000266	hsa-miR-205-5p	HMGB1	3146	ENSG00000189403	ChIP-seq//Luciferase reporter assay//Next Generation Sequencing (NGS)//pSILAC//qRT-PCR//Western blot	Functional MTI	26183718	validated
mirtarbase	MIMAT0000266	hsa-miR-205-5p	CENPF	1063	ENSG00000117724	Immunohistochemistry//Luciferase reporter assay//qRT-PCR//Western blot	Functional MTI	26059417	validated
mirtarbase	MIMAT0000266	hsa-miR-205-5p	EZR	7430	ENSG00000092820	Luciferase reporter assay//Microarray	Functional MTI	25597268	validated
mirtarbase	MIMAT0000266	hsa-miR-205-5p	ITGA5	3678	ENSG00000161638	Immunohistochemistry//Luciferase reporter assay//qRT-PCR//Western blot	Functional MTI	24434435	validated
mirtarbase	MIMAT0000266	hsa-miR-205-5p	SATB2	23314	ENSG00000119042	Luciferase reporter assay//qRT-PCR//Western blot	Functional MTI	25961955	validated
mirtarbase	MIMAT0000266	hsa-miR-205-5p	CCNJ	54619	ENSG00000107443	Luciferase reporter assay//Western blot	Functional MTI	26469956	validated
mirtarbase	MIMAT0000266	hsa-miR-205-5p	AR	367	ENSG00000169083	Immunoprecipitation//In situ hybridization//Luciferase reporter assay//Micorarray//QRTPCR//Wetsern blot	Functional MTI	23571738	validated
mirtarbase	MIMAT0000266	hsa-miR-205-5p	RUNX2	860	ENSG00000124813	Luciferase reporter assay	Functional MTI	27035764	validated
mirtarbase	MIMAT0000266	hsa-miR-205-5p	ACSL1	2180	ENSG00000151726	Luciferase reporter assay//qRT-PCR//Western blot	Functional MTI	24462768	validated
mirtarbase	MIMAT0000266	hsa-miR-205-5p	ACSL4	2182	ENSG00000068366	Luciferase reporter assay//qRT-PCR//Western blot	Functional MTI	24576478	validated
mirtarbase	MIMAT0000266	hsa-miR-205-5p	HMGB3	3149	ENSG00000029993	Luciferase reporter assay//qRT-PCR//Western blot	Functional MTI	24098490	validated
mirtarbase	MIMAT0000266	hsa-miR-205-5p	LMNA	4000	ENSG00000160789	Luciferase reporter assay//Microarray	Functional MTI	25597268	validated
mirtarbase	MIMAT0000266	hsa-miR-205-5p	LRP1	4035	ENSG00000123384	qRT-PCR//Luciferase reporter assay//Western blot	Functional MTI	19665999	validated
mirtarbase	MIMAT0000266	hsa-miR-205-5p	PTPRM	5797	ENSG00000173482	Immunohistochemistry//Luciferase reporter assay//Microarray//QRTPCR	Functional MTI	23497265	validated
mirtarbase	MIMAT0000266	hsa-miR-205-5p	SRC	6714	ENSG00000197122	Reporter assay	Functional MTI	21330408	validated
mirtarbase	MIMAT0000266	hsa-miR-205-5p	PRDX2	7001	ENSG00000167815	2-D Gel Electrophoresis (2DGE)//qRT-PCR//Western blot	Functional MTI	26633009	validated
mirtarbase	MIMAT0000266	hsa-miR-205-5p	TP73	7161	ENSG00000078900	qRT-PCR//Western blot	Functional MTI	22871739	validated
mirtarbase	MIMAT0000266	hsa-miR-205-5p	UVRAG	7405	ENSG00000198382	Luciferase reporter assay//qRT-PCR//Western blot	Functional MTI	26181203	validated
mirtarbase	MIMAT0000266	hsa-miR-205-5p	YES1	7525	ENSG00000176105	Reporter assay	Functional MTI	21330408	validated
mirtarbase	MIMAT0000266	hsa-miR-205-5p	YY1	7528	ENSG00000100811	Luciferase reporter assay//qRT-PCR//Western blot	Functional MTI	24763883	validated
mirtarbase	MIMAT0000266	hsa-miR-205-5p	IL32	9235	ENSG00000008517	Luciferase reporter assay//qRT-PCR//Western blot	Functional MTI	20737563	validated
mirtarbase	MIMAT0000266	hsa-miR-205-5p	SIGMAR1	10280	ENSG00000147955	Luciferase reporter assay	Non-Functional MTI	20065103	validated
mirtarbase	MIMAT0000266	hsa-miR-205-5p	IL24	11009	ENSG00000162892	Luciferase reporter assay//qRT-PCR//Western blot	Functional MTI	20737563	validated
mirtarbase	MIMAT0000266	hsa-miR-205-5p	PHLPP2	23035	ENSG00000040199	ChIP-seq//ELISA//Immunohistochemistry//Luciferase reporter assay//qRT-PCR//Western blot	Functional MTI	23856247	validated
mirtarbase	MIMAT0000266	hsa-miR-205-5p	LRRK2	120892	ENSG00000188906	Luciferase reporter assay//qRT-PCR//Western blot	Functional MTI	23125283	validated
mirtarbase	MIMAT0000266	hsa-miR-205-5p	ESRRG	2104	ENSG00000196482	Luciferase reporter assay	Functional MTI	23589079	validated
mirtarbase	MIMAT0000266	hsa-miR-205-5p	KCNJ10	3766	ENSG00000177807	Luciferase reporter assay//qRT-PCR//Western blot	Functional MTI	23950153	validated
mirtarbase	MIMAT0000266	hsa-miR-205-5p	EGLN2	112398	ENSG00000269858	Luciferase reporter assay//Microarray//qRT-PCR//Western blot	Functional MTI	22859986	validated
mirtarbase	MIMAT0000266	hsa-miR-205-5p	PTEN	5728	ENSG00000284792	Luciferase reporter assay//qRT-PCR//Western blot	Functional MTI	24084898	validated
mirtarbase	MIMAT0000266	hsa-miR-205-5p	CCN1	3491	ENSG00000142871	Western blot	Functional MTI	23056551	validated
mirtarbase	MIMAT0000266	hsa-miR-205-5p	CCN2	1490	ENSG00000118523	Western blot	Functional MTI	23056551	validated
mirtarbase	MIMAT0000254	hsa-miR-10b-5p	NOTCH1	4851	ENSG00000148400	Luciferase reporter assay	Functional MTI	23034333	validated
mirtarbase	MIMAT0000254	hsa-miR-10b-5p	TPM1	7168	ENSG00000140416	Western blot	Functional MTI	22766763	validated
mirtarbase	MIMAT0000254	hsa-miR-10b-5p	PDCD4	27250	ENSG00000150593	Western blot	Functional MTI	22766763	validated
mirtarbase	MIMAT0000254	hsa-miR-10b-5p	CDKN2A	1029	ENSG00000147889	Luciferase reporter assay//Western blot	Functional MTI	21471404	validated
mirtarbase	MIMAT0000254	hsa-miR-10b-5p	PPARA	5465	ENSG00000186951	Luciferase reporter assay//qRT-PCR//Western blot	Functional MTI	19780876	validated
mirtarbase	MIMAT0000254	hsa-miR-10b-5p	HTATIP2	10553	ENSG00000109854	Luciferase reporter assay//qRT-PCR//Western blot	Functional MTI	24096486	validated
mirtarbase	MIMAT0000254	hsa-miR-10b-5p	BCL2L11	10018	ENSG00000153094	Luciferase reporter assay//Western blot	Functional MTI	21471404	validated
mirtarbase	MIMAT0000254	hsa-miR-10b-5p	MBNL2	10150	ENSG00000139793	Luciferase reporter assay	Functional MTI	26881967	validated
mirtarbase	MIMAT0000254	hsa-miR-10b-5p	CREB1	1385	ENSG00000118260	Luciferase reporter assay	Functional MTI	26796749	validated
mirtarbase	MIMAT0000254	hsa-miR-10b-5p	HOXB3	3213	ENSG00000120093	Luciferase reporter assay//qRT-PCR//Western blot	Functional MTI	27447302	validated
mirtarbase	MIMAT0000254	hsa-miR-10b-5p	MBNL1	4154	ENSG00000152601	Luciferase reporter assay	Functional MTI	26881967	validated
mirtarbase	MIMAT0000254	hsa-miR-10b-5p	NF1	4763	ENSG00000196712	GFP reporter assay//Luciferase reporter assay//Microarray//qRT-PCR	Functional MTI	20550523	validated
mirtarbase	MIMAT0000254	hsa-miR-10b-5p	PAX6	5080	ENSG00000007372	Luciferase reporter assay	Functional MTI	23034333	validated
mirtarbase	MIMAT0000254	hsa-miR-10b-5p	PIK3CA	5290	ENSG00000121879	Luciferase reporter assay//Western blot	Functional MTI	25896413	validated
mirtarbase	MIMAT0000254	hsa-miR-10b-5p	SDC1	6382	ENSG00000115884	Luciferase reporter assay	Functional MTI	22573479	validated
mirtarbase	MIMAT0000254	hsa-miR-10b-5p	SRSF1	6426	ENSG00000136450	Luciferase reporter assay	Functional MTI	21118818	validated
mirtarbase	MIMAT0000254	hsa-miR-10b-5p	TRA2B	6434	ENSG00000136527	Luciferase reporter assay	Functional MTI	21118818	validated
mirtarbase	MIMAT0000254	hsa-miR-10b-5p	TFAP2C	7022	ENSG00000087510	Luciferase reporter assay//Western blot	Functional MTI	21471404	validated
mirtarbase	MIMAT0000254	hsa-miR-10b-5p	TIAM1	7074	ENSG00000156299	Luciferase reporter assay//qRT-PCR//Western blot	Functional MTI	24481854	validated
mirtarbase	MIMAT0000254	hsa-miR-10b-5p	NR4A3	8013	ENSG00000119508	Reporter assay	Non-Functional MTI	21642433	validated
mirtarbase	MIMAT0000254	hsa-miR-10b-5p	NRP2	8828	ENSG00000118257	Reporter assay	Non-Functional MTI	21642433	validated
mirtarbase	MIMAT0000254	hsa-miR-10b-5p	KL	9365	ENSG00000133116	Luciferase reporter assay//Western blot	Functional MTI	25988292	validated
mirtarbase	MIMAT0000254	hsa-miR-10b-5p	NCOR2	9612	ENSG00000196498	qRT-PCR//Western blot	Functional MTI	21212796	validated
mirtarbase	MIMAT0000254	hsa-miR-10b-5p	MAPRE1	22919	ENSG00000101367	Luciferase reporter assay	Functional MTI	21562367	validated
mirtarbase	MIMAT0000254	hsa-miR-10b-5p	RSRC1	51319	ENSG00000174891	Luciferase reporter assay	Functional MTI	26881967	validated
mirtarbase	MIMAT0000254	hsa-miR-10b-5p	MBNL3	55796	ENSG00000076770	Luciferase reporter assay	Functional MTI	26881967	validated
mirtarbase	MIMAT0000254	hsa-miR-10b-5p	GP1BA	2811	ENSG00000185245	Luciferase reporter assay//qRT-PCR	Functional MTI	27834869	validated
mirtarbase	MIMAT0000254	hsa-miR-10b-5p	PIEZO1	9780	ENSG00000103335	Luciferase reporter assay	Functional MTI	22322955	validated
mirtarbase	MIMAT0000254	hsa-miR-10b-5p	DDX58	23586	ENSG00000107201	Luciferase reporter assay	Functional MTI	25312779	validated
mirtarbase	MIMAT0000254	hsa-miR-10b-5p	SART3	9733	ENSG00000075856	Luciferase reporter assay	Functional MTI	26881967	validated
mirtarbase	MIMAT0000254	hsa-miR-10b-5p	CSMD1	64478	ENSG00000183117	Immunocytochemistry//Immunohistochemistry//Luciferase reporter assay//qRT-PCR	Functional MTI	27756250	validated
mirtarbase	MIMAT0000097	hsa-miR-99a-5p	HOXA1	3198	ENSG00000105991	Luciferase reporter assay//Microarray//qRT-PCR//Western blot	Functional MTI	24312487	validated
mirtarbase	MIMAT0000097	hsa-miR-99a-5p	AGO2	27161	ENSG00000123908	Luciferase reporter assay//qRT-PCR//Western blot	Functional MTI	24732044	validated
mirtarbase	MIMAT0000097	hsa-miR-99a-5p	CAPNS1	826	ENSG00000126247	Luciferase reporter assay//qRT-PCR//Western blot	Functional MTI	27994509	validated
mirtarbase	MIMAT0000097	hsa-miR-99a-5p	FKBP5	2289	ENSG00000096060	FACS//Luciferase reporter assay//qRT-PCR//Western blot	Functional MTI	24030073	validated
mirtarbase	MIMAT0000097	hsa-miR-99a-5p	IGF1R	3480	ENSG00000140443	Luciferase reporter assay//qRT-PCR//Western blot	Functional MTI	21878637	validated
mirtarbase	MIMAT0000097	hsa-miR-99a-5p	SERPINE1	5054	ENSG00000106366	Luciferase reporter assay	Non-Functional MTI	21175428	validated
mirtarbase	MIMAT0000097	hsa-miR-99a-5p	MTMR3	8897	ENSG00000100330	Luciferase reporter assay//qRT-PCR//Western blot	Functional MTI	23731011	validated
mirtarbase	MIMAT0000097	hsa-miR-99a-5p	CTDSPL	10217	ENSG00000144677	Luciferase reporter assay	Functional MTI	24191888	validated
mirtarbase	MIMAT0000097	hsa-miR-99a-5p	TRIB2	28951	ENSG00000071575	Luciferase reporter assay	Functional MTI	24191888	validated
mirtarbase	MIMAT0000097	hsa-miR-99a-5p	NOX4	50507	ENSG00000086991	Luciferase reporter assay//qRT-PCR//Western blot	Functional MTI	26986073	validated
mirtarbase	MIMAT0000097	hsa-miR-99a-5p	SMARCA5	8467	ENSG00000153147	Western blot	Functional MTI	22525276	validated
mirtarbase	MIMAT0000710	hsa-miR-365a-3p	KRAS	3845	ENSG00000133703	In situ hybridization//RTPCR//Luciferase reporter assay//Microarray//Western blot	Functional MTI	24374827	validated
mirtarbase	MIMAT0000710	hsa-miR-365a-3p	CCND1	595	ENSG00000110092	Luciferase reporter assay//Western blot	Functional MTI	22072615	validated
mirtarbase	MIMAT0000710	hsa-miR-365a-3p	CDC25A	993	ENSG00000164045	Flow//In situ hybridization//Luciferase reporter assay//Microarray//qRT-PCR//Western blot	Functional MTI	24149576	validated
mirtarbase	MIMAT0000710	hsa-miR-365a-3p	BAX	581	ENSG00000087088	Microarray//Western blot	Functional MTI	24216611	validated
mirtarbase	MIMAT0000710	hsa-miR-365a-3p	SHC1	6464	ENSG00000160691	Microarray//Western blot	Functional MTI	24216611	validated
mirtarbase	MIMAT0000710	hsa-miR-365a-3p	MAX	4149	ENSG00000125952	In situ hybridization//RTPCR//Luciferase reporter assay//Microarray//Western blot	Non-Functional MTI	24374827	validated
mirtarbase	MIMAT0000710	hsa-miR-365a-3p	ACVR1	90	ENSG00000115170	Luciferase reporter assay//qRT-PCR	Functional MTI	23227223	validated
mirtarbase	MIMAT0000710	hsa-miR-365a-3p	IL6	3569	ENSG00000136244	Reporter assay	Functional MTI	21518763	validated
mirtarbase	MIMAT0002173	hsa-miR-483-3p	CDK4	1019	ENSG00000135446	Immunoblot//Immunofluorescence//Immunoprecipitaion//Luciferase reporter assay//qRT-PCR	Functional MTI	23429262	validated
mirtarbase	MIMAT0002173	hsa-miR-483-3p	BBC3	27113	ENSG00000105327	qRT-PCR//Luciferase reporter assay//Western blot//Northern blot	Functional MTI	20388800	validated
mirtarbase	MIMAT0002173	hsa-miR-483-3p	RASGRF1	5923	ENSG00000058335	Immunoblot//Immunofluorescence//Immunoprecipitaion//Luciferase reporter assay//qRT-PCR	Functional MTI	23429262	validated
mirtarbase	MIMAT0002173	hsa-miR-483-3p	SRF	6722	ENSG00000112658	Luciferase reporter assay	Functional MTI	26801758	validated
mirtarbase	MIMAT0002173	hsa-miR-483-3p	EI24	9538	ENSG00000149547	Luciferase reporter assay//qRT-PCR//Western blot	Functional MTI	26801660	validated
mirtarbase	MIMAT0002173	hsa-miR-483-3p	DLC1	10395	ENSG00000164741	Luciferase reporter assay//qRT-PCR//Western blot	Functional MTI	27366946	validated
mirtarbase	MIMAT0002173	hsa-miR-483-3p	IGF1	3479	ENSG00000017427	Flow//Immunoblot//Luciferase reporter assay//qRT-PCR//Western blot	Functional MTI	23403580	validated
mirtarbase	MIMAT0002173	hsa-miR-483-3p	PARD3	56288	ENSG00000148498	qRT-PCR//Western blot	Functional MTI	22101077	validated
mirtarbase	MIMAT0002173	hsa-miR-483-3p	DLC1	10395	ENSG00000285265	Luciferase reporter assay//qRT-PCR//Western blot	Functional MTI	27366946	validated
mirtarbase	MIMAT0004761	hsa-miR-483-5p	NOTCH3	4854	ENSG00000074181	Luciferase reporter assay//qRT-PCR//Western blot	Functional MTI	25622783	validated
mirtarbase	MIMAT0004761	hsa-miR-483-5p	RHOA	387	ENSG00000067560	Luciferase reporter assay//Microarray//qRT-PCR//Western blot	Functional MTI	26148871	validated
mirtarbase	MIMAT0004761	hsa-miR-483-5p	ALCAM	214	ENSG00000170017	Luciferase reporter assay	Functional MTI	24710410	validated
mirtarbase	MIMAT0004761	hsa-miR-483-5p	MAPK3	5595	ENSG00000102882	Luciferase reporter assay//Microarray//qRT-PCR//Western blot	Functional MTI	22465663	validated
mirtarbase	MIMAT0004761	hsa-miR-483-5p	CKB	1152	ENSG00000166165	Luciferase reporter assay//qRT-PCR//	Functional MTI	25601461	validated
mirtarbase	MIMAT0004761	hsa-miR-483-5p	FAM160B2	64760	ENSG00000158863	Immunoblot//Immunohistochemistry//Luciferase reporter assay//qRT-PCR	Functional MTI	22971576	validated
mirtarbase	MIMAT0002870	hsa-miR-499a-5p	ETS1	2113	ENSG00000134954	Luciferase reporter assay//qRT-PCR//Western blot	Functional MTI	22664953	validated
mirtarbase	MIMAT0002870	hsa-miR-499a-5p	VAV3	10451	ENSG00000134215	Immunofluorescence//Immunohistochemistry//Luciferase reporter assay//qRT-PCR//Western blot	Functional MTI	26972445	validated
mirtarbase	MIMAT0002870	hsa-miR-499a-5p	FOXO4	4303	ENSG00000184481	Luciferase reporter assay//qRT-PCR//Western blot	Functional MTI	21934092	validated
mirtarbase	MIMAT0002870	hsa-miR-499a-5p	SOX6	55553	ENSG00000110693	Luciferase reporter assay	Functional MTI	20081117	validated
mirtarbase	MIMAT0005880	hsa-miR-1290	FOXA1	3169	ENSG00000129514	Flow//Luciferase reporter assay//qRT-PCR//Western blot	Functional MTI	26851540	validated
tarbase	MIMAT0000443	hsa-miR-125a-5p	THBS1	7057	ENSG00000137801	Degradome sequencing//Degradome sequencing//Degradome sequencing	positive		validated
tarbase	MIMAT0000443	hsa-miR-125a-5p	UHMK1	127933	ENSG00000152332	Degradome sequencing//Degradome sequencing	positive		validated
tarbase	MIMAT0000443	hsa-miR-125a-5p	ADAR	103	ENSG00000160710	Degradome sequencing//Degradome sequencing	positive		validated
tarbase	MIMAT0000443	hsa-miR-125a-5p	SLC7A1	6541	ENSG00000139514	Degradome sequencing//Degradome sequencing	positive		validated
tarbase	MIMAT0000443	hsa-miR-125a-5p	SOX4	6659	ENSG00000124766	Degradome sequencing//Degradome sequencing	positive		validated
tarbase	MIMAT0000443	hsa-miR-125a-5p	BTG2	7832	ENSG00000159388	Degradome sequencing//Degradome sequencing//Degradome sequencing//Degradome sequencing//Degradome sequencing//Degradome sequencing	positive		validated
tarbase	MIMAT0000443	hsa-miR-125a-5p	SP1	6667	ENSG00000185591	Degradome sequencing//Degradome sequencing	positive		validated
tarbase	MIMAT0000443	hsa-miR-125a-5p	IGF2BP1	10642	ENSG00000159217	Degradome sequencing//Degradome sequencing	positive		validated
tarbase	MIMAT0000443	hsa-miR-125a-5p	B4GALT1	2683	ENSG00000086062	Degradome sequencing//Degradome sequencing	positive		validated
tarbase	MIMAT0000443	hsa-miR-125a-5p	CD59	966	ENSG00000085063	Degradome sequencing//Degradome sequencing//Degradome sequencing//Degradome sequencing//Degradome sequencing	positive		validated
tarbase	MIMAT0000443	hsa-miR-125a-5p	ZHX1	11244	ENSG00000165156	Degradome sequencing//Degradome sequencing	positive		validated
tarbase	MIMAT0000443	hsa-miR-125a-5p	HERPUD1	9709	ENSG00000051108	Degradome sequencing//Degradome sequencing	positive		validated
tarbase	MIMAT0000443	hsa-miR-125a-5p	JUN	3725	ENSG00000177606	Degradome sequencing//Degradome sequencing//Degradome sequencing	positive		validated
tarbase	MIMAT0000443	hsa-miR-125a-5p	PWWP2A	114825	ENSG00000170234	Degradome sequencing//Degradome sequencing//Degradome sequencing	positive		validated
tarbase	MIMAT0000443	hsa-miR-125a-5p	CEBPG	1054	ENSG00000153879	Degradome sequencing//Degradome sequencing	positive		validated
tarbase	MIMAT0000443	hsa-miR-125a-5p	SGPL1	8879	ENSG00000166224	Degradome sequencing//Degradome sequencing//Degradome sequencing	positive		validated
tarbase	MIMAT0000443	hsa-miR-125a-5p	JARID2	3720	ENSG00000008083	Degradome sequencing//Degradome sequencing//Degradome sequencing//Degradome sequencing//Degradome sequencing//Degradome sequencing	positive		validated
tarbase	MIMAT0000443	hsa-miR-125a-5p	IRAK1	3654	ENSG00000184216	Degradome sequencing//Degradome sequencing	positive		validated
tarbase	MIMAT0000443	hsa-miR-125a-5p	ATXN1	6310	ENSG00000124788	Degradome sequencing//Degradome sequencing//Degradome sequencing//Degradome sequencing	positive		validated
tarbase	MIMAT0000443	hsa-miR-125a-5p	GRN	2896	ENSG00000030582	Degradome sequencing//Degradome sequencing	positive		validated
tarbase	MIMAT0000443	hsa-miR-125a-5p	DICER1	23405	ENSG00000100697	Degradome sequencing//Degradome sequencing	positive		validated
tarbase	MIMAT0000443	hsa-miR-125a-5p	REST	5978	ENSG00000084093	Degradome sequencing//Degradome sequencing//Degradome sequencing	positive		validated
tarbase	MIMAT0000443	hsa-miR-125a-5p	TP53INP1	94241	ENSG00000164938	Degradome sequencing//Degradome sequencing	positive		validated
tarbase	MIMAT0000443	hsa-miR-125a-5p	CAPRIN1	4076	ENSG00000135387	Degradome sequencing//Degradome sequencing	positive		validated
tarbase	MIMAT0000443	hsa-miR-125a-5p	P2RX7	5027	ENSG00000089041	Degradome sequencing//Degradome sequencing//Degradome sequencing	negative		validated
tarbase	MIMAT0000443	hsa-miR-125a-5p	CFLAR	8837	ENSG00000003402	Degradome sequencing//Degradome sequencing	positive		validated
tarbase	MIMAT0000443	hsa-miR-125a-5p	LDLR	3949	ENSG00000130164	Degradome sequencing//Degradome sequencing	positive		validated
tarbase	MIMAT0000443	hsa-miR-125a-5p	TNRC6A	27327	ENSG00000090905	Degradome sequencing//Degradome sequencing//Degradome sequencing//Degradome sequencing	positive		validated
tarbase	MIMAT0000443	hsa-miR-125a-5p	SOD2	6648	ENSG00000112096	Degradome sequencing//Degradome sequencing//Degradome sequencing	positive		validated
tarbase	MIMAT0000443	hsa-miR-125a-5p	PDS5A	23244	ENSG00000121892	Degradome sequencing//Degradome sequencing	positive		validated
tarbase	MIMAT0000443	hsa-miR-125a-5p	ADAM17	6868	ENSG00000151694	Degradome sequencing//Degradome sequencing	positive		validated
tarbase	MIMAT0000443	hsa-miR-125a-5p	ELF1	1997	ENSG00000120690	Degradome sequencing//Degradome sequencing	positive		validated
tarbase	MIMAT0000443	hsa-miR-125a-5p	ACTG1	71	ENSG00000184009	Degradome sequencing//Degradome sequencing	positive		validated
tarbase	MIMAT0000443	hsa-miR-125a-5p	PARP1	142	ENSG00000143799	Degradome sequencing//Degradome sequencing//Degradome sequencing	positive		validated
tarbase	MIMAT0000443	hsa-miR-125a-5p	ZFHX3	463	ENSG00000140836	Degradome sequencing//Degradome sequencing	positive		validated
tarbase	MIMAT0000443	hsa-miR-125a-5p	CA12	771	ENSG00000074410	Degradome sequencing//Degradome sequencing	positive		validated
tarbase	MIMAT0000443	hsa-miR-125a-5p	CALU	813	ENSG00000128595	Degradome sequencing//Degradome sequencing//Degradome sequencing//Degradome sequencing	positive		validated
tarbase	MIMAT0000443	hsa-miR-125a-5p	DDX3X	1654	ENSG00000215301	Degradome sequencing//Degradome sequencing	positive		validated
tarbase	MIMAT0000443	hsa-miR-125a-5p	DSG2	1829	ENSG00000046604	Degradome sequencing//Degradome sequencing//Degradome sequencing	positive		validated
tarbase	MIMAT0000443	hsa-miR-125a-5p	DUSP6	1848	ENSG00000139318	Degradome sequencing//Degradome sequencing	positive		validated
tarbase	MIMAT0000443	hsa-miR-125a-5p	EFNB2	1948	ENSG00000125266	Degradome sequencing//Degradome sequencing	positive		validated
tarbase	MIMAT0000443	hsa-miR-125a-5p	EIF4EBP2	1979	ENSG00000148730	Degradome sequencing//Degradome sequencing//Degradome sequencing//Degradome sequencing	positive		validated
tarbase	MIMAT0000443	hsa-miR-125a-5p	EPHA4	2043	ENSG00000116106	Degradome sequencing//Degradome sequencing	positive		validated
tarbase	MIMAT0000443	hsa-miR-125a-5p	FUS	2521	ENSG00000089280	Degradome sequencing//Degradome sequencing//Degradome sequencing	positive		validated
tarbase	MIMAT0000443	hsa-miR-125a-5p	MKNK2	2872	ENSG00000099875	Degradome sequencing//Degradome sequencing//Degradome sequencing	positive		validated
tarbase	MIMAT0000443	hsa-miR-125a-5p	HNRNPU	3192	ENSG00000153187	Degradome sequencing//Degradome sequencing	positive		validated
tarbase	MIMAT0000443	hsa-miR-125a-5p	SMAD7	4092	ENSG00000101665	Degradome sequencing//Degradome sequencing//Degradome sequencing//Degradome sequencing//Degradome sequencing	positive		validated
tarbase	MIMAT0000443	hsa-miR-125a-5p	MAZ	4150	ENSG00000103495	Degradome sequencing//Degradome sequencing//Degradome sequencing//Degradome sequencing//Degradome sequencing	positive		validated
tarbase	MIMAT0000443	hsa-miR-125a-5p	PCDH9	5101	ENSG00000184226	Degradome sequencing//Degradome sequencing	positive		validated
tarbase	MIMAT0000443	hsa-miR-125a-5p	PLAGL2	5326	ENSG00000126003	Degradome sequencing//Degradome sequencing	positive		validated
tarbase	MIMAT0000443	hsa-miR-125a-5p	PMAIP1	5366	ENSG00000141682	Degradome sequencing//Degradome sequencing//Degradome sequencing	positive		validated
tarbase	MIMAT0000443	hsa-miR-125a-5p	PTPN14	5784	ENSG00000152104	Degradome sequencing//Degradome sequencing	positive		validated
tarbase	MIMAT0000443	hsa-miR-125a-5p	RORA	6095	ENSG00000069667	Degradome sequencing//Degradome sequencing	positive		validated
tarbase	MIMAT0000443	hsa-miR-125a-5p	SLC1A5	6510	ENSG00000105281	Degradome sequencing//Degradome sequencing	positive		validated
tarbase	MIMAT0000443	hsa-miR-125a-5p	SLC3A2	6520	ENSG00000168003	Degradome sequencing//Degradome sequencing	positive		validated
tarbase	MIMAT0000443	hsa-miR-125a-5p	SON	6651	ENSG00000159140	Degradome sequencing//Degradome sequencing//Degradome sequencing	positive		validated
tarbase	MIMAT0000443	hsa-miR-125a-5p	STRN	6801	ENSG00000115808	Degradome sequencing//Degradome sequencing	positive		validated
tarbase	MIMAT0000443	hsa-miR-125a-5p	STX3	6809	ENSG00000166900	Degradome sequencing//Degradome sequencing	positive		validated
tarbase	MIMAT0000443	hsa-miR-125a-5p	TMBIM6	7009	ENSG00000139644	Degradome sequencing//Degradome sequencing//Degradome sequencing	positive		validated
tarbase	MIMAT0000443	hsa-miR-125a-5p	UCHL3	7347	ENSG00000118939	Degradome sequencing//Degradome sequencing	positive		validated
tarbase	MIMAT0000443	hsa-miR-125a-5p	UGCG	7357	ENSG00000148154	Degradome sequencing//Degradome sequencing//Degradome sequencing//Degradome sequencing//Degradome sequencing	positive		validated
tarbase	MIMAT0000443	hsa-miR-125a-5p	YWHAG	7532	ENSG00000170027	Degradome sequencing//Degradome sequencing	positive		validated
tarbase	MIMAT0000443	hsa-miR-125a-5p	CSDE1	7812	ENSG00000009307	Degradome sequencing//Degradome sequencing	positive		validated
tarbase	MIMAT0000443	hsa-miR-125a-5p	KMT2D	8085	ENSG00000167548	Degradome sequencing//Degradome sequencing	positive		validated
tarbase	MIMAT0000443	hsa-miR-125a-5p	ARID1A	8289	ENSG00000117713	Degradome sequencing//Degradome sequencing//Degradome sequencing	positive		validated
tarbase	MIMAT0000443	hsa-miR-125a-5p	STC2	8614	ENSG00000113739	Degradome sequencing//Degradome sequencing//Degradome sequencing	positive		validated
tarbase	MIMAT0000443	hsa-miR-125a-5p	RAB11A	8766	ENSG00000103769	Degradome sequencing//Degradome sequencing	positive		validated
tarbase	MIMAT0000443	hsa-miR-125a-5p	TNFRSF10B	8795	ENSG00000120889	Degradome sequencing//Degradome sequencing	positive		validated
tarbase	MIMAT0000443	hsa-miR-125a-5p	PER2	8864	ENSG00000132326	Degradome sequencing//Degradome sequencing	positive		validated
tarbase	MIMAT0000443	hsa-miR-125a-5p	SCAF11	9169	ENSG00000139218	Degradome sequencing//Degradome sequencing//Degradome sequencing	positive		validated
tarbase	MIMAT0000443	hsa-miR-125a-5p	MFHAS1	9258	ENSG00000147324	Degradome sequencing//Degradome sequencing	positive		validated
tarbase	MIMAT0000443	hsa-miR-125a-5p	MORF4L2	9643	ENSG00000123562	Degradome sequencing//Degradome sequencing	positive		validated
tarbase	MIMAT0000443	hsa-miR-125a-5p	USP34	9736	ENSG00000115464	Degradome sequencing//Degradome sequencing	positive		validated
tarbase	MIMAT0000443	hsa-miR-125a-5p	IST1	9798	ENSG00000182149	Degradome sequencing//Degradome sequencing//Degradome sequencing	positive		validated
tarbase	MIMAT0000443	hsa-miR-125a-5p	ARMCX2	9823	ENSG00000184867	Degradome sequencing//Degradome sequencing	positive		validated
tarbase	MIMAT0000443	hsa-miR-125a-5p	CEP350	9857	ENSG00000135837	Degradome sequencing//Degradome sequencing	positive		validated
tarbase	MIMAT0000443	hsa-miR-125a-5p	SEC24B	10427	ENSG00000138802	Degradome sequencing//Degradome sequencing	positive		validated
tarbase	MIMAT0000443	hsa-miR-125a-5p	SEC23B	10483	ENSG00000101310	Degradome sequencing//Degradome sequencing//Degradome sequencing	positive		validated
tarbase	MIMAT0000443	hsa-miR-125a-5p	DDX17	10521	ENSG00000100201	Degradome sequencing//Degradome sequencing	positive		validated
tarbase	MIMAT0000443	hsa-miR-125a-5p	ZNF460	10794	ENSG00000197714	Degradome sequencing//Degradome sequencing	positive		validated
tarbase	MIMAT0000443	hsa-miR-125a-5p	EHD1	10938	ENSG00000110047	Degradome sequencing//Degradome sequencing	positive		validated
tarbase	MIMAT0000443	hsa-miR-125a-5p	CPSF6	11052	ENSG00000111605	Degradome sequencing//Degradome sequencing	positive		validated
tarbase	MIMAT0000443	hsa-miR-125a-5p	ADAMTS5	11096	ENSG00000154736	Degradome sequencing//Degradome sequencing	positive		validated
tarbase	MIMAT0000443	hsa-miR-125a-5p	RPP14	11102	ENSG00000163684	Degradome sequencing//Degradome sequencing//Degradome sequencing	positive		validated
tarbase	MIMAT0000443	hsa-miR-125a-5p	SEC23IP	11196	ENSG00000107651	Degradome sequencing//Degradome sequencing	positive		validated
tarbase	MIMAT0000443	hsa-miR-125a-5p	LYPLA2	11313	ENSG00000011009	Degradome sequencing//Degradome sequencing	positive		validated
tarbase	MIMAT0000443	hsa-miR-125a-5p	COPZ1	22818	ENSG00000111481	Degradome sequencing//Degradome sequencing	positive		validated
tarbase	MIMAT0000443	hsa-miR-125a-5p	RUFY3	22902	ENSG00000018189	Degradome sequencing//Degradome sequencing//Degradome sequencing	positive		validated
tarbase	MIMAT0000443	hsa-miR-125a-5p	NUP210	23225	ENSG00000132182	Degradome sequencing//Degradome sequencing	positive		validated
tarbase	MIMAT0000443	hsa-miR-125a-5p	CAMSAP2	23271	ENSG00000118200	Degradome sequencing//Degradome sequencing//Degradome sequencing//Degradome sequencing//Degradome sequencing//Degradome sequencing	positive		validated
tarbase	MIMAT0000443	hsa-miR-125a-5p	KHNYN	23351	ENSG00000100441	Degradome sequencing//Degradome sequencing//Degradome sequencing	positive		validated
tarbase	MIMAT0000443	hsa-miR-125a-5p	LARP1	23367	ENSG00000155506	Degradome sequencing//Degradome sequencing	positive		validated
tarbase	MIMAT0000443	hsa-miR-125a-5p	ZNF281	23528	ENSG00000162702	Degradome sequencing//Degradome sequencing//Degradome sequencing//Degradome sequencing//Degradome sequencing	positive		validated
tarbase	MIMAT0000443	hsa-miR-125a-5p	NNT	23530	ENSG00000112992	Degradome sequencing//Degradome sequencing	positive		validated
tarbase	MIMAT0000443	hsa-miR-125a-5p	TMEM50A	23585	ENSG00000183726	Degradome sequencing//Degradome sequencing	positive		validated
tarbase	MIMAT0000443	hsa-miR-125a-5p	SACS	26278	ENSG00000151835	Degradome sequencing//Degradome sequencing	positive		validated
tarbase	MIMAT0000443	hsa-miR-125a-5p	SNX5	27131	ENSG00000089006	Degradome sequencing//Degradome sequencing//Degradome sequencing	positive		validated
tarbase	MIMAT0000443	hsa-miR-125a-5p	BRPF3	27154	ENSG00000096070	Degradome sequencing//Degradome sequencing	positive		validated
tarbase	MIMAT0000443	hsa-miR-125a-5p	REPIN1	29803	ENSG00000214022	Degradome sequencing//Degradome sequencing	positive		validated
tarbase	MIMAT0000443	hsa-miR-125a-5p	TNPO2	30000	ENSG00000105576	Degradome sequencing//Degradome sequencing	positive		validated
tarbase	MIMAT0000443	hsa-miR-125a-5p	DNTTIP2	30836	ENSG00000067334	Degradome sequencing//Degradome sequencing//Degradome sequencing//Degradome sequencing//Degradome sequencing	positive		validated
tarbase	MIMAT0000443	hsa-miR-125a-5p	VPS36	51028	ENSG00000136100	Degradome sequencing//Degradome sequencing//Degradome sequencing	positive		validated
tarbase	MIMAT0000443	hsa-miR-125a-5p	IER3IP1	51124	ENSG00000134049	Degradome sequencing//Degradome sequencing	positive		validated
tarbase	MIMAT0000443	hsa-miR-125a-5p	YTHDF2	51441	ENSG00000198492	Degradome sequencing//Degradome sequencing//Degradome sequencing//Degradome sequencing//Degradome sequencing	positive		validated
tarbase	MIMAT0000443	hsa-miR-125a-5p	ZFYVE1	53349	ENSG00000165861	Degradome sequencing//Degradome sequencing	positive		validated
tarbase	MIMAT0000443	hsa-miR-125a-5p	BRWD1	54014	ENSG00000185658	Degradome sequencing//Degradome sequencing	positive		validated
tarbase	MIMAT0000443	hsa-miR-125a-5p	PPP1R12C	54776	ENSG00000125503	Degradome sequencing//Degradome sequencing	positive		validated
tarbase	MIMAT0000443	hsa-miR-125a-5p	TET2	54790	ENSG00000168769	Degradome sequencing//Degradome sequencing	positive		validated
tarbase	MIMAT0000443	hsa-miR-125a-5p	SNRK	54861	ENSG00000163788	Degradome sequencing//Degradome sequencing	positive		validated
tarbase	MIMAT0000443	hsa-miR-125a-5p	SEMA4C	54910	ENSG00000168758	Degradome sequencing//Degradome sequencing//Degradome sequencing//Degradome sequencing//Degradome sequencing//Degradome sequencing	positive		validated
tarbase	MIMAT0000443	hsa-miR-125a-5p	FAM118A	55007	ENSG00000100376	Degradome sequencing//Degradome sequencing	positive		validated
tarbase	MIMAT0000443	hsa-miR-125a-5p	GPATCH2	55105	ENSG00000092978	Degradome sequencing//Degradome sequencing	positive		validated
tarbase	MIMAT0000443	hsa-miR-125a-5p	SLC39A9	55334	ENSG00000029364	Degradome sequencing//Degradome sequencing	positive		validated
tarbase	MIMAT0000443	hsa-miR-125a-5p	YOD1	55432	ENSG00000180667	Degradome sequencing//Degradome sequencing//Degradome sequencing	positive		validated
tarbase	MIMAT0000443	hsa-miR-125a-5p	HIF1AN	55662	ENSG00000166135	Degradome sequencing//Degradome sequencing//Degradome sequencing//Degradome sequencing	positive		validated
tarbase	MIMAT0000443	hsa-miR-125a-5p	DHX33	56919	ENSG00000005100	Degradome sequencing//Degradome sequencing	positive		validated
tarbase	MIMAT0000443	hsa-miR-125a-5p	STOX2	56977	ENSG00000173320	Degradome sequencing//Degradome sequencing	positive		validated
tarbase	MIMAT0000443	hsa-miR-125a-5p	RTN4	57142	ENSG00000115310	Degradome sequencing//Degradome sequencing	positive		validated
tarbase	MIMAT0000443	hsa-miR-125a-5p	BIRC6	57448	ENSG00000115760	Degradome sequencing//Degradome sequencing//Degradome sequencing	positive		validated
tarbase	MIMAT0000443	hsa-miR-125a-5p	GATAD2B	57459	ENSG00000143614	Degradome sequencing//Degradome sequencing	positive		validated
tarbase	MIMAT0000443	hsa-miR-125a-5p	HEG1	57493	ENSG00000173706	Degradome sequencing//Degradome sequencing//Degradome sequencing	positive		validated
tarbase	MIMAT0000443	hsa-miR-125a-5p	KIDINS220	57498	ENSG00000134313	Degradome sequencing//Degradome sequencing	positive		validated
tarbase	MIMAT0000443	hsa-miR-125a-5p	KIAA1522	57648	ENSG00000162522	Degradome sequencing//Degradome sequencing//Degradome sequencing	positive		validated
tarbase	MIMAT0000443	hsa-miR-125a-5p	CHD8	57680	ENSG00000100888	Degradome sequencing//Degradome sequencing//Degradome sequencing	positive		validated
tarbase	MIMAT0000443	hsa-miR-125a-5p	GPR107	57720	ENSG00000148358	Degradome sequencing//Degradome sequencing	positive		validated
tarbase	MIMAT0000443	hsa-miR-125a-5p	PCTP	58488	ENSG00000141179	Degradome sequencing//Degradome sequencing//Degradome sequencing//Degradome sequencing	positive		validated
tarbase	MIMAT0000443	hsa-miR-125a-5p	ELOVL5	60481	ENSG00000012660	Degradome sequencing//Degradome sequencing	positive		validated
tarbase	MIMAT0000443	hsa-miR-125a-5p	MOAP1	64112	ENSG00000165943	Degradome sequencing//Degradome sequencing	positive		validated
tarbase	MIMAT0000443	hsa-miR-125a-5p	DUS1L	64118	ENSG00000169718	Degradome sequencing//Degradome sequencing	positive		validated
tarbase	MIMAT0000443	hsa-miR-125a-5p	XYLT2	64132	ENSG00000015532	Degradome sequencing//Degradome sequencing//Degradome sequencing	positive		validated
tarbase	MIMAT0000443	hsa-miR-125a-5p	GIGYF1	64599	ENSG00000146830	Degradome sequencing//Degradome sequencing	positive		validated
tarbase	MIMAT0000443	hsa-miR-125a-5p	COPS7B	64708	ENSG00000144524	Degradome sequencing//Degradome sequencing	positive		validated
tarbase	MIMAT0000443	hsa-miR-125a-5p	CREB3L2	64764	ENSG00000182158	Degradome sequencing//Degradome sequencing	positive		validated
tarbase	MIMAT0000443	hsa-miR-125a-5p	AEN	64782	ENSG00000181026	Degradome sequencing//Degradome sequencing	positive		validated
tarbase	MIMAT0000443	hsa-miR-125a-5p	AHNAK	79026	ENSG00000124942	Degradome sequencing//Degradome sequencing//Degradome sequencing//Degradome sequencing	positive		validated
tarbase	MIMAT0000443	hsa-miR-125a-5p	ALG9	79796	ENSG00000086848	Degradome sequencing//Degradome sequencing	positive		validated
tarbase	MIMAT0000443	hsa-miR-125a-5p	TSPAN14	81619	ENSG00000108219	Degradome sequencing//Degradome sequencing	positive		validated
tarbase	MIMAT0000443	hsa-miR-125a-5p	CDCA3	83461	ENSG00000111665	Degradome sequencing//Degradome sequencing	positive		validated
tarbase	MIMAT0000443	hsa-miR-125a-5p	PARD6B	84612	ENSG00000124171	Degradome sequencing//Degradome sequencing	positive		validated
tarbase	MIMAT0000443	hsa-miR-125a-5p	MFSD9	84804	ENSG00000135953	Degradome sequencing//Degradome sequencing//Degradome sequencing	positive		validated
tarbase	MIMAT0000443	hsa-miR-125a-5p	TNKS1BP1	85456	ENSG00000149115	Degradome sequencing//Degradome sequencing//Degradome sequencing	positive		validated
tarbase	MIMAT0000443	hsa-miR-125a-5p	SNX18	112574	ENSG00000178996	Degradome sequencing//Degradome sequencing	positive		validated
tarbase	MIMAT0000443	hsa-miR-125a-5p	SLC35A4	113829	ENSG00000176087	Degradome sequencing//Degradome sequencing//Degradome sequencing	positive		validated
tarbase	MIMAT0000443	hsa-miR-125a-5p	ZNF543	125919	ENSG00000178229	Degradome sequencing//Degradome sequencing	positive		validated
tarbase	MIMAT0000443	hsa-miR-125a-5p	ZNF792	126375	ENSG00000180884	Degradome sequencing//Degradome sequencing	positive		validated
tarbase	MIMAT0000443	hsa-miR-125a-5p	SOGA1	140710	ENSG00000149639	Degradome sequencing//Degradome sequencing//Degradome sequencing	positive		validated
tarbase	MIMAT0000443	hsa-miR-125a-5p	STK35	140901	ENSG00000125834	Degradome sequencing//Degradome sequencing//Degradome sequencing	positive		validated
tarbase	MIMAT0000443	hsa-miR-125a-5p	ARID2	196528	ENSG00000189079	Degradome sequencing//Degradome sequencing//Degradome sequencing//Degradome sequencing//Degradome sequencing//Degradome sequencing//Degradome sequencing//Degrad	positive		validated
tarbase	MIMAT0000443	hsa-miR-125a-5p	TXLNA	200081	ENSG00000084652	Degradome sequencing//Degradome sequencing//Degradome sequencing	positive		validated
tarbase	MIMAT0000443	hsa-miR-125a-5p	TET3	200424	ENSG00000187605	Degradome sequencing//Degradome sequencing	positive		validated
tarbase	MIMAT0000443	hsa-miR-125a-5p	PRR14L	253143	ENSG00000183530	Degradome sequencing//Degradome sequencing	positive		validated
tarbase	MIMAT0000443	hsa-miR-125a-5p	RASSF3	283349	ENSG00000153179	Degradome sequencing//Degradome sequencing	positive		validated
tarbase	MIMAT0000443	hsa-miR-125a-5p	CHAMP1	283489	ENSG00000198824	Degradome sequencing//Degradome sequencing	positive		validated
tarbase	MIMAT0000443	hsa-miR-125a-5p	ZBTB34	403341	ENSG00000177125	Degradome sequencing//Degradome sequencing	positive		validated
tarbase	MIMAT0000443	hsa-miR-125a-5p	P4HB	5034	ENSG00000185624	Degradome sequencing//Degradome sequencing	positive		validated
tarbase	MIMAT0000443	hsa-miR-125a-5p	TOR2A	27433	ENSG00000160404	Degradome sequencing//Degradome sequencing//Degradome sequencing	positive		validated
tarbase	MIMAT0000443	hsa-miR-125a-5p	HNRNPF	3185	ENSG00000169813	Degradome sequencing//Degradome sequencing//Degradome sequencing	positive		validated
tarbase	MIMAT0000443	hsa-miR-125a-5p	RC3H2	54542	ENSG00000056586	Degradome sequencing//Degradome sequencing	positive		validated
tarbase	MIMAT0000443	hsa-miR-125a-5p	TMEM177	80775	ENSG00000144120	Degradome sequencing//Degradome sequencing//Degradome sequencing//Degradome sequencing	positive		validated
tarbase	MIMAT0000443	hsa-miR-125a-5p	AKIRIN1	79647	ENSG00000174574	Degradome sequencing//Degradome sequencing//Degradome sequencing	positive		validated
tarbase	MIMAT0000443	hsa-miR-125a-5p	CNST	163882	ENSG00000162852	Degradome sequencing//Degradome sequencing	positive		validated
tarbase	MIMAT0000443	hsa-miR-125a-5p	CDK16	5127	ENSG00000102225	Degradome sequencing//Degradome sequencing//Degradome sequencing	positive		validated
tarbase	MIMAT0000443	hsa-miR-125a-5p	NUDT16L1	84309	ENSG00000168101	Degradome sequencing//Degradome sequencing	positive		validated
tarbase	MIMAT0000443	hsa-miR-125a-5p	LSM4	25804	ENSG00000130520	Degradome sequencing//Degradome sequencing//Degradome sequencing//Degradome sequencing//Degradome sequencing//Degradome sequencing	positive		validated
tarbase	MIMAT0000443	hsa-miR-125a-5p	YWHAB	7529	ENSG00000166913	Degradome sequencing//Degradome sequencing//Degradome sequencing	positive		validated
tarbase	MIMAT0000443	hsa-miR-125a-5p	BAZ2A	11176	ENSG00000076108	Degradome sequencing//Degradome sequencing//Degradome sequencing//Degradome sequencing	positive		validated
tarbase	MIMAT0000443	hsa-miR-125a-5p	SV2A	9900	ENSG00000159164	Degradome sequencing//Degradome sequencing	positive		validated
tarbase	MIMAT0000443	hsa-miR-125a-5p	RNF167	26001	ENSG00000108523	Degradome sequencing//Degradome sequencing	positive		validated
tarbase	MIMAT0000443	hsa-miR-125a-5p	WDR5	11091	ENSG00000196363	Degradome sequencing//Degradome sequencing	positive		validated
tarbase	MIMAT0000443	hsa-miR-125a-5p	GTPBP2	54676	ENSG00000172432	Degradome sequencing//Degradome sequencing	positive		validated
tarbase	MIMAT0000443	hsa-miR-125a-5p	PPP1R37	284352	ENSG00000104866	Degradome sequencing//Degradome sequencing//Degradome sequencing	positive		validated
tarbase	MIMAT0000443	hsa-miR-125a-5p	ZDBF2	57683	ENSG00000204186	Degradome sequencing//Degradome sequencing	positive		validated
tarbase	MIMAT0000443	hsa-miR-125a-5p	DNAJC14	85406	ENSG00000135392	Degradome sequencing//Degradome sequencing	positive		validated
tarbase	MIMAT0000443	hsa-miR-125a-5p	GPRIN1	114787	ENSG00000169258	Degradome sequencing//Degradome sequencing	positive		validated
tarbase	MIMAT0000443	hsa-miR-125a-5p	LENG8	114823	ENSG00000167615	Degradome sequencing//Degradome sequencing//Degradome sequencing	positive		validated
tarbase	MIMAT0000443	hsa-miR-125a-5p	TADA2B	93624	ENSG00000173011	Degradome sequencing//Degradome sequencing//Degradome sequencing	positive		validated
tarbase	MIMAT0000443	hsa-miR-125a-5p	ZSCAN29	146050	ENSG00000140265	Degradome sequencing//Degradome sequencing//Degradome sequencing	positive		validated
tarbase	MIMAT0000443	hsa-miR-125a-5p	YTHDF3	253943	ENSG00000185728	Degradome sequencing//Degradome sequencing//Degradome sequencing//Degradome sequencing//Degradome sequencing//Degradome sequencing	positive		validated
tarbase	MIMAT0000443	hsa-miR-125a-5p	RC3H1	149041	ENSG00000135870	Degradome sequencing//Degradome sequencing//Degradome sequencing	positive		validated
tarbase	MIMAT0000443	hsa-miR-125a-5p	ZNF714	148206	ENSG00000160352	Degradome sequencing//Degradome sequencing//Degradome sequencing	positive		validated
tarbase	MIMAT0000443	hsa-miR-125a-5p	CARM1	10498	ENSG00000142453	Degradome sequencing//Degradome sequencing//Degradome sequencing//Degradome sequencing	positive		validated
tarbase	MIMAT0000443	hsa-miR-125a-5p	EEF1D	1936	ENSG00000104529	Degradome sequencing//Degradome sequencing	positive		validated
tarbase	MIMAT0000443	hsa-miR-125a-5p	AFDN	4301	ENSG00000130396	Degradome sequencing//Degradome sequencing//Degradome sequencing	positive		validated
tarbase	MIMAT0000443	hsa-miR-125a-5p	PPP4R3A	55671	ENSG00000100796	Degradome sequencing//Degradome sequencing//Degradome sequencing//Degradome sequencing//Degradome sequencing//Degradome sequencing	positive		validated
tarbase	MIMAT0000443	hsa-miR-125a-5p	PIP4K2B	8396	ENSG00000276293	Degradome sequencing//Degradome sequencing	positive		validated
tarbase	MIMAT0000443	hsa-miR-125a-5p	TXNIP	10628	ENSG00000265972	Degradome sequencing//Degradome sequencing//Degradome sequencing//Degradome sequencing//Degradome sequencing//Degradome sequencing	positive		validated
tarbase	MIMAT0000443	hsa-miR-125a-5p	KMT5C	84787	ENSG00000133247	Degradome sequencing//Degradome sequencing//Degradome sequencing//Degradome sequencing//Degradome sequencing	positive		validated
tarbase	MIMAT0000443	hsa-miR-125a-5p	INTS14	81556	ENSG00000138614	Degradome sequencing//Degradome sequencing//Degradome sequencing	positive		validated
tarbase	MIMAT0000443	hsa-miR-125a-5p	ATP5MC2	517	ENSG00000135390	Degradome sequencing//Degradome sequencing	positive		validated
tarbase	MIMAT0000443	hsa-miR-125a-5p	PALM2AKAP2	445815	ENSG00000157654	Degradome sequencing//Degradome sequencing	positive		validated
tarbase	MIMAT0000443	hsa-miR-125a-5p	CEMIP2	23670	ENSG00000135048	Degradome sequencing//Degradome sequencing//Degradome sequencing//Degradome sequencing	positive		validated
tarbase	MIMAT0000443	hsa-miR-125a-5p	MARCHF7	64844	ENSG00000136536	Degradome sequencing//Degradome sequencing//Degradome sequencing	positive		validated
tarbase	MIMAT0000443	hsa-miR-125a-5p	RETREG2	79137	ENSG00000144567	Degradome sequencing//Degradome sequencing//Degradome sequencing	positive		validated
tarbase	MIMAT0000443	hsa-miR-125a-5p	H2AX	3014	ENSG00000188486	Degradome sequencing//Degradome sequencing	positive		validated
tarbase	MIMAT0000443	hsa-miR-125a-5p	WARS1	7453	ENSG00000140105	Degradome sequencing//Degradome sequencing//Degradome sequencing//Degradome sequencing	positive		validated
tarbase	MIMAT0000443	hsa-miR-125a-5p	RTL10	79680	ENSG00000215012	Degradome sequencing//Degradome sequencing//Degradome sequencing	positive		validated
tarbase	MIMAT0000443	hsa-miR-125a-5p	PWWP3A	84939	ENSG00000160953	Degradome sequencing//Degradome sequencing//Degradome sequencing//Degradome sequencing//Degradome sequencing	positive		validated
tarbase	MIMAT0000443	hsa-miR-125a-5p	PRXL2C	195827	ENSG00000158122	Degradome sequencing//Degradome sequencing	positive		validated
tarbase	MIMAT0000443	hsa-miR-125a-5p	H2AC7	3013	ENSG00000196866	Degradome sequencing//Degradome sequencing	positive		validated
tarbase	MIMAT0000443	hsa-miR-125a-5p	H2AC6	8334	ENSG00000180573	Degradome sequencing//Degradome sequencing	positive		validated
tarbase	MIMAT0000443	hsa-miR-125a-5p	H4C3	8364	ENSG00000197061	Degradome sequencing//Degradome sequencing//Degradome sequencing	positive		validated
tarbase	MIMAT0000443	hsa-miR-125a-5p	H4C2	8366	ENSG00000278705	Degradome sequencing//Degradome sequencing	positive		validated
tarbase	MIMAT0000443	hsa-miR-125a-5p	H4C5	8367	ENSG00000276966	Degradome sequencing//Degradome sequencing	positive		validated
tarbase	MIMAT0000443	hsa-miR-125a-5p			ENSG00000127603	Degradome sequencing//Degradome sequencing	positive		validated
tarbase	MIMAT0000266	hsa-miR-205-5p	CCNG1	900	ENSG00000113328	Degradome sequencing//Degradome sequencing	positive		validated
tarbase	MIMAT0000266	hsa-miR-205-5p	RAD51C	5889	ENSG00000108384	Degradome sequencing//Degradome sequencing	positive		validated
tarbase	MIMAT0000266	hsa-miR-205-5p	VIM	7431	ENSG00000026025	Degradome sequencing//Degradome sequencing	positive		validated
tarbase	MIMAT0000266	hsa-miR-205-5p	CTSC	1075	ENSG00000109861	Degradome sequencing//Degradome sequencing	positive		validated
tarbase	MIMAT0000266	hsa-miR-205-5p	YAP1	10413	ENSG00000137693	Degradome sequencing//Degradome sequencing	positive		validated
tarbase	MIMAT0000266	hsa-miR-205-5p	HRAS	3265	ENSG00000174775	Degradome sequencing//Degradome sequencing//Degradome sequencing//Degradome sequencing	positive		validated
tarbase	MIMAT0000266	hsa-miR-205-5p	FEN1	2237	ENSG00000168496	Degradome sequencing//Degradome sequencing	positive		validated
tarbase	MIMAT0000266	hsa-miR-205-5p	ASNS	440	ENSG00000070669	Degradome sequencing//Degradome sequencing	positive		validated
tarbase	MIMAT0000266	hsa-miR-205-5p	CCNB1	891	ENSG00000134057	Degradome sequencing//Degradome sequencing	positive		validated
tarbase	MIMAT0000266	hsa-miR-205-5p	CDK1	983	ENSG00000170312	Degradome sequencing//Degradome sequencing	positive		validated
tarbase	MIMAT0000266	hsa-miR-205-5p	CDC20	991	ENSG00000117399	Degradome sequencing//Degradome sequencing	positive		validated
tarbase	MIMAT0000266	hsa-miR-205-5p	ECT2	1894	ENSG00000114346	Degradome sequencing//Degradome sequencing	positive		validated
tarbase	MIMAT0000266	hsa-miR-205-5p	FOXM1	2305	ENSG00000111206	Degradome sequencing//Degradome sequencing	positive		validated
tarbase	MIMAT0000266	hsa-miR-205-5p	HMGB2	3148	ENSG00000164104	Degradome sequencing//Degradome sequencing	positive		validated
tarbase	MIMAT0000266	hsa-miR-205-5p	MT1F	4494	ENSG00000198417	Degradome sequencing//Degradome sequencing	positive		validated
tarbase	MIMAT0000266	hsa-miR-205-5p	PSMB8	5696	ENSG00000204264	Degradome sequencing//Degradome sequencing	positive		validated
tarbase	MIMAT0000266	hsa-miR-205-5p	RAB3B	5865	ENSG00000169213	Degradome sequencing//Degradome sequencing	negative		validated
tarbase	MIMAT0000266	hsa-miR-205-5p	PEA15	8682	ENSG00000162734	Degradome sequencing//Degradome sequencing	positive		validated
tarbase	MIMAT0000266	hsa-miR-205-5p	KAT2B	8850	ENSG00000114166	Degradome sequencing//Degradome sequencing	positive		validated
tarbase	MIMAT0000266	hsa-miR-205-5p	SLC12A7	10723	ENSG00000113504	Degradome sequencing//Degradome sequencing	positive		validated
tarbase	MIMAT0000266	hsa-miR-205-5p	MTHFD2	10797	ENSG00000065911	Degradome sequencing//Degradome sequencing	positive		validated
tarbase	MIMAT0000266	hsa-miR-205-5p	PARK7	11315	ENSG00000116288	Degradome sequencing//Degradome sequencing//Degradome sequencing	positive		validated
tarbase	MIMAT0000266	hsa-miR-205-5p	NUPR1	26471	ENSG00000176046	Degradome sequencing//Degradome sequencing	positive		validated
tarbase	MIMAT0000266	hsa-miR-205-5p	CKLF	51192	ENSG00000217555	Degradome sequencing//Degradome sequencing	positive		validated
tarbase	MIMAT0000266	hsa-miR-205-5p	TERF2IP	54386	ENSG00000166848	Degradome sequencing//Degradome sequencing	positive		validated
tarbase	MIMAT0000266	hsa-miR-205-5p	CRELD2	79174	ENSG00000184164	Degradome sequencing//Degradome sequencing	positive		validated
tarbase	MIMAT0000266	hsa-miR-205-5p	TUBB	203068	ENSG00000196230	Degradome sequencing//Degradome sequencing	positive		validated
tarbase	MIMAT0000266	hsa-miR-205-5p	SREK1IP1	285672	ENSG00000153006	Degradome sequencing//Degradome sequencing	negative		validated
tarbase	MIMAT0000266	hsa-miR-205-5p	CCNB2	9133	ENSG00000157456	Degradome sequencing//Degradome sequencing	positive		validated
tarbase	MIMAT0000266	hsa-miR-205-5p	LYN	4067	ENSG00000254087	Degradome sequencing//Degradome sequencing	positive		validated
tarbase	MIMAT0000266	hsa-miR-205-5p	BLVRA	644	ENSG00000106605	Degradome sequencing//Degradome sequencing	positive		validated
tarbase	MIMAT0000266	hsa-miR-205-5p	KLK2	3817	ENSG00000167751	Degradome sequencing//Degradome sequencing//Degradome sequencing	positive		validated
tarbase	MIMAT0000266	hsa-miR-205-5p	SEMA7A	8482	ENSG00000138623	Degradome sequencing//Degradome sequencing	positive		validated
tarbase	MIMAT0000266	hsa-miR-205-5p	NUSAP1	51203	ENSG00000137804	Degradome sequencing//Degradome sequencing	positive		validated
tarbase	MIMAT0000266	hsa-miR-205-5p	DNM1L	10059	ENSG00000087470	Degradome sequencing//Degradome sequencing	positive		validated
tarbase	MIMAT0000266	hsa-miR-205-5p	RPL26L1	51121	ENSG00000037241	Degradome sequencing//Degradome sequencing	positive		validated
tarbase	MIMAT0000266	hsa-miR-205-5p	CHCHD3	54927	ENSG00000106554	Degradome sequencing//Degradome sequencing	positive		validated
tarbase	MIMAT0000266	hsa-miR-205-5p	NCOA4	8031	ENSG00000266412	Degradome sequencing//Degradome sequencing	positive		validated
tarbase	MIMAT0000254	hsa-miR-10b-5p	PTBP2	58155	ENSG00000117569	Degradome sequencing//Degradome sequencing	positive		validated
tarbase	MIMAT0000254	hsa-miR-10b-5p	CDK6	1021	ENSG00000105810	Degradome sequencing//Degradome sequencing	positive		validated
tarbase	MIMAT0000254	hsa-miR-10b-5p	TTK	7272	ENSG00000112742	Degradome sequencing//Degradome sequencing	negative		validated
tarbase	MIMAT0000254	hsa-miR-10b-5p	TPM4	7171	ENSG00000167460	Degradome sequencing//Degradome sequencing	positive		validated
tarbase	MIMAT0000254	hsa-miR-10b-5p	LRRC58	116064	ENSG00000163428	Degradome sequencing//Degradome sequencing	positive		validated
tarbase	MIMAT0000254	hsa-miR-10b-5p	INSIG2	51141	ENSG00000125629	Degradome sequencing//Degradome sequencing	positive		validated
tarbase	MIMAT0000254	hsa-miR-10b-5p	UBE2I	7329	ENSG00000103275	Degradome sequencing//Degradome sequencing	positive		validated
tarbase	MIMAT0000254	hsa-miR-10b-5p	ID2	3398	ENSG00000115738	Degradome sequencing//Degradome sequencing	positive		validated
tarbase	MIMAT0000254	hsa-miR-10b-5p	CDC42	998	ENSG00000070831	Degradome sequencing//Degradome sequencing	negative		validated
tarbase	MIMAT0000254	hsa-miR-10b-5p	TSG101	7251	ENSG00000074319	Degradome sequencing//Degradome sequencing	negative		validated
tarbase	MIMAT0000254	hsa-miR-10b-5p	PTGS2	5743	ENSG00000073756	Degradome sequencing//Degradome sequencing	positive		validated
tarbase	MIMAT0000254	hsa-miR-10b-5p	NFE2L1	4779	ENSG00000082641	Degradome sequencing//Degradome sequencing	positive		validated
tarbase	MIMAT0000254	hsa-miR-10b-5p	ATP6V1B2	526	ENSG00000147416	Degradome sequencing//Degradome sequencing	positive		validated
tarbase	MIMAT0000254	hsa-miR-10b-5p	FOXO3	2309	ENSG00000118689	Degradome sequencing//Degradome sequencing	positive		validated
tarbase	MIMAT0000254	hsa-miR-10b-5p	AP2M1	1173	ENSG00000161203	Degradome sequencing//Degradome sequencing	negative		validated
tarbase	MIMAT0000254	hsa-miR-10b-5p	POLE2	5427	ENSG00000100479	Degradome sequencing//Degradome sequencing	negative		validated
tarbase	MIMAT0000254	hsa-miR-10b-5p	PPP3CA	5530	ENSG00000138814	Degradome sequencing//Degradome sequencing	negative		validated
tarbase	MIMAT0000254	hsa-miR-10b-5p	GATA6	2627	ENSG00000141448	Degradome sequencing//Degradome sequencing	positive		validated
tarbase	MIMAT0000254	hsa-miR-10b-5p	ZFP91	80829	ENSG00000186660	Degradome sequencing//Degradome sequencing	positive		validated
tarbase	MIMAT0000254	hsa-miR-10b-5p	FXR2	9513	ENSG00000129245	Degradome sequencing//Degradome sequencing	positive		validated
tarbase	MIMAT0000254	hsa-miR-10b-5p	ALDH3A2	224	ENSG00000072210	Degradome sequencing//Degradome sequencing	negative		validated
tarbase	MIMAT0000254	hsa-miR-10b-5p	ANXA4	307	ENSG00000196975	Degradome sequencing//Degradome sequencing	negative		validated
tarbase	MIMAT0000254	hsa-miR-10b-5p	KLF5	688	ENSG00000102554	Degradome sequencing//Degradome sequencing	positive		validated
tarbase	MIMAT0000254	hsa-miR-10b-5p	CA2	760	ENSG00000104267	Degradome sequencing//Degradome sequencing	positive		validated
tarbase	MIMAT0000254	hsa-miR-10b-5p	SCARB2	950	ENSG00000138760	Degradome sequencing//Degradome sequencing	positive		validated
tarbase	MIMAT0000254	hsa-miR-10b-5p	CRK	1398	ENSG00000167193	Degradome sequencing//Degradome sequencing//Degradome sequencing	positive		validated
tarbase	MIMAT0000254	hsa-miR-10b-5p	CYLD	1540	ENSG00000083799	Degradome sequencing//Degradome sequencing//Degradome sequencing//Degradome sequencing	positive		validated
tarbase	MIMAT0000254	hsa-miR-10b-5p	DAP	1611	ENSG00000112977	Degradome sequencing//Degradome sequencing	negative		validated
tarbase	MIMAT0000254	hsa-miR-10b-5p	DUSP1	1843	ENSG00000120129	Degradome sequencing//Degradome sequencing	positive		validated
tarbase	MIMAT0000254	hsa-miR-10b-5p	EEF2	1938	ENSG00000167658	Degradome sequencing//Degradome sequencing	positive		validated
tarbase	MIMAT0000254	hsa-miR-10b-5p	EGR1	1958	ENSG00000120738	Degradome sequencing//Degradome sequencing	positive		validated
tarbase	MIMAT0000254	hsa-miR-10b-5p	EGR3	1960	ENSG00000179388	Degradome sequencing//Degradome sequencing	positive		validated
tarbase	MIMAT0000254	hsa-miR-10b-5p	FKTN	2218	ENSG00000106692	Degradome sequencing//Degradome sequencing	negative		validated
tarbase	MIMAT0000254	hsa-miR-10b-5p	GATA3	2625	ENSG00000107485	Degradome sequencing//Degradome sequencing	positive		validated
tarbase	MIMAT0000254	hsa-miR-10b-5p	GEM	2669	ENSG00000164949	Degradome sequencing//Degradome sequencing	positive		validated
tarbase	MIMAT0000254	hsa-miR-10b-5p	GOLGA3	2802	ENSG00000090615	Degradome sequencing//Degradome sequencing	positive		validated
tarbase	MIMAT0000254	hsa-miR-10b-5p	GYS2	2998	ENSG00000111713	Degradome sequencing//Degradome sequencing	positive		validated
tarbase	MIMAT0000254	hsa-miR-10b-5p	HIVEP2	3097	ENSG00000010818	Degradome sequencing//Degradome sequencing	positive		validated
tarbase	MIMAT0000254	hsa-miR-10b-5p	HMMR	3161	ENSG00000072571	Degradome sequencing//Degradome sequencing	negative		validated
tarbase	MIMAT0000254	hsa-miR-10b-5p	HOXA3	3200	ENSG00000105997	Degradome sequencing//Degradome sequencing//Degradome sequencing	positive		validated
tarbase	MIMAT0000254	hsa-miR-10b-5p	INSR	3643	ENSG00000171105	Degradome sequencing//Degradome sequencing	positive		validated
tarbase	MIMAT0000254	hsa-miR-10b-5p	LSS	4047	ENSG00000160285	Degradome sequencing//Degradome sequencing	positive		validated
tarbase	MIMAT0000254	hsa-miR-10b-5p	M6PR	4074	ENSG00000003056	Degradome sequencing//Degradome sequencing	positive		validated
tarbase	MIMAT0000254	hsa-miR-10b-5p	MAP1B	4131	ENSG00000131711	Degradome sequencing//Degradome sequencing	positive		validated
tarbase	MIMAT0000254	hsa-miR-10b-5p	MDM2	4193	ENSG00000135679	Degradome sequencing//Degradome sequencing//Degradome sequencing//Degradome sequencing	positive		validated
tarbase	MIMAT0000254	hsa-miR-10b-5p	NCBP1	4686	ENSG00000136937	Degradome sequencing//Degradome sequencing	negative		validated
tarbase	MIMAT0000254	hsa-miR-10b-5p	NEK3	4752	ENSG00000136098	Degradome sequencing//Degradome sequencing	negative		validated
tarbase	MIMAT0000254	hsa-miR-10b-5p	NFATC3	4775	ENSG00000072736	Degradome sequencing//Degradome sequencing	positive		validated
tarbase	MIMAT0000254	hsa-miR-10b-5p	DPF2	5977	ENSG00000133884	Degradome sequencing//Degradome sequencing	positive		validated
tarbase	MIMAT0000254	hsa-miR-10b-5p	RPL9	6133	ENSG00000163682	Degradome sequencing//Degradome sequencing	positive		validated
tarbase	MIMAT0000254	hsa-miR-10b-5p	MSMO1	6307	ENSG00000052802	Degradome sequencing//Degradome sequencing	negative		validated
tarbase	MIMAT0000254	hsa-miR-10b-5p	SDHC	6391	ENSG00000143252	Degradome sequencing//Degradome sequencing	negative		validated
tarbase	MIMAT0000254	hsa-miR-10b-5p	SPAG1	6674	ENSG00000104450	Degradome sequencing//Degradome sequencing	positive		validated
tarbase	MIMAT0000254	hsa-miR-10b-5p	ELOVL4	6785	ENSG00000118402	Degradome sequencing//Degradome sequencing	positive		validated
tarbase	MIMAT0000254	hsa-miR-10b-5p	KLF10	7071	ENSG00000155090	Degradome sequencing//Degradome sequencing	positive		validated
tarbase	MIMAT0000254	hsa-miR-10b-5p	TLE3	7090	ENSG00000140332	Degradome sequencing//Degradome sequencing	positive		validated
tarbase	MIMAT0000254	hsa-miR-10b-5p	WEE1	7465	ENSG00000166483	Degradome sequencing//Degradome sequencing	positive		validated
tarbase	MIMAT0000254	hsa-miR-10b-5p	YWHAE	7531	ENSG00000108953	Degradome sequencing//Degradome sequencing	positive		validated
tarbase	MIMAT0000254	hsa-miR-10b-5p	SNX4	8723	ENSG00000114520	Degradome sequencing//Degradome sequencing	negative		validated
tarbase	MIMAT0000254	hsa-miR-10b-5p	ASAP2	8853	ENSG00000151693	Degradome sequencing//Degradome sequencing	negative		validated
tarbase	MIMAT0000254	hsa-miR-10b-5p	TAX1BP1	8887	ENSG00000106052	Degradome sequencing//Degradome sequencing	positive		validated
tarbase	MIMAT0000254	hsa-miR-10b-5p	TBRG4	9238	ENSG00000136270	Degradome sequencing//Degradome sequencing	positive		validated
tarbase	MIMAT0000254	hsa-miR-10b-5p	SCAMP1	9522	ENSG00000085365	Degradome sequencing//Degradome sequencing	negative		validated
tarbase	MIMAT0000254	hsa-miR-10b-5p	RB1CC1	9821	ENSG00000023287	Degradome sequencing//Degradome sequencing//Degradome sequencing	positive		validated
tarbase	MIMAT0000254	hsa-miR-10b-5p	KLHL21	9903	ENSG00000162413	Degradome sequencing//Degradome sequencing	positive		validated
tarbase	MIMAT0000254	hsa-miR-10b-5p	ZBTB5	9925	ENSG00000168795	Degradome sequencing//Degradome sequencing	positive		validated
tarbase	MIMAT0000254	hsa-miR-10b-5p	ARPC3	10094	ENSG00000111229	Degradome sequencing//Degradome sequencing	negative		validated
tarbase	MIMAT0000254	hsa-miR-10b-5p	TOB1	10140	ENSG00000141232	Degradome sequencing//Degradome sequencing	positive		validated
tarbase	MIMAT0000254	hsa-miR-10b-5p	SNAPC5	10302	ENSG00000174446	Degradome sequencing//Degradome sequencing	negative		validated
tarbase	MIMAT0000254	hsa-miR-10b-5p	VTI1B	10490	ENSG00000100568	Degradome sequencing//Degradome sequencing//Degradome sequencing	negative		validated
tarbase	MIMAT0000254	hsa-miR-10b-5p	CDC42EP3	10602	ENSG00000163171	Degradome sequencing//Degradome sequencing	positive		validated
tarbase	MIMAT0000254	hsa-miR-10b-5p	IVNS1ABP	10625	ENSG00000116679	Degradome sequencing//Degradome sequencing	negative		validated
tarbase	MIMAT0000254	hsa-miR-10b-5p	TRAF3IP2	10758	ENSG00000056972	Degradome sequencing//Degradome sequencing	positive		validated
tarbase	MIMAT0000254	hsa-miR-10b-5p	ZMYND11	10771	ENSG00000015171	Degradome sequencing//Degradome sequencing	positive		validated
tarbase	MIMAT0000254	hsa-miR-10b-5p	TMED2	10959	ENSG00000086598	Degradome sequencing//Degradome sequencing//Degradome sequencing	positive		validated
tarbase	MIMAT0000254	hsa-miR-10b-5p	NUDT21	11051	ENSG00000167005	Degradome sequencing//Degradome sequencing	positive		validated
tarbase	MIMAT0000254	hsa-miR-10b-5p	MTF2	22823	ENSG00000143033	Degradome sequencing//Degradome sequencing	positive		validated
tarbase	MIMAT0000254	hsa-miR-10b-5p	SACM1L	22908	ENSG00000211456	Degradome sequencing//Degradome sequencing	positive		validated
tarbase	MIMAT0000254	hsa-miR-10b-5p	DDHD2	23259	ENSG00000085788	Degradome sequencing//Degradome sequencing	negative		validated
tarbase	MIMAT0000254	hsa-miR-10b-5p	KLHL18	23276	ENSG00000114648	Degradome sequencing//Degradome sequencing	positive		validated
tarbase	MIMAT0000254	hsa-miR-10b-5p	PUM2	23369	ENSG00000055917	Degradome sequencing//Degradome sequencing//Degradome sequencing//Degradome sequencing	positive		validated
tarbase	MIMAT0000254	hsa-miR-10b-5p	SRGAP2	23380	ENSG00000266028	Degradome sequencing//Degradome sequencing	positive		validated
tarbase	MIMAT0000254	hsa-miR-10b-5p	MED13L	23389	ENSG00000123066	Degradome sequencing//Degradome sequencing	positive		validated
tarbase	MIMAT0000254	hsa-miR-10b-5p	IFIT5	24138	ENSG00000152778	Degradome sequencing//Degradome sequencing	positive		validated
tarbase	MIMAT0000254	hsa-miR-10b-5p	ATXN10	25814	ENSG00000130638	Degradome sequencing//Degradome sequencing	negative		validated
tarbase	MIMAT0000254	hsa-miR-10b-5p	RSL1D1	26156	ENSG00000171490	Degradome sequencing//Degradome sequencing	positive		validated
tarbase	MIMAT0000254	hsa-miR-10b-5p	PCOLCE2	26577	ENSG00000163710	Degradome sequencing//Degradome sequencing	negative		validated
tarbase	MIMAT0000254	hsa-miR-10b-5p	STAU2	27067	ENSG00000040341	Degradome sequencing//Degradome sequencing	negative		validated
tarbase	MIMAT0000254	hsa-miR-10b-5p	LGALSL	29094	ENSG00000119862	Degradome sequencing//Degradome sequencing	positive		validated
tarbase	MIMAT0000254	hsa-miR-10b-5p	DDX25	29118	ENSG00000109832	Degradome sequencing//Degradome sequencing	negative		validated
tarbase	MIMAT0000254	hsa-miR-10b-5p	UBN1	29855	ENSG00000118900	Degradome sequencing//Degradome sequencing	positive		validated
tarbase	MIMAT0000254	hsa-miR-10b-5p	PDZRN4	29951	ENSG00000165966	Degradome sequencing//Degradome sequencing	negative		validated
tarbase	MIMAT0000254	hsa-miR-10b-5p	PLLP	51090	ENSG00000102934	Degradome sequencing//Degradome sequencing	positive		validated
tarbase	MIMAT0000254	hsa-miR-10b-5p	LACTB2	51110	ENSG00000147592	Degradome sequencing//Degradome sequencing	positive		validated
tarbase	MIMAT0000254	hsa-miR-10b-5p	TMEM69	51249	ENSG00000159596	Degradome sequencing//Degradome sequencing	negative		validated
tarbase	MIMAT0000254	hsa-miR-10b-5p	TNFRSF12A	51330	ENSG00000006327	Degradome sequencing//Degradome sequencing	positive		validated
tarbase	MIMAT0000254	hsa-miR-10b-5p	CRLF3	51379	ENSG00000176390	Degradome sequencing//Degradome sequencing	positive		validated
tarbase	MIMAT0000254	hsa-miR-10b-5p	CMPK1	51727	ENSG00000162368	Degradome sequencing//Degradome sequencing//Degradome sequencing//Degradome sequencing//Degradome sequencing//Degradome sequencing	positive		validated
tarbase	MIMAT0000254	hsa-miR-10b-5p	LRP1B	53353	ENSG00000168702	Degradome sequencing//Degradome sequencing	negative		validated
tarbase	MIMAT0000254	hsa-miR-10b-5p	SLC38A2	54407	ENSG00000134294	Degradome sequencing//Degradome sequencing	negative		validated
tarbase	MIMAT0000254	hsa-miR-10b-5p	PUS7	54517	ENSG00000091127	Degradome sequencing//Degradome sequencing	positive		validated
tarbase	MIMAT0000254	hsa-miR-10b-5p	AFTPH	54812	ENSG00000119844	Degradome sequencing//Degradome sequencing	positive		validated
tarbase	MIMAT0000254	hsa-miR-10b-5p	BCOR	54880	ENSG00000183337	Degradome sequencing//Degradome sequencing//Degradome sequencing//Degradome sequencing	positive		validated
tarbase	MIMAT0000254	hsa-miR-10b-5p	NCAPG2	54892	ENSG00000146918	Degradome sequencing//Degradome sequencing	negative		validated
tarbase	MIMAT0000254	hsa-miR-10b-5p	SETD5	55209	ENSG00000168137	Degradome sequencing//Degradome sequencing//Degradome sequencing	positive		validated
tarbase	MIMAT0000254	hsa-miR-10b-5p	PHF10	55274	ENSG00000130024	Degradome sequencing//Degradome sequencing//Degradome sequencing//Degradome sequencing	positive		validated
tarbase	MIMAT0000254	hsa-miR-10b-5p	THUMPD1	55623	ENSG00000066654	Degradome sequencing//Degradome sequencing//Degradome sequencing//Degradome sequencing	positive		validated
tarbase	MIMAT0000254	hsa-miR-10b-5p	ASF1B	55723	ENSG00000105011	Degradome sequencing//Degradome sequencing	negative		validated
tarbase	MIMAT0000254	hsa-miR-10b-5p	BCCIP	56647	ENSG00000107949	Degradome sequencing//Degradome sequencing	positive		validated
tarbase	MIMAT0000254	hsa-miR-10b-5p	C15orf39	56905	ENSG00000167173	Degradome sequencing//Degradome sequencing//Degradome sequencing	positive		validated
tarbase	MIMAT0000254	hsa-miR-10b-5p	ZNF512B	57473	ENSG00000196700	Degradome sequencing//Degradome sequencing	positive		validated
tarbase	MIMAT0000254	hsa-miR-10b-5p	NUFIP2	57532	ENSG00000108256	Degradome sequencing//Degradome sequencing//Degradome sequencing	positive		validated
tarbase	MIMAT0000254	hsa-miR-10b-5p	ARRDC3	57561	ENSG00000113369	Degradome sequencing//Degradome sequencing	negative		validated
tarbase	MIMAT0000254	hsa-miR-10b-5p	TRIB3	57761	ENSG00000101255	Degradome sequencing//Degradome sequencing	positive		validated
tarbase	MIMAT0000254	hsa-miR-10b-5p	BLOC1S5	63915	ENSG00000188428	Degradome sequencing//Degradome sequencing//Degradome sequencing	positive		validated
tarbase	MIMAT0000254	hsa-miR-10b-5p	ATL2	64225	ENSG00000119787	Degradome sequencing//Degradome sequencing	positive		validated
tarbase	MIMAT0000254	hsa-miR-10b-5p	ZBTB10	65986	ENSG00000205189	Degradome sequencing//Degradome sequencing	positive		validated
tarbase	MIMAT0000254	hsa-miR-10b-5p	GID4	79018	ENSG00000141034	Degradome sequencing//Degradome sequencing	positive		validated
tarbase	MIMAT0000254	hsa-miR-10b-5p	TRAPPC6A	79090	ENSG00000007255	Degradome sequencing//Degradome sequencing	negative		validated
tarbase	MIMAT0000254	hsa-miR-10b-5p	NAA50	80218	ENSG00000121579	Degradome sequencing//Degradome sequencing	positive		validated
tarbase	MIMAT0000254	hsa-miR-10b-5p	WDR26	80232	ENSG00000162923	Degradome sequencing//Degradome sequencing//Degradome sequencing//Degradome sequencing//Degradome sequencing	positive		validated
tarbase	MIMAT0000254	hsa-miR-10b-5p	GKAP1	80318	ENSG00000165113	Degradome sequencing//Degradome sequencing	positive		validated
tarbase	MIMAT0000254	hsa-miR-10b-5p	LMAN2L	81562	ENSG00000114988	Degradome sequencing//Degradome sequencing	negative		validated
tarbase	MIMAT0000254	hsa-miR-10b-5p	B3GNT5	84002	ENSG00000176597	Degradome sequencing//Degradome sequencing	positive		validated
tarbase	MIMAT0000254	hsa-miR-10b-5p	LZIC	84328	ENSG00000162441	Degradome sequencing//Degradome sequencing	negative		validated
tarbase	MIMAT0000254	hsa-miR-10b-5p	LEAP2	116842	ENSG00000164406	Degradome sequencing//Degradome sequencing//Degradome sequencing	positive		validated
tarbase	MIMAT0000254	hsa-miR-10b-5p	TBC1D20	128637	ENSG00000125875	Degradome sequencing//Degradome sequencing//Degradome sequencing	positive		validated
tarbase	MIMAT0000254	hsa-miR-10b-5p	PM20D2	135293	ENSG00000146281	Degradome sequencing//Degradome sequencing//Degradome sequencing	positive		validated
tarbase	MIMAT0000254	hsa-miR-10b-5p	DPY19L3	147991	ENSG00000178904	Degradome sequencing//Degradome sequencing	negative		validated
tarbase	MIMAT0000254	hsa-miR-10b-5p	ZNF367	195828	ENSG00000165244	Degradome sequencing//Degradome sequencing//Degradome sequencing//Degradome sequencing//Degradome sequencing//Degradome sequencing	positive		validated
tarbase	MIMAT0000254	hsa-miR-10b-5p	DNAJC18	202052	ENSG00000170464	Degradome sequencing//Degradome sequencing	negative		validated
tarbase	MIMAT0000254	hsa-miR-10b-5p	PRRT3	285368	ENSG00000163704	Degradome sequencing//Degradome sequencing	positive		validated
tarbase	MIMAT0000254	hsa-miR-10b-5p	MIA3	375056	ENSG00000154305	Degradome sequencing//Degradome sequencing	positive		validated
tarbase	MIMAT0000254	hsa-miR-10b-5p	RBM12B	389677	ENSG00000183808	Degradome sequencing//Degradome sequencing	positive		validated
tarbase	MIMAT0000254	hsa-miR-10b-5p	C12orf76	400073	ENSG00000174456	Degradome sequencing//Degradome sequencing	negative		validated
tarbase	MIMAT0000254	hsa-miR-10b-5p	PIM3	415116	ENSG00000198355	Degradome sequencing//Degradome sequencing	positive		validated
tarbase	MIMAT0000254	hsa-miR-10b-5p	ATP6V1G2	534	ENSG00000213760	Degradome sequencing//Degradome sequencing	negative		validated
tarbase	MIMAT0000254	hsa-miR-10b-5p	PPME1	51400	ENSG00000214517	Degradome sequencing//Degradome sequencing	negative		validated
tarbase	MIMAT0000254	hsa-miR-10b-5p	PTCH1	5727	ENSG00000185920	Degradome sequencing//Degradome sequencing//Degradome sequencing	positive		validated
tarbase	MIMAT0000254	hsa-miR-10b-5p	PEX6	5190	ENSG00000124587	Degradome sequencing//Degradome sequencing//Degradome sequencing	negative		validated
tarbase	MIMAT0000254	hsa-miR-10b-5p	C7orf61	402573	ENSG00000185955	Degradome sequencing//Degradome sequencing//Degradome sequencing	positive		validated
tarbase	MIMAT0000254	hsa-miR-10b-5p	CELF1	10658	ENSG00000149187	Degradome sequencing//Degradome sequencing	positive		validated
tarbase	MIMAT0000254	hsa-miR-10b-5p	DCAF4L1	285429	ENSG00000182308	Degradome sequencing//Degradome sequencing	positive		validated
tarbase	MIMAT0000254	hsa-miR-10b-5p	ITPRIPL2	162073	ENSG00000205730	Degradome sequencing//Degradome sequencing	positive		validated
tarbase	MIMAT0000254	hsa-miR-10b-5p	GAP43	2596	ENSG00000172020	Degradome sequencing//Degradome sequencing	negative		validated
tarbase	MIMAT0000254	hsa-miR-10b-5p	TTC39C	125488	ENSG00000168234	Degradome sequencing//Degradome sequencing	positive		validated
tarbase	MIMAT0000254	hsa-miR-10b-5p	ATXN7L3B	552889	ENSG00000253719	Degradome sequencing//Degradome sequencing	positive		validated
tarbase	MIMAT0000254	hsa-miR-10b-5p	SCG5	6447	ENSG00000166922	Degradome sequencing//Degradome sequencing	positive		validated
tarbase	MIMAT0000254	hsa-miR-10b-5p	FAM228B	375190	ENSG00000219626	Degradome sequencing//Degradome sequencing	negative		validated
tarbase	MIMAT0000254	hsa-miR-10b-5p	CADM2	253559	ENSG00000175161	Degradome sequencing//Degradome sequencing	negative		validated
tarbase	MIMAT0000254	hsa-miR-10b-5p	CAMTA2	23125	ENSG00000108509	Degradome sequencing//Degradome sequencing	positive		validated
tarbase	MIMAT0000254	hsa-miR-10b-5p	MTRNR2L1	100462977	ENSG00000256618	Degradome sequencing//Degradome sequencing//Degradome sequencing//Degradome sequencing//Degradome sequencing	positive		validated
tarbase	MIMAT0000254	hsa-miR-10b-5p	CCNH	902	ENSG00000134480	Degradome sequencing//Degradome sequencing	negative		validated
tarbase	MIMAT0000254	hsa-miR-10b-5p	WDR20	91833	ENSG00000140153	Degradome sequencing//Degradome sequencing	positive		validated
tarbase	MIMAT0000254	hsa-miR-10b-5p	GCLM	2730	ENSG00000023909	Degradome sequencing//Degradome sequencing//Degradome sequencing	positive		validated
tarbase	MIMAT0000254	hsa-miR-10b-5p	HSPA6	3310	ENSG00000173110	Degradome sequencing//Degradome sequencing	positive		validated
tarbase	MIMAT0000254	hsa-miR-10b-5p	PI4KA	5297	ENSG00000241973	Degradome sequencing//Degradome sequencing	negative		validated
tarbase	MIMAT0000254	hsa-miR-10b-5p	ATXN2	6311	ENSG00000204842	Degradome sequencing//Degradome sequencing	negative		validated
tarbase	MIMAT0000254	hsa-miR-10b-5p	TIMP4	7079	ENSG00000157150	Degradome sequencing//Degradome sequencing//Degradome sequencing	negative		validated
tarbase	MIMAT0000254	hsa-miR-10b-5p	TM9SF2	9375	ENSG00000125304	Degradome sequencing//Degradome sequencing	negative		validated
tarbase	MIMAT0000254	hsa-miR-10b-5p	FOSL2	2355	ENSG00000075426	Degradome sequencing//Degradome sequencing	positive		validated
tarbase	MIMAT0000254	hsa-miR-10b-5p	SERTAD1	29950	ENSG00000197019	Degradome sequencing//Degradome sequencing	positive		validated
tarbase	MIMAT0000254	hsa-miR-10b-5p	ARC	23237	ENSG00000198576	Degradome sequencing//Degradome sequencing	positive		validated
tarbase	MIMAT0000254	hsa-miR-10b-5p	TRAPPC12	51112	ENSG00000171853	Degradome sequencing//Degradome sequencing	positive		validated
tarbase	MIMAT0000254	hsa-miR-10b-5p	TUBG2	27175	ENSG00000037042	Degradome sequencing//Degradome sequencing	negative		validated
tarbase	MIMAT0000254	hsa-miR-10b-5p	MPP6	51678	ENSG00000105926	Degradome sequencing//Degradome sequencing	positive		validated
tarbase	MIMAT0000254	hsa-miR-10b-5p	C11orf71	54494	ENSG00000180425	Degradome sequencing//Degradome sequencing	negative		validated
tarbase	MIMAT0000254	hsa-miR-10b-5p	ZBTB26	57684	ENSG00000171448	Degradome sequencing//Degradome sequencing	negative		validated
tarbase	MIMAT0000254	hsa-miR-10b-5p	HOXD11	3237	ENSG00000128713	Degradome sequencing//Degradome sequencing	positive		validated
tarbase	MIMAT0000254	hsa-miR-10b-5p	NABP2	79035	ENSG00000139579	Degradome sequencing//Degradome sequencing	negative		validated
tarbase	MIMAT0000254	hsa-miR-10b-5p	THNSL1	79896	ENSG00000185875	Degradome sequencing//Degradome sequencing	positive		validated
tarbase	MIMAT0000254	hsa-miR-10b-5p	ZNF703	80139	ENSG00000183779	Degradome sequencing//Degradome sequencing	positive		validated
tarbase	MIMAT0000254	hsa-miR-10b-5p	CRISPLD1	83690	ENSG00000121005	Degradome sequencing//Degradome sequencing	negative		validated
tarbase	MIMAT0000254	hsa-miR-10b-5p	RBM4B	83759	ENSG00000173914	Degradome sequencing//Degradome sequencing//Degradome sequencing	positive		validated
tarbase	MIMAT0000254	hsa-miR-10b-5p	BBS2	583	ENSG00000125124	Degradome sequencing//Degradome sequencing	negative		validated
tarbase	MIMAT0000254	hsa-miR-10b-5p	C15orf48	84419	ENSG00000166920	Degradome sequencing//Degradome sequencing	positive		validated
tarbase	MIMAT0000254	hsa-miR-10b-5p	ABHD14B	84836	ENSG00000114779	Degradome sequencing//Degradome sequencing	negative		validated
tarbase	MIMAT0000254	hsa-miR-10b-5p	ABHD13	84945	ENSG00000139826	Degradome sequencing//Degradome sequencing	positive		validated
tarbase	MIMAT0000254	hsa-miR-10b-5p	FAM210B	116151	ENSG00000124098	Degradome sequencing//Degradome sequencing	negative		validated
tarbase	MIMAT0000254	hsa-miR-10b-5p	SDSL	113675	ENSG00000139410	Degradome sequencing//Degradome sequencing	negative		validated
tarbase	MIMAT0000254	hsa-miR-10b-5p	RMI2	116028	ENSG00000175643	Degradome sequencing//Degradome sequencing	negative		validated
tarbase	MIMAT0000254	hsa-miR-10b-5p	TEX29	121793	ENSG00000153495	Degradome sequencing//Degradome sequencing	positive		validated
tarbase	MIMAT0000254	hsa-miR-10b-5p	ZBTB8OS	339487	ENSG00000176261	Degradome sequencing//Degradome sequencing	negative		validated
tarbase	MIMAT0000254	hsa-miR-10b-5p	ARSK	153642	ENSG00000164291	Degradome sequencing//Degradome sequencing	positive		validated
tarbase	MIMAT0000254	hsa-miR-10b-5p	APOM	55937	ENSG00000204444	Degradome sequencing//Degradome sequencing	negative		validated
tarbase	MIMAT0000254	hsa-miR-10b-5p	NME1-NME2	654364	ENSG00000011052	Degradome sequencing//Degradome sequencing	positive		validated
tarbase	MIMAT0000254	hsa-miR-10b-5p	NECTIN3	25945	ENSG00000177707	Degradome sequencing//Degradome sequencing	positive		validated
tarbase	MIMAT0000254	hsa-miR-10b-5p	MIGA1	374986	ENSG00000180488	Degradome sequencing//Degradome sequencing	negative		validated
tarbase	MIMAT0000254	hsa-miR-10b-5p	JADE1	79960	ENSG00000077684	Degradome sequencing//Degradome sequencing//Degradome sequencing	positive		validated
tarbase	MIMAT0000254	hsa-miR-10b-5p	EMG1	10436	ENSG00000126749	Degradome sequencing//Degradome sequencing	negative		validated
tarbase	MIMAT0000254	hsa-miR-10b-5p	KMT5B	51111	ENSG00000110066	Degradome sequencing//Degradome sequencing	positive		validated
tarbase	MIMAT0000254	hsa-miR-10b-5p	ZNF436-AS1		ENSG00000249087	Degradome sequencing//Degradome sequencing//Degradome sequencing	negative		validated
tarbase	MIMAT0000254	hsa-miR-10b-5p	GASK1B	51313	ENSG00000164125	Degradome sequencing//Degradome sequencing	positive		validated
tarbase	MIMAT0000254	hsa-miR-10b-5p	YAE1	57002	ENSG00000241127	Degradome sequencing//Degradome sequencing//Degradome sequencing//Degradome sequencing	positive		validated
tarbase	MIMAT0000254	hsa-miR-10b-5p	AARS1	16	ENSG00000090861	Degradome sequencing//Degradome sequencing	negative		validated
tarbase	MIMAT0000254	hsa-miR-10b-5p	H3-3B	3021	ENSG00000132475	Degradome sequencing//Degradome sequencing//Degradome sequencing//Degradome sequencing//Degradome sequencing//Degradome sequencing//Degradome sequencing//Degrad	positive		validated
tarbase	MIMAT0000254	hsa-miR-10b-5p	RAMAC	83640	ENSG00000169612	Degradome sequencing//Degradome sequencing	positive		validated
tarbase	MIMAT0000254	hsa-miR-10b-5p			ENSG00000243444	Degradome sequencing//Degradome sequencing	positive		validated
tarbase	MIMAT0000097	hsa-miR-99a-5p	CALM2	805	ENSG00000143933	Degradome sequencing//Degradome sequencing	positive		validated
tarbase	MIMAT0000097	hsa-miR-99a-5p	HNRNPL	3191	ENSG00000104824	Degradome sequencing//Degradome sequencing//Degradome sequencing//Degradome sequencing//Degradome sequencing	positive		validated
tarbase	MIMAT0000097	hsa-miR-99a-5p	LNPEP	4012	ENSG00000113441	Degradome sequencing//Degradome sequencing	positive		validated
tarbase	MIMAT0000097	hsa-miR-99a-5p	MCM4	4173	ENSG00000104738	Degradome sequencing//Degradome sequencing	positive		validated
tarbase	MIMAT0000097	hsa-miR-99a-5p	RAB2A	5862	ENSG00000104388	Degradome sequencing//Degradome sequencing	positive		validated
tarbase	MIMAT0000097	hsa-miR-99a-5p	RAC1	5879	ENSG00000136238	Degradome sequencing//Degradome sequencing	positive		validated
tarbase	MIMAT0000097	hsa-miR-99a-5p	RPS2	6187	ENSG00000140988	Degradome sequencing//Degradome sequencing	positive		validated
tarbase	MIMAT0000097	hsa-miR-99a-5p	VLDLR	7436	ENSG00000147852	Degradome sequencing//Degradome sequencing//Degradome sequencing//Degradome sequencing	positive		validated
tarbase	MIMAT0000097	hsa-miR-99a-5p	FZD5	7855	ENSG00000163251	Degradome sequencing//Degradome sequencing	positive		validated
tarbase	MIMAT0000097	hsa-miR-99a-5p	FZD8	8325	ENSG00000177283	Degradome sequencing//Degradome sequencing//Degradome sequencing	positive		validated
tarbase	MIMAT0000097	hsa-miR-99a-5p	SMC3	9126	ENSG00000108055	Degradome sequencing//Degradome sequencing	positive		validated
tarbase	MIMAT0000097	hsa-miR-99a-5p	DLG5	9231	ENSG00000151208	Degradome sequencing//Degradome sequencing	positive		validated
tarbase	MIMAT0000097	hsa-miR-99a-5p	RBM39	9584	ENSG00000131051	Degradome sequencing//Degradome sequencing	positive		validated
tarbase	MIMAT0000097	hsa-miR-99a-5p	LPGAT1	9926	ENSG00000123684	Degradome sequencing//Degradome sequencing	positive		validated
tarbase	MIMAT0000097	hsa-miR-99a-5p	TNRC6B	23112	ENSG00000100354	Degradome sequencing//Degradome sequencing	positive		validated
tarbase	MIMAT0000097	hsa-miR-99a-5p	LRRC8B	23507	ENSG00000197147	Degradome sequencing//Degradome sequencing//Degradome sequencing//Degradome sequencing	positive		validated
tarbase	MIMAT0000097	hsa-miR-99a-5p	RRN3	54700	ENSG00000085721	Degradome sequencing//Degradome sequencing	positive		validated
tarbase	MIMAT0000097	hsa-miR-99a-5p	EPDR1	54749	ENSG00000086289	Degradome sequencing//Degradome sequencing	positive		validated
tarbase	MIMAT0000097	hsa-miR-99a-5p	RCBTB1	55213	ENSG00000136144	Degradome sequencing//Degradome sequencing	positive		validated
tarbase	MIMAT0000097	hsa-miR-99a-5p	TSPYL2	64061	ENSG00000184205	Degradome sequencing//Degradome sequencing	positive		validated
tarbase	MIMAT0000097	hsa-miR-99a-5p	FNDC3B	64778	ENSG00000075420	Degradome sequencing//Degradome sequencing	positive		validated
tarbase	MIMAT0000097	hsa-miR-99a-5p	RHEBL1	121268	ENSG00000167550	Degradome sequencing//Degradome sequencing	positive		validated
tarbase	MIMAT0000097	hsa-miR-99a-5p	ZNF483	158399	ENSG00000173258	Degradome sequencing//Degradome sequencing	positive		validated
tarbase	MIMAT0000097	hsa-miR-99a-5p	RNF144B	255488	ENSG00000137393	Degradome sequencing//Degradome sequencing	positive		validated
tarbase	MIMAT0000097	hsa-miR-99a-5p	ZADH2	284273	ENSG00000180011	Degradome sequencing//Degradome sequencing	positive		validated
tarbase	MIMAT0000097	hsa-miR-99a-5p	FAM126B	285172	ENSG00000155744	Degradome sequencing//Degradome sequencing	positive		validated
tarbase	MIMAT0000097	hsa-miR-99a-5p	AP1AR	55435	ENSG00000138660	Degradome sequencing//Degradome sequencing//Degradome sequencing	positive		validated
tarbase	MIMAT0000097	hsa-miR-99a-5p	ZDHHC18	84243	ENSG00000204160	Degradome sequencing//Degradome sequencing	positive		validated
tarbase	MIMAT0000710	hsa-miR-365a-3p	NFIA	4774	ENSG00000162599	Degradome sequencing//Degradome sequencing//Degradome sequencing	positive		validated
tarbase	MIMAT0000710	hsa-miR-365a-3p	RNF138	51444	ENSG00000134758	Degradome sequencing//Degradome sequencing	positive		validated
tarbase	MIMAT0000710	hsa-miR-365a-3p	ARCN1	372	ENSG00000095139	Degradome sequencing//Degradome sequencing	positive		validated
tarbase	MIMAT0000710	hsa-miR-365a-3p	CLCN3	1182	ENSG00000109572	Degradome sequencing//Degradome sequencing	positive		validated
tarbase	MIMAT0000710	hsa-miR-365a-3p	DHCR24	1718	ENSG00000116133	Degradome sequencing//Degradome sequencing	positive		validated
tarbase	MIMAT0000710	hsa-miR-365a-3p	NFIB	4781	ENSG00000147862	Degradome sequencing//Degradome sequencing	positive		validated
tarbase	MIMAT0000710	hsa-miR-365a-3p	SYPL1	6856	ENSG00000008282	Degradome sequencing//Degradome sequencing//Degradome sequencing	positive		validated
tarbase	MIMAT0000710	hsa-miR-365a-3p	NOTCH2	4853	ENSG00000134250	Degradome sequencing//Degradome sequencing	positive		validated
tarbase	MIMAT0000710	hsa-miR-365a-3p	ZFP36	7538	ENSG00000128016	Degradome sequencing//Degradome sequencing//Degradome sequencing	positive		validated
tarbase	MIMAT0000710	hsa-miR-365a-3p	YWHAZ	7534	ENSG00000164924	Degradome sequencing//Degradome sequencing//Degradome sequencing	positive		validated
tarbase	MIMAT0000710	hsa-miR-365a-3p	ADAM10	102	ENSG00000137845	Degradome sequencing//Degradome sequencing	positive		validated
tarbase	MIMAT0000710	hsa-miR-365a-3p	AP1G1	164	ENSG00000166747	Degradome sequencing//Degradome sequencing	positive		validated
tarbase	MIMAT0000710	hsa-miR-365a-3p	XIAP	331	ENSG00000101966	Degradome sequencing//Degradome sequencing	positive		validated
tarbase	MIMAT0000710	hsa-miR-365a-3p	CHEK1	1111	ENSG00000149554	Degradome sequencing//Degradome sequencing//Degradome sequencing//Degradome sequencing	positive		validated
tarbase	MIMAT0000710	hsa-miR-365a-3p	CLNS1A	1207	ENSG00000074201	Degradome sequencing//Degradome sequencing	positive		validated
tarbase	MIMAT0000710	hsa-miR-365a-3p	GABBR1	2550	ENSG00000204681	Degradome sequencing//Degradome sequencing	positive		validated
tarbase	MIMAT0000710	hsa-miR-365a-3p	NR3C1	2908	ENSG00000113580	Degradome sequencing//Degradome sequencing	positive		validated
tarbase	MIMAT0000710	hsa-miR-365a-3p	GYG1	2992	ENSG00000163754	Degradome sequencing//Degradome sequencing	positive		validated
tarbase	MIMAT0000710	hsa-miR-365a-3p	KLC1	3831	ENSG00000126214	Degradome sequencing//Degradome sequencing	positive		validated
tarbase	MIMAT0000710	hsa-miR-365a-3p	PLEC	5339	ENSG00000178209	Degradome sequencing//Degradome sequencing	positive		validated
tarbase	MIMAT0000710	hsa-miR-365a-3p	UBL3	5412	ENSG00000122042	Degradome sequencing//Degradome sequencing	positive		validated
tarbase	MIMAT0000710	hsa-miR-365a-3p	PPP1CC	5501	ENSG00000186298	Degradome sequencing//Degradome sequencing//Degradome sequencing	positive		validated
tarbase	MIMAT0000710	hsa-miR-365a-3p	PPP2CB	5516	ENSG00000104695	Degradome sequencing//Degradome sequencing//Degradome sequencing	positive		validated
tarbase	MIMAT0000710	hsa-miR-365a-3p	EIF2AK2	5610	ENSG00000055332	Degradome sequencing//Degradome sequencing	positive		validated
tarbase	MIMAT0000710	hsa-miR-365a-3p	PTPRJ	5795	ENSG00000149177	Degradome sequencing//Degradome sequencing	positive		validated
tarbase	MIMAT0000710	hsa-miR-365a-3p	RABGGTA	5875	ENSG00000100949	Degradome sequencing//Degradome sequencing//Degradome sequencing//Degradome sequencing	positive		validated
tarbase	MIMAT0000710	hsa-miR-365a-3p	REL	5966	ENSG00000162924	Degradome sequencing//Degradome sequencing//Degradome sequencing//Degradome sequencing//Degradome sequencing	positive		validated
tarbase	MIMAT0000710	hsa-miR-365a-3p	RIT1	6016	ENSG00000143622	Degradome sequencing//Degradome sequencing	positive		validated
tarbase	MIMAT0000710	hsa-miR-365a-3p	SSR1	6745	ENSG00000124783	Degradome sequencing//Degradome sequencing	positive		validated
tarbase	MIMAT0000710	hsa-miR-365a-3p	TAF7	6879	ENSG00000178913	Degradome sequencing//Degradome sequencing	positive		validated
tarbase	MIMAT0000710	hsa-miR-365a-3p	TAPBP	6892	ENSG00000231925	Degradome sequencing//Degradome sequencing//Degradome sequencing//Degradome sequencing//Degradome sequencing	positive		validated
tarbase	MIMAT0000710	hsa-miR-365a-3p	TOP2B	7155	ENSG00000077097	Degradome sequencing//Degradome sequencing	positive		validated
tarbase	MIMAT0000710	hsa-miR-365a-3p	UBB	7314	ENSG00000170315	Degradome sequencing//Degradome sequencing	positive		validated
tarbase	MIMAT0000710	hsa-miR-365a-3p	USP1	7398	ENSG00000162607	Degradome sequencing//Degradome sequencing	positive		validated
tarbase	MIMAT0000710	hsa-miR-365a-3p	YWHAH	7533	ENSG00000128245	Degradome sequencing//Degradome sequencing	positive		validated
tarbase	MIMAT0000710	hsa-miR-365a-3p	TNFRSF10A	8797	ENSG00000104689	Degradome sequencing//Degradome sequencing	positive		validated
tarbase	MIMAT0000710	hsa-miR-365a-3p	CCNE2	9134	ENSG00000175305	Degradome sequencing//Degradome sequencing	positive		validated
tarbase	MIMAT0000710	hsa-miR-365a-3p	NOLC1	9221	ENSG00000166197	Degradome sequencing//Degradome sequencing//Degradome sequencing	positive		validated
tarbase	MIMAT0000710	hsa-miR-365a-3p	BAG2	9532	ENSG00000112208	Degradome sequencing//Degradome sequencing//Degradome sequencing//Degradome sequencing	positive		validated
tarbase	MIMAT0000710	hsa-miR-365a-3p	SH3PXD2A	9644	ENSG00000107957	Degradome sequencing//Degradome sequencing//Degradome sequencing	positive		validated
tarbase	MIMAT0000710	hsa-miR-365a-3p	VGLL4	9686	ENSG00000144560	Degradome sequencing//Degradome sequencing//Degradome sequencing//Degradome sequencing//Degradome sequencing	positive		validated
tarbase	MIMAT0000710	hsa-miR-365a-3p	NR1D2	9975	ENSG00000174738	Degradome sequencing//Degradome sequencing	positive		validated
tarbase	MIMAT0000710	hsa-miR-365a-3p	PSME3	10197	ENSG00000131467	Degradome sequencing//Degradome sequencing//Degradome sequencing//Degradome sequencing//Degradome sequencing	positive		validated
tarbase	MIMAT0000710	hsa-miR-365a-3p	ZMPSTE24	10269	ENSG00000084073	Degradome sequencing//Degradome sequencing	positive		validated
tarbase	MIMAT0000710	hsa-miR-365a-3p	PAICS	10606	ENSG00000128050	Degradome sequencing//Degradome sequencing//Degradome sequencing//Degradome sequencing//Degradome sequencing//Degradome sequencing	positive		validated
tarbase	MIMAT0000710	hsa-miR-365a-3p	KDM5B	10765	ENSG00000117139	Degradome sequencing//Degradome sequencing	positive		validated
tarbase	MIMAT0000710	hsa-miR-365a-3p	NCKAP1	10787	ENSG00000061676	Degradome sequencing//Degradome sequencing	positive		validated
tarbase	MIMAT0000710	hsa-miR-365a-3p	PAPOLA	10914	ENSG00000090060	Degradome sequencing//Degradome sequencing//Degradome sequencing	positive		validated
tarbase	MIMAT0000710	hsa-miR-365a-3p	PSIP1	11168	ENSG00000164985	Degradome sequencing//Degradome sequencing//Degradome sequencing	positive		validated
tarbase	MIMAT0000710	hsa-miR-365a-3p	DMXL2	23312	ENSG00000104093	Degradome sequencing//Degradome sequencing//Degradome sequencing	positive		validated
tarbase	MIMAT0000710	hsa-miR-365a-3p	TMEM87A	25963	ENSG00000103978	Degradome sequencing//Degradome sequencing//Degradome sequencing	positive		validated
tarbase	MIMAT0000710	hsa-miR-365a-3p	ARL5A	26225	ENSG00000162980	Degradome sequencing//Degradome sequencing	positive		validated
tarbase	MIMAT0000710	hsa-miR-365a-3p	HIPK2	28996	ENSG00000064393	Degradome sequencing//Degradome sequencing	positive		validated
tarbase	MIMAT0000710	hsa-miR-365a-3p	SLC43A3	29015	ENSG00000134802	Degradome sequencing//Degradome sequencing	positive		validated
tarbase	MIMAT0000710	hsa-miR-365a-3p	MYLIP	29116	ENSG00000007944	Degradome sequencing//Degradome sequencing//Degradome sequencing//Degradome sequencing//Degradome sequencing//Degradome sequencing	positive		validated
tarbase	MIMAT0000710	hsa-miR-365a-3p	HSD17B12	51144	ENSG00000149084	Degradome sequencing//Degradome sequencing	positive		validated
tarbase	MIMAT0000710	hsa-miR-365a-3p	RAPGEF6	51735	ENSG00000158987	Degradome sequencing//Degradome sequencing//Degradome sequencing//Degradome sequencing	positive		validated
tarbase	MIMAT0000710	hsa-miR-365a-3p	RIF1	55183	ENSG00000080345	Degradome sequencing//Degradome sequencing//Degradome sequencing	positive		validated
tarbase	MIMAT0000710	hsa-miR-365a-3p	ENAH	55740	ENSG00000154380	Degradome sequencing//Degradome sequencing	positive		validated
tarbase	MIMAT0000710	hsa-miR-365a-3p	TMEM30A	55754	ENSG00000112697	Degradome sequencing//Degradome sequencing	positive		validated
tarbase	MIMAT0000710	hsa-miR-365a-3p	PCNP	57092	ENSG00000081154	Degradome sequencing//Degradome sequencing//Degradome sequencing	positive		validated
tarbase	MIMAT0000710	hsa-miR-365a-3p	GALNT11	63917	ENSG00000178234	Degradome sequencing//Degradome sequencing	positive		validated
tarbase	MIMAT0000710	hsa-miR-365a-3p	AZI2	64343	ENSG00000163512	Degradome sequencing//Degradome sequencing	positive		validated
tarbase	MIMAT0000710	hsa-miR-365a-3p	NUCKS1	64710	ENSG00000069275	Degradome sequencing//Degradome sequencing//Degradome sequencing	positive		validated
tarbase	MIMAT0000710	hsa-miR-365a-3p	PANK3	79646	ENSG00000120137	Degradome sequencing//Degradome sequencing//Degradome sequencing	positive		validated
tarbase	MIMAT0000710	hsa-miR-365a-3p	YRDC	79693	ENSG00000196449	Degradome sequencing//Degradome sequencing//Degradome sequencing	positive		validated
tarbase	MIMAT0000710	hsa-miR-365a-3p	L2HGDH	79944	ENSG00000087299	Degradome sequencing//Degradome sequencing	positive		validated
tarbase	MIMAT0000710	hsa-miR-365a-3p	EDEM3	80267	ENSG00000116406	Degradome sequencing//Degradome sequencing	positive		validated
tarbase	MIMAT0000710	hsa-miR-365a-3p	ZNF644	84146	ENSG00000122482	Degradome sequencing//Degradome sequencing//Degradome sequencing//Degradome sequencing//Degradome sequencing	positive		validated
tarbase	MIMAT0000710	hsa-miR-365a-3p	LCOR	84458	ENSG00000196233	Degradome sequencing//Degradome sequencing	positive		validated
tarbase	MIMAT0000710	hsa-miR-365a-3p	TBC1D31	93594	ENSG00000156787	Degradome sequencing//Degradome sequencing	positive		validated
tarbase	MIMAT0000710	hsa-miR-365a-3p	LYSMD3	116068	ENSG00000176018	Degradome sequencing//Degradome sequencing//Degradome sequencing//Degradome sequencing	positive		validated
tarbase	MIMAT0000710	hsa-miR-365a-3p	FAT3	120114	ENSG00000165323	Degradome sequencing//Degradome sequencing	positive		validated
tarbase	MIMAT0000710	hsa-miR-365a-3p	DCP2	167227	ENSG00000172795	Degradome sequencing//Degradome sequencing	positive		validated
tarbase	MIMAT0000710	hsa-miR-365a-3p	DHX36	170506	ENSG00000174953	Degradome sequencing//Degradome sequencing//Degradome sequencing	positive		validated
tarbase	MIMAT0000710	hsa-miR-365a-3p	FOXK1	221937	ENSG00000164916	Degradome sequencing//Degradome sequencing	positive		validated
tarbase	MIMAT0000710	hsa-miR-365a-3p	MCOLN2	255231	ENSG00000153898	Degradome sequencing//Degradome sequencing	positive		validated
tarbase	MIMAT0000710	hsa-miR-365a-3p	GXYLT1	283464	ENSG00000151233	Degradome sequencing//Degradome sequencing	positive		validated
tarbase	MIMAT0000710	hsa-miR-365a-3p	KANSL1	284058	ENSG00000120071	Degradome sequencing//Degradome sequencing//Degradome sequencing//Degradome sequencing	positive		validated
tarbase	MIMAT0000710	hsa-miR-365a-3p	HPGD	3248	ENSG00000164120	Degradome sequencing//Degradome sequencing	positive		validated
tarbase	MIMAT0000710	hsa-miR-365a-3p	WIPI2	26100	ENSG00000157954	Degradome sequencing//Degradome sequencing//Degradome sequencing	positive		validated
tarbase	MIMAT0000710	hsa-miR-365a-3p	ELMO1	9844	ENSG00000155849	Degradome sequencing//Degradome sequencing	positive		validated
tarbase	MIMAT0000710	hsa-miR-365a-3p	MARK2	2011	ENSG00000072518	Degradome sequencing//Degradome sequencing//Degradome sequencing//Degradome sequencing//Degradome sequencing	positive		validated
tarbase	MIMAT0000710	hsa-miR-365a-3p	SSTR2	6752	ENSG00000180616	Degradome sequencing//Degradome sequencing//Degradome sequencing	positive		validated
tarbase	MIMAT0000710	hsa-miR-365a-3p	FBXO46	23403	ENSG00000177051	Degradome sequencing//Degradome sequencing	positive		validated
tarbase	MIMAT0000710	hsa-miR-365a-3p	ZNF680	340252	ENSG00000173041	Degradome sequencing//Degradome sequencing//Degradome sequencing//Degradome sequencing	positive		validated
tarbase	MIMAT0000710	hsa-miR-365a-3p	DPH6	89978	ENSG00000134146	Degradome sequencing//Degradome sequencing	positive		validated
tarbase	MIMAT0000710	hsa-miR-365a-3p	PIKFYVE	200576	ENSG00000115020	Degradome sequencing//Degradome sequencing//Degradome sequencing	positive		validated
tarbase	MIMAT0000710	hsa-miR-365a-3p	OXR1	55074	ENSG00000164830	Degradome sequencing//Degradome sequencing	positive		validated
tarbase	MIMAT0000710	hsa-miR-365a-3p	IRF8	3394	ENSG00000140968	Degradome sequencing//Degradome sequencing	positive		validated
tarbase	MIMAT0000710	hsa-miR-365a-3p	ZKSCAN1	7586	ENSG00000106261	Degradome sequencing//Degradome sequencing	positive		validated
tarbase	MIMAT0000710	hsa-miR-365a-3p	MICB	4277	ENSG00000204516	Degradome sequencing//Degradome sequencing//Degradome sequencing//Degradome sequencing	positive		validated
tarbase	MIMAT0000710	hsa-miR-365a-3p	KIF3A	11127	ENSG00000131437	Degradome sequencing//Degradome sequencing//Degradome sequencing	positive		validated
tarbase	MIMAT0000710	hsa-miR-365a-3p	USP22	23326	ENSG00000124422	Degradome sequencing//Degradome sequencing//Degradome sequencing	positive		validated
tarbase	MIMAT0000710	hsa-miR-365a-3p	YTHDF1	54915	ENSG00000149658	Degradome sequencing//Degradome sequencing	positive		validated
tarbase	MIMAT0000710	hsa-miR-365a-3p	CTTNBP2NL	55917	ENSG00000143079	Degradome sequencing//Degradome sequencing	positive		validated
tarbase	MIMAT0000710	hsa-miR-365a-3p	ADSL	158	ENSG00000239900	Degradome sequencing//Degradome sequencing//Degradome sequencing//Degradome sequencing	positive		validated
tarbase	MIMAT0000710	hsa-miR-365a-3p	SAAL1	113174	ENSG00000166788	Degradome sequencing//Degradome sequencing	positive		validated
tarbase	MIMAT0000710	hsa-miR-365a-3p	RIC1	57589	ENSG00000107036	Degradome sequencing//Degradome sequencing	positive		validated
tarbase	MIMAT0000710	hsa-miR-365a-3p	TADA2A	6871	ENSG00000276234	Degradome sequencing//Degradome sequencing	positive		validated
tarbase	MIMAT0000710	hsa-miR-365a-3p	CNOT9	9125	ENSG00000144580	Degradome sequencing//Degradome sequencing//Degradome sequencing	positive		validated
tarbase	MIMAT0000710	hsa-miR-365a-3p	JADE2	23338	ENSG00000043143	Degradome sequencing//Degradome sequencing//Degradome sequencing	positive		validated
tarbase	MIMAT0002173	hsa-miR-483-3p	DDX6	1656	ENSG00000110367	Degradome sequencing//Degradome sequencing	positive		validated
tarbase	MIMAT0002173	hsa-miR-483-3p	TRIO	7204	ENSG00000038382	Degradome sequencing//Degradome sequencing	positive		validated
tarbase	MIMAT0002173	hsa-miR-483-3p	ANKRD46	157567	ENSG00000186106	Degradome sequencing//Degradome sequencing	positive		validated
tarbase	MIMAT0002173	hsa-miR-483-3p	CNOT2	4848	ENSG00000111596	Degradome sequencing//Degradome sequencing	positive		validated
tarbase	MIMAT0002173	hsa-miR-483-3p	ZC3HAV1L	92092	ENSG00000146858	Degradome sequencing//Degradome sequencing	positive		validated
tarbase	MIMAT0002173	hsa-miR-483-3p	METTL3	56339	ENSG00000165819	Degradome sequencing//Degradome sequencing	positive		validated
tarbase	MIMAT0004761	hsa-miR-483-5p	EPG5	57724	ENSG00000152223	Degradome sequencing//Degradome sequencing	positive		validated
tarbase	MIMAT0002870	hsa-miR-499a-5p	CUX1	1523	ENSG00000257923	Degradome sequencing//Degradome sequencing	positive		validated
tarbase	MIMAT0002870	hsa-miR-499a-5p	FECH	2235	ENSG00000066926	Degradome sequencing//Degradome sequencing	positive		validated
tarbase	MIMAT0002870	hsa-miR-499a-5p	HNF4A	3172	ENSG00000101076	Degradome sequencing//Degradome sequencing	negative		validated
tarbase	MIMAT0002870	hsa-miR-499a-5p	INSIG1	3638	ENSG00000186480	Degradome sequencing//Degradome sequencing	positive		validated
tarbase	MIMAT0002870	hsa-miR-499a-5p	MYO1C	4641	ENSG00000197879	Degradome sequencing//Degradome sequencing	positive		validated
tarbase	MIMAT0002870	hsa-miR-499a-5p	MAP3K7	6885	ENSG00000135341	Degradome sequencing//Degradome sequencing//Degradome sequencing	positive		validated
tarbase	MIMAT0002870	hsa-miR-499a-5p	ZNF711	7552	ENSG00000147180	Degradome sequencing//Degradome sequencing//Degradome sequencing	positive		validated
tarbase	MIMAT0002870	hsa-miR-499a-5p	GTF3C4	9329	ENSG00000125484	Degradome sequencing//Degradome sequencing//Degradome sequencing	positive		validated
tarbase	MIMAT0002870	hsa-miR-499a-5p	RRP1B	23076	ENSG00000160208	Degradome sequencing//Degradome sequencing	positive		validated
tarbase	MIMAT0002870	hsa-miR-499a-5p	SH3RF1	57630	ENSG00000154447	Degradome sequencing//Degradome sequencing//Degradome sequencing	positive		validated
tarbase	MIMAT0002870	hsa-miR-499a-5p	XPO4	64328	ENSG00000132953	Degradome sequencing//Degradome sequencing	positive		validated
tarbase	MIMAT0002870	hsa-miR-499a-5p	TM2D2	83877	ENSG00000169490	Degradome sequencing//Degradome sequencing	positive		validated
tarbase	MIMAT0002870	hsa-miR-499a-5p	KLHL9	55958	ENSG00000198642	Degradome sequencing//Degradome sequencing//Degradome sequencing	positive		validated
tarbase	MIMAT0002870	hsa-miR-499a-5p	H2BC12	85236	ENSG00000197903	Degradome sequencing//Degradome sequencing	positive		validated
tarbase	MIMAT0005880	hsa-miR-1290	AKT2	208	ENSG00000105221	Degradome sequencing//Degradome sequencing	positive		validated
tarbase	MIMAT0005880	hsa-miR-1290	CCNG2	901	ENSG00000138764	Degradome sequencing//Degradome sequencing	positive		validated
tarbase	MIMAT0005880	hsa-miR-1290	CLTC	1213	ENSG00000141367	Degradome sequencing//Degradome sequencing//Degradome sequencing	positive		validated
tarbase	MIMAT0005880	hsa-miR-1290	CSNK2A2	1459	ENSG00000070770	Degradome sequencing//Degradome sequencing	positive		validated
tarbase	MIMAT0005880	hsa-miR-1290	DNAJB9	4189	ENSG00000128590	Degradome sequencing//Degradome sequencing	positive		validated
tarbase	MIMAT0005880	hsa-miR-1290	REV3L	5980	ENSG00000009413	Degradome sequencing//Degradome sequencing	positive		validated
tarbase	MIMAT0005880	hsa-miR-1290	RPL28	6158	ENSG00000108107	Degradome sequencing//Degradome sequencing	positive		validated
tarbase	MIMAT0005880	hsa-miR-1290	CYTH1	9267	ENSG00000108669	Degradome sequencing//Degradome sequencing	positive		validated
tarbase	MIMAT0005880	hsa-miR-1290	FCHSD2	9873	ENSG00000137478	Degradome sequencing//Degradome sequencing	positive		validated
tarbase	MIMAT0005880	hsa-miR-1290	TUBGCP3	10426	ENSG00000126216	Degradome sequencing//Degradome sequencing	positive		validated
tarbase	MIMAT0005880	hsa-miR-1290	SF3A3	10946	ENSG00000183431	Degradome sequencing//Degradome sequencing//Degradome sequencing	positive		validated
tarbase	MIMAT0005880	hsa-miR-1290	AKAP11	11215	ENSG00000023516	Degradome sequencing//Degradome sequencing	positive		validated
tarbase	MIMAT0005880	hsa-miR-1290	ZNF292	23036	ENSG00000188994	Degradome sequencing//Degradome sequencing//Degradome sequencing	positive		validated
tarbase	MIMAT0005880	hsa-miR-1290	TRIM33	51592	ENSG00000197323	Degradome sequencing//Degradome sequencing	positive		validated
tarbase	MIMAT0005880	hsa-miR-1290	PHIP	55023	ENSG00000146247	Degradome sequencing//Degradome sequencing	positive		validated
tarbase	MIMAT0005880	hsa-miR-1290	BTBD7	55727	ENSG00000011114	Degradome sequencing//Degradome sequencing	positive		validated
tarbase	MIMAT0005880	hsa-miR-1290	CPEB2	132864	ENSG00000137449	Degradome sequencing//Degradome sequencing	positive		validated
tarbase	MIMAT0005880	hsa-miR-1290	KBTBD3	143879	ENSG00000182359	Degradome sequencing//Degradome sequencing	positive		validated
tarbase	MIMAT0005880	hsa-miR-1290	TMEM167A	153339	ENSG00000174695	Degradome sequencing//Degradome sequencing//Degradome sequencing	positive		validated
tarbase	MIMAT0005880	hsa-miR-1290	SLC16A9	220963	ENSG00000165449	Degradome sequencing//Degradome sequencing//Degradome sequencing	positive		validated
tarbase	MIMAT0005880	hsa-miR-1290	IRF2BP2	359948	ENSG00000168264	Degradome sequencing//Degradome sequencing	positive		validated
tarbase	MIMAT0005880	hsa-miR-1290	ALG13	79868	ENSG00000101901	Degradome sequencing//Degradome sequencing	positive		validated
tarbase	MIMAT0005880	hsa-miR-1290	SMIM13	221710	ENSG00000224531	Degradome sequencing//Degradome sequencing//Degradome sequencing//Degradome sequencing	positive		validated
tarbase	MIMAT0005880	hsa-miR-1290	CNOT1	23019	ENSG00000125107	Degradome sequencing//Degradome sequencing//Degradome sequencing	positive		validated
tarbase	MIMAT0005880	hsa-miR-1290	DUSP14	11072	ENSG00000276023	Degradome sequencing//Degradome sequencing	positive		validated
tarbase	MIMAT0005880	hsa-miR-1290	VPS26C	10311	ENSG00000157538	Degradome sequencing//Degradome sequencing	positive		validated
tarbase	MIMAT0005880	hsa-miR-1290	AC092279.1	9534	ENSG00000213096	Degradome sequencing//Degradome sequencing	positive		validated

## Sheet: BP
ID	Description	GeneRatio	BgRatio	pvalue	p.adjust	qvalue	geneID	Count
GO:0010586	miRNA metabolic process	36/746	126/21288	3.85258e-23	2.09927e-19	1.30542e-19	LIN28A/TP53/VEGFA/KLF4/EGFR/STAT3/SMAD4/SMAD1/DDX5/AR/YY1/PPARA/PAX6/NCOR2/AGO2/SRF/NOTCH3/ETS1/FOXA1/JUN/DICER1/REST/DDX17/RC3H2/RC3H1/HRAS/FOXO3/GATA6/KLF5/EGR1/GATA3/NFATC3/ZNF512B/NFIB/NOTCH2/NR3C1	36
GO:2000628	regulation of miRNA metabolic process	31/746	107/21288	2.64298e-20	7.20081e-17	4.47777e-17	TP53/VEGFA/KLF4/EGFR/STAT3/SMAD4/SMAD1/AR/YY1/PPARA/PAX6/NCOR2/SRF/NOTCH3/ETS1/FOXA1/JUN/REST/RC3H2/RC3H1/HRAS/FOXO3/GATA6/KLF5/EGR1/GATA3/NFATC3/ZNF512B/NFIB/NOTCH2/NR3C1	31
GO:0061614	miRNA transcription	29/746	94/21288	6.30973e-20	1.14606e-16	7.12667e-17	TP53/VEGFA/KLF4/EGFR/STAT3/SMAD4/SMAD1/DDX5/AR/YY1/PPARA/PAX6/NCOR2/SRF/NOTCH3/ETS1/FOXA1/JUN/REST/FOXO3/GATA6/KLF5/EGR1/GATA3/NFATC3/ZNF512B/NFIB/NOTCH2/NR3C1	29
GO:0097191	extrinsic apoptotic signaling pathway	46/746	266/21288	2.1076e-19	2.87108e-16	1.78536e-16	ERBB3/FGFR3/BCL2/MCL1/BAK1/RAF1/AKT1/JAK2/IFNG/SMAD4/TNFAIP3/BCL2L12/CASP2/AR/LMNA/SRC/PRDX2/BCL2L11/NF1/SERPINE1/BAX/ACVR1/IGF1/THBS1/P2RX7/CFLAR/DDX3X/MKNK2/PMAIP1/TNFRSF10B/BIRC6/MOAP1/YAP1/HMGB2/PEA15/PARK7/FOXO3/CYLD/RB1CC1/ZMYND11/TNFRSF12A/GCLM/TNFRSF10A/PSME3/SH3RF1/PHIP	46
GO:1902893	regulation of miRNA transcription	28/746	93/21288	5.76313e-19	6.28066e-16	3.90558e-16	TP53/VEGFA/KLF4/EGFR/STAT3/SMAD4/SMAD1/AR/YY1/PPARA/PAX6/NCOR2/SRF/NOTCH3/ETS1/FOXA1/JUN/REST/FOXO3/GATA6/KLF5/EGR1/GATA3/NFATC3/ZNF512B/NFIB/NOTCH2/NR3C1	28
GO:0048872	homeostasis of number of cells	53/746	365/21288	1.20837e-18	1.0974e-15	6.82409e-16	VEGFA/MED1/MAPK14/BCL2/BAK1/KLF13/AKT1/JAK2/STAT3/TNFAIP3/ZBTB7A/KLF13/BCL6/HMGB1/PRDX2/NOTCH1/BCL2L11/NF1/SART3/KRAS/BAX/IL6/SRF/ETS1/ADAR/SOX4/CEBPG/P2RX7/CFLAR/ADAM17/PMAIP1/SLC1A5/MFHAS1/RC3H2/RC3H1/HMGB2/CCNB2/LYN/CDK6/ID2/FOXO3/CYLD/GATA3/TRAF3IP2/NCAPG2/FOSL2/CRISPLD1/FAM210B/RRN3/ZFP36/XIAP/HIPK2/FECH	53
GO:0140747	regulation of ncRNA transcription	30/746	118/21288	6.34062e-18	4.93572e-15	3.06924e-15	TP53/VEGFA/KLF4/MTOR/EGFR/STAT3/SMAD4/SIRT7/SMAD1/AR/YY1/PPARA/PAX6/NCOR2/SRF/NOTCH3/ETS1/FOXA1/JUN/REST/FOXO3/GATA6/KLF5/EGR1/GATA3/NFATC3/ZNF512B/NFIB/NOTCH2/NR3C1	30
GO:0048545	response to steroid hormone	52/746	378/21288	2.76944e-17	1.83987e-14	1.14411e-14	MED1/BCL2/CDKN1A/EGFR/JAK2/EDN1/ESRRA/ZBTB7A/DDX5/AR/SRC/ESRRG/EGLN2/PPARA/BCL2L11/PIK3CA/SDC1/NR4A3/NCOR2/IGF1R/IL6/RHOA/FOXA1/THBS1/REST/CFLAR/PARP1/DSG2/HNRNPU/KMT2D/ARID1A/DDX17/CARM1/TXNIP/YAP1/HMGB2/PARK7/NCOA4/PTGS2/FOXO3/MDM2/FOSL2/ZFP36/NR3C1/TAF7/YWHAH/SSTR2/CNOT9/CNOT2/FECH/SH3RF1/CNOT1	52
GO:0071900	regulation of protein serine/threonine kinase activity	45/746	288/21288	3.03887e-17	1.83987e-14	1.14411e-14	ERBB2/VEGFA/CDKN1A/NTRK3/EGFR/TRAF6/AKT1/EDN1/IFNG/PIK3CG/PTEN/CCNJ/SRC/UVRAG/LRRK2/PTEN/PDCD4/CDKN2A/NF1/TRIB2/CCND1/CDC25A/RHOA/THBS1/IRAK1/ADAM17/DDX3X/HEG1/CCNG1/HRAS/CCNB1/CCNB2/LYN/TSG101/DUSP1/INSR/BCCIP/TRIB3/CCNH/SERTAD1/CALM2/PTPRJ/CCNE2/MAP3K7/CCNG2	45
GO:0010001	glial cell differentiation	44/746	285/21288	1.09289e-16	5.95517e-14	3.70318e-14	ERBB2/ERBB3/LIN28A/ZEB2/MTOR/EGFR/RAF1/LIF/AKT1/STAT3/IFNG/PTEN/LRP1/TP73/KCNJ10/PTEN/NOTCH1/NF1/PAX6/SRSF1/KRAS/IL6/PARD3/RHOA/MAPK3/SOX6/SOX4/GRN/DICER1/LDLR/EPHA4/VIM/HRAS/CDK1/LYN/CDK6/ID2/GAP43/NFIA/NFIB/NR3C1/PLEC/METTL3/AKT2	44
GO:0060537	muscle tissue development	56/746	462/21288	5.08559e-16	2.51921e-13	1.56656e-13	ERBB3/VEGFA/MED1/HOXD10/MTOR/MAPK14/BCL2/EDN1/SMAD4/TAFAZZIN/DLL4/SMAD1/DDX5/CENPF/LMNA/TP73/YY1/NOTCH1/TPM1/PPARA/CREB1/NF1/NOX4/KRAS/ACVR1/SRF/IGF1/RHOA/SOX6/BTG2/JARID2/CFLAR/DSG2/EFNB2/HNRNPU/SMAD7/DDX17/HEG1/ARID2/AKIRIN1/YAP1/CDK1/NUPR1/ID2/CDC42/PPP3CA/GATA6/KLF5/EGR1/PTCH1/FOSL2/NOTCH2/PLEC/VGLL4/NR1D2/ZMPSTE24	56
GO:2001233	regulation of apoptotic signaling pathway	55/746	450/21288	6.52963e-16	2.91433e-13	1.81225e-13	TP53/BCL2/MCL1/BAK1/RAF1/AKT1/JAK2/TNFAIP3/BCL2L12/CASP2/AR/LMNA/SRC/PRDX2/LRRK2/BCL2L11/NF1/SERPINE1/BAX/ACVR1/BBC3/IGF1/THBS1/HERPUD1/CFLAR/PARP1/DDX3X/MAZ/PLAGL2/PMAIP1/TMBIM6/BIRC6/P4HB/MARCHF7/CTSC/YAP1/HMGB2/PEA15/PARK7/NUPR1/DNM1L/PTGS2/CYLD/MDM2/RB1CC1/IVNS1ABP/ZMYND11/TNFRSF12A/GCLM/RRN3/UBB/PSME3/SH3RF1/CSNK2A2/PHIP	55
GO:0098781	ncRNA transcription	33/746	169/21288	6.95288e-16	2.91433e-13	1.81225e-13	TP53/VEGFA/KLF4/MTOR/EGFR/STAT3/SMAD4/SIRT7/SMAD1/DDX5/AR/YY1/PPARA/PAX6/NCOR2/SRF/NOTCH3/ETS1/FOXA1/JUN/REST/FOXO3/GATA6/KLF5/EGR1/GATA3/NFATC3/SNAPC5/ZNF512B/NFIB/NOTCH2/NR3C1/GTF3C4	33
GO:0071383	cellular response to steroid hormone stimulus	39/746	241/21288	1.23697e-15	4.81446e-13	2.99384e-13	MED1/EGFR/JAK2/EDN1/ESRRA/ZBTB7A/DDX5/AR/SRC/ESRRG/EGLN2/PPARA/BCL2L11/NR4A3/NCOR2/IGF1R/RHOA/FOXA1/REST/CFLAR/PARP1/HNRNPU/KMT2D/ARID1A/DDX17/CARM1/YAP1/PARK7/NCOA4/FOXO3/ZFP36/NR3C1/TAF7/YWHAH/SSTR2/CNOT9/CNOT2/FECH/CNOT1	39
GO:0044772	mitotic cell cycle phase transition	56/746	492/21288	8.00682e-15	2.90861e-12	1.8087e-12	TP53/KLF4/RPTOR/BCL2/E2F3/CDKN1A/EGFR/AKT1/EIF4EBP1/CASP2/PTEN/E2F1/CENPF/CCNJ/PTEN/CDKN2A/CTDSPL/CCND1/CDC25A/ACVR1/CDK4/FOXO4/ADAM17/DDX3X/ARID1A/RAB11A/ARID2/CCNG1/RAD51C/CCNB1/CDK1/CDC20/FOXM1/CCNB2/CDK6/TTK/ID2/PPP3CA/DUSP1/MDM2/DPF2/WEE1/KLHL18/CRLF3/PHF10/PPME1/CCNH/NABP2/JADE1/CALM2/NFIA/NFIB/CHEK1/CCNE2/PSME3/CCNG2	56
GO:0002262	myeloid cell homeostasis	35/746	208/21288	1.08174e-14	3.684e-12	2.29087e-12	VEGFA/MED1/MAPK14/BAK1/KLF13/JAK2/STAT3/ZBTB7A/KLF13/BCL6/HMGB1/BCL2L11/NF1/BAX/IL6/SRF/ETS1/ADAR/CEBPG/CFLAR/ADAM17/SLC1A5/MFHAS1/HMGB2/LYN/CDK6/ID2/FOXO3/GATA3/TRAF3IP2/NCAPG2/FAM210B/ZFP36/HIPK2/FECH	35
GO:0042063	gliogenesis	49/746	393/21288	1.21479e-14	3.89376e-12	2.42131e-12	ERBB2/ERBB3/LIN28A/TP53/ZEB2/MTOR/EGFR/RAF1/LIF/AKT1/STAT3/IFNG/PTEN/LRP1/TP73/KCNJ10/PTEN/NOTCH1/NF1/PAX6/SRSF1/TIAM1/KRAS/IL6/PARD3/RHOA/MAPK3/SOX6/SOX4/GRN/DICER1/LDLR/EPHA4/RTN4/VIM/HRAS/CDK1/LYN/CDK6/ID2/SRGAP2/GAP43/NFIA/NFIB/NR3C1/PLEC/PPP1CC/METTL3/AKT2	49
GO:0033002	muscle cell proliferation	40/746	273/21288	1.67315e-14	5.065e-12	3.14963e-12	KLF4/MAPK14/CDKN1A/EGFR/AKT1/JAK2/EDN1/IFNG/TNFAIP3/SMAD1/PTEN/SRC/TP73/PTEN/NOTCH1/TPM1/PDCD4/NF1/PIK3CA/NR4A3/IGF1R/IL6/IGF1/NOTCH3/THBS1/JUN/JARID2/IRAK1/CFLAR/ARID2/AKIRIN1/YAP1/CDK1/ID2/PTGS2/GATA6/MDM2/VGLL4/HPGD/MAP3K7	40
GO:0048863	stem cell differentiation	39/746	265/21288	3.08928e-14	8.85974e-12	5.50936e-12	LIN28A/TP53/MED1/MAPK14/BCL2/LIF/STAT3/EDN1/SMAD4/RUNX2/NOTCH1/PAX6/NRP2/ACVR1/SRF/MAPK3/FOXO4/SOX6/FOXA1/JARID2/REST/HNRNPU/ZNF281/YTHDF2/SEMA4C/GATAD2B/YAP1/SEMA7A/CDK6/CDC42/GATA6/NUDT21/MTF2/PUS7/ZFP36/EIF2AK2/NOLC1/DHX36/METTL3	39
GO:2001237	negative regulation of extrinsic apoptotic signaling pathway	26/746	117/21288	3.36656e-14	9.17218e-12	5.70366e-12	BCL2/MCL1/RAF1/AKT1/TNFAIP3/AR/LMNA/SRC/PRDX2/SERPINE1/ACVR1/IGF1/THBS1/CFLAR/DDX3X/BIRC6/YAP1/HMGB2/PEA15/PARK7/RB1CC1/ZMYND11/GCLM/PSME3/SH3RF1/PHIP	26
GO:0031331	positive regulation of cellular catabolic process	54/746	481/21288	4.3638e-14	1.1323e-11	7.04113e-12	MTOR/RPTOR/ELAVL1/IFNG/HMGB1/UVRAG/LRRK2/PPARA/AGO2/BAX/IL6/IGF1/MAPK3/BTG2/IGF2BP1/TP53INP1/CAPRIN1/P2RX7/TNRC6A/HNRNPU/CSDE1/LARP1/NNT/YTHDF2/MOAP1/TNKS1BP1/SNX18/RC3H2/CDK16/YTHDF3/RC3H1/PIP4K2B/PRXL2C/KAT2B/PARK7/FOXO3/FXR2/INSR/SNX4/RB1CC1/TOB1/PUM2/CELF1/TNRC6B/ZFP36/DCP2/DHX36/YTHDF1/CNOT9/CNOT2/METTL3/MAP3K7/AKT2/CNOT1	54
GO:0048738	cardiac muscle tissue development	38/746	258/21288	6.4618e-14	1.60047e-11	9.95242e-12	ERBB3/VEGFA/MED1/MTOR/MAPK14/EDN1/SMAD4/TAFAZZIN/DLL4/SMAD1/LMNA/TP73/YY1/NOTCH1/TPM1/PPARA/CREB1/NOX4/ACVR1/SRF/IGF1/SOX6/JARID2/DSG2/EFNB2/HNRNPU/SMAD7/HEG1/ARID2/YAP1/CDK1/ID2/CDC42/GATA6/NOTCH2/PLEC/VGLL4/ZMPSTE24	38
GO:1901653	cellular response to peptide	49/746	417/21288	1.21064e-13	2.86817e-11	1.78355e-11	TP53/KLF4/MTOR/RAF1/AKT1/JAK2/STAT3/EDN1/HDAC5/LRP1/SRC/PAX6/PIK3CA/NR4A3/IGF1R/SHC1/IGF1/MAPK3/FOXO4/SP1/CFLAR/PARP1/EIF4EBP2/EPHA4/YWHAG/SNX5/MTCL2/PIP4K2B/VIM/HRAS/KAT2B/LYN/INSIG2/FOXO3/PPP3CA/CA2/CRK/INSR/MAP1B/MDM2/TRIB3/GKAP1/NUCKS1/INSIG1/MYO1C/MAP3K7/AKT2/PHIP/CPEB2	49
GO:0014706	striated muscle tissue development	39/746	277/21288	1.33505e-13	3.03112e-11	1.88488e-11	ERBB3/VEGFA/MED1/MTOR/MAPK14/EDN1/SMAD4/TAFAZZIN/DLL4/SMAD1/CENPF/LMNA/TP73/YY1/NOTCH1/TPM1/PPARA/CREB1/NOX4/ACVR1/SRF/IGF1/SOX6/JARID2/DSG2/EFNB2/HNRNPU/SMAD7/HEG1/ARID2/YAP1/CDK1/ID2/CDC42/GATA6/NOTCH2/PLEC/VGLL4/ZMPSTE24	39
GO:0048732	gland development	54/746	495/21288	1.418e-13	3.09067e-11	1.92191e-11	VEGFA/MED1/BCL2/EGFR/RAF1/AKT1/SMAD2/JAK2/EDN1/HK2/SMAD4/TNFAIP3/AR/SRC/PRDX2/NOTCH1/BCL2L11/CREB1/HOXB3/NF1/PAX6/PIK3CA/SRSF1/NCOR2/CSMD1/CCND1/BAX/IL6/SRF/MAPK3/FOXA1/CEBPG/JARID2/CFLAR/RTN4/CCNB2/ID2/CDC42/GATA6/GATA3/HOXA3/INSR/RB1CC1/PTCH1/ZNF703/NFIB/NOTCH2/NR3C1/ZMPSTE24/KDM5B/HIPK2/AKT2/CSNK2A2/BTBD7	54
GO:1902895	positive regulation of miRNA transcription	19/746	63/21288	2.55808e-13	5.36114e-11	3.33378e-11	TP53/KLF4/EGFR/STAT3/SMAD4/SMAD1/AR/PAX6/SRF/NOTCH3/ETS1/FOXA1/JUN/FOXO3/KLF5/EGR1/GATA3/NOTCH2/NR3C1	19
GO:2001236	regulation of extrinsic apoptotic signaling pathway	31/746	183/21288	3.01894e-13	6.09266e-11	3.78868e-11	BCL2/MCL1/RAF1/AKT1/TNFAIP3/BCL2L12/AR/LMNA/SRC/PRDX2/NF1/SERPINE1/ACVR1/IGF1/THBS1/CFLAR/DDX3X/PMAIP1/BIRC6/YAP1/HMGB2/PEA15/PARK7/CYLD/RB1CC1/ZMYND11/TNFRSF12A/GCLM/PSME3/SH3RF1/PHIP	31
GO:0030098	lymphocyte differentiation	53/746	490/21288	3.3841e-13	6.57643e-11	4.08951e-11	ERBB2/TP53/ZEB1/MTOR/HDAC4/BCL2/BAK1/STAT3/IFNG/LFNG/HDAC5/ZBTB7A/DLL4/BCL6/HMGB1/RUNX2/HMGB3/PRDX2/YY1/BAX/IL6/SRF/RHOA/SOX4/CEBPG/ADAM17/SMAD7/RORA/ARID1A/ARID2/RC3H2/RC3H1/CDK6/ID2/FOXO3/CYLD/EGR1/EGR3/GATA3/NFATC3/TRAF3IP2/PHF10/FOSL2/FZD5/FZD8/NOTCH2/PTPRJ/TOP2B/IRF8/METTL3/SH3RF1/DNAJB9/IRF2BP2	53
GO:0030522	intracellular receptor signaling pathway	50/746	444/21288	3.50003e-13	6.57643e-11	4.08951e-11	MED1/TRAF6/AKT1/JAK2/STAT3/ESRRA/TNFAIP3/ZBTB7A/DDX5/HMGB1/AR/SRC/ESRRG/EGLN2/PPARA/NR4A3/NCOR2/RIGI/RHOA/FOXA1/IRAK1/PARP1/DDX3X/RORA/KMT2D/ARID1A/DDX17/DHX33/RTN4/CARM1/YAP1/PARK7/NCOA4/CYLD/YWHAE/TAX1BP1/PUM2/ZDHHC18/XIAP/NR3C1/EIF2AK2/TAF7/YWHAH/NR1D2/CNOT9/CNOT2/EPG5/HNF4A/MAP3K7/CNOT1	50
GO:2000630	positive regulation of miRNA metabolic process	20/746	73/21288	4.54582e-13	8.25673e-11	5.13439e-11	TP53/KLF4/EGFR/STAT3/SMAD4/SMAD1/AR/PAX6/SRF/NOTCH3/ETS1/FOXA1/JUN/HRAS/FOXO3/KLF5/EGR1/GATA3/NOTCH2/NR3C1	20
GO:0000082	G1/S transition of mitotic cell cycle	36/746	249/21288	5.25671e-13	9.23994e-11	5.74579e-11	TP53/KLF4/RPTOR/BCL2/E2F3/CDKN1A/EGFR/AKT1/EIF4EBP1/CASP2/PTEN/E2F1/PTEN/CDKN2A/CTDSPL/CCND1/CDC25A/ACVR1/CDK4/ADAM17/DDX3X/ARID1A/ARID2/CDK1/CDK6/ID2/PPP3CA/MDM2/DPF2/WEE1/CRLF3/PHF10/CCNH/JADE1/CCNE2/PSME3	36
GO:0048638	regulation of developmental growth	43/746	348/21288	7.24193e-13	1.23317e-10	7.66835e-11	VEGFA/FGFR3/MAPK14/BCL2/CDKN1A/AKT1/STAT3/EDN1/PTEN/EZR/AR/TP73/YY1/PTEN/NOTCH1/PPARA/BCL2L11/CREB1/PIK3CA/SRF/IGF1/SGPL1/JARID2/DUSP6/SMAD7/STC2/IST1/RUFY3/SEMA4C/RTN4/MACF1/YAP1/CDK1/SEMA7A/GATA6/INSR/MAP1B/PUM2/PTCH1/FOSL2/BBS2/VGLL4/ZMPSTE24	43
GO:0043434	response to peptide hormone	51/746	470/21288	8.4898e-13	1.40185e-10	8.71728e-11	INPPL1/MTOR/MAPK14/RAF1/AKT1/JAK2/STAT3/EDN1/HDAC5/SRC/PPARA/CREB1/PAX6/PIK3CA/NR4A3/KL/IGF1R/SHC1/MAPK3/FOXO4/BTG2/SP1/CFLAR/PARP1/EIF4EBP2/YWHAG/STC2/SNX5/MTCL2/PIP4K2B/HRAS/KAT2B/LYN/INSIG2/PTGS2/PPP3CA/CA2/CRK/EGR1/INSR/MAP1B/MDM2/TRIB3/GKAP1/NUCKS1/INSIG1/MYO1C/MAP3K7/AKT2/PHIP/CPEB2	51
GO:2001234	negative regulation of apoptotic signaling pathway	38/746	280/21288	8.84678e-13	1.41783e-10	8.81665e-11	BCL2/MCL1/BAK1/RAF1/AKT1/TNFAIP3/AR/LMNA/SRC/PRDX2/LRRK2/SERPINE1/BAX/ACVR1/IGF1/THBS1/HERPUD1/CFLAR/DDX3X/MAZ/TMBIM6/BIRC6/MARCHF7/YAP1/HMGB2/PEA15/PARK7/PTGS2/MDM2/RB1CC1/IVNS1ABP/ZMYND11/GCLM/RRN3/PSME3/SH3RF1/CSNK2A2/PHIP	38
GO:0071375	cellular response to peptide hormone stimulus	42/746	337/21288	1.0096e-12	1.5718e-10	9.77413e-11	MTOR/RAF1/AKT1/JAK2/STAT3/EDN1/HDAC5/SRC/PAX6/PIK3CA/NR4A3/IGF1R/SHC1/MAPK3/FOXO4/SP1/CFLAR/PARP1/EIF4EBP2/YWHAG/SNX5/MTCL2/PIP4K2B/HRAS/KAT2B/LYN/INSIG2/PPP3CA/CA2/CRK/INSR/MAP1B/MDM2/TRIB3/GKAP1/NUCKS1/INSIG1/MYO1C/MAP3K7/AKT2/PHIP/CPEB2	42
GO:0043401	steroid hormone mediated signaling pathway	28/746	157/21288	1.16096e-12	1.75723e-10	1.09272e-10	MED1/JAK2/ESRRA/ZBTB7A/DDX5/AR/SRC/ESRRG/EGLN2/PPARA/NR4A3/NCOR2/RHOA/FOXA1/PARP1/KMT2D/ARID1A/DDX17/CARM1/YAP1/PARK7/NCOA4/NR3C1/TAF7/YWHAH/CNOT9/CNOT2/CNOT1	28
GO:0030518	intracellular steroid hormone receptor signaling pathway	26/746	136/21288	1.40757e-12	2.07293e-10	1.28903e-10	MED1/JAK2/ESRRA/ZBTB7A/DDX5/AR/SRC/ESRRG/EGLN2/NCOR2/RHOA/FOXA1/PARP1/KMT2D/ARID1A/DDX17/CARM1/YAP1/PARK7/NCOA4/NR3C1/TAF7/YWHAH/CNOT9/CNOT2/CNOT1	26
GO:0050678	regulation of epithelial cell proliferation	48/746	432/21288	1.72221e-12	2.46956e-10	1.53568e-10	ERBB2/ZEB1/VEGFA/MED1/RPTOR/EGFR/AKT1/STAT3/TNFAIP3/DLL4/LAMC1/HMGB1/AR/RUNX2/PTPRM/NOTCH1/NF1/PAX6/NR4A3/NRP2/CCND1/BAX/CDK4/IGF1/THBS1/SP1/B4GALT1/GRN/CFLAR/ADAM17/EFNB2/SLC39A9/RTN4/YAP1/HRAS/HMGB2/NUPR1/CDK6/CDC42/EGR3/GATA3/PTCH1/ZNF703/NFIB/NOTCH2/ZFP36/KDM5B/SAAL1	48
GO:1901990	regulation of mitotic cell cycle phase transition	45/746	391/21288	2.57718e-12	3.60078e-10	2.23912e-10	TP53/KLF4/RPTOR/BCL2/CDKN1A/EGFR/AKT1/CASP2/PTEN/E2F1/CENPF/PTEN/CDKN2A/CTDSPL/CCND1/CDC25A/ACVR1/CDK4/FOXO4/ADAM17/DDX3X/ARID1A/RAB11A/ARID2/CCNG1/RAD51C/CCNB1/CDK1/CDC20/CDK6/TTK/ID2/DUSP1/MDM2/DPF2/WEE1/KLHL18/CRLF3/PHF10/CCNH/NABP2/JADE1/CHEK1/CCNE2/PSME3	45
GO:0071214	cellular response to abiotic stimulus	42/746	352/21288	4.30666e-12	5.72366e-10	3.55922e-10	TP53/MTOR/RPTOR/MAPK14/CDKN1A/BAK1/EGFR/CASP2/PTEN/YY1/PTEN/PIK3CA/PIEZO1/IGF1R/CDC25A/BAX/MAPK3/REST/TP53INP1/PARP1/DDX3X/TNFRSF10B/TNKS1BP1/EEF1D/H2AX/YAP1/HRAS/ECT2/PTGS2/EGR1/GATA3/MDM2/SLC38A2/CHEK1/PLEC/TNFRSF10A/ZMPSTE24/TMEM87A/NUCKS1/DHX36/METTL3/AKT2	42
GO:0104004	cellular response to environmental stimulus	42/746	352/21288	4.30666e-12	5.72366e-10	3.55922e-10	TP53/MTOR/RPTOR/MAPK14/CDKN1A/BAK1/EGFR/CASP2/PTEN/YY1/PTEN/PIK3CA/PIEZO1/IGF1R/CDC25A/BAX/MAPK3/REST/TP53INP1/PARP1/DDX3X/TNFRSF10B/TNKS1BP1/EEF1D/H2AX/YAP1/HRAS/ECT2/PTGS2/EGR1/GATA3/MDM2/SLC38A2/CHEK1/PLEC/TNFRSF10A/ZMPSTE24/TMEM87A/NUCKS1/DHX36/METTL3/AKT2	42
GO:0062012	regulation of small molecule metabolic process	42/746	356/21288	6.24671e-12	8.10437e-10	5.03964e-10	TP53/PRKCE/MTOR/RPTOR/HDAC4/AKT1/STAT3/IFNG/TAFAZZIN/SIRT7/ZBTB7A/SRC/PPARA/CREB1/NR4A3/NCOR2/IGF1/REST/P2RX7/LDLR/PARP1/PMAIP1/RORA/ELOVL5/MTCL2/WDR5/PRXL2C/KAT2B/PARK7/NUPR1/DNM1L/INSIG2/PTGS2/EGR1/INSR/TRIB3/LPGAT1/NR3C1/ZMPSTE24/FOXK1/INSIG1/AKT2	42
GO:0050679	positive regulation of epithelial cell proliferation	33/746	234/21288	9.87303e-12	1.25112e-09	7.78e-10	ERBB2/VEGFA/MED1/RPTOR/EGFR/AKT1/STAT3/TNFAIP3/LAMC1/HMGB1/AR/RUNX2/NOTCH1/NF1/NR4A3/NRP2/CCND1/IGF1/SP1/B4GALT1/GRN/CFLAR/ADAM17/RTN4/YAP1/HRAS/HMGB2/CDC42/EGR3/ZNF703/NOTCH2/KDM5B/SAAL1	33
GO:0030520	intracellular estrogen receptor signaling pathway	17/746	61/21288	1.91976e-11	2.37745e-09	1.4784e-09	MED1/DDX5/AR/SRC/EGLN2/FOXA1/PARP1/KMT2D/ARID1A/DDX17/CARM1/YAP1/NCOA4/TAF7/CNOT9/CNOT2/CNOT1	17
GO:0030218	erythrocyte differentiation	27/746	164/21288	2.05221e-11	2.48499e-09	1.54528e-09	VEGFA/MED1/MAPK14/KLF13/JAK2/STAT3/ZBTB7A/KLF13/BCL6/SRF/ETS1/ADAR/CEBPG/CFLAR/SLC1A5/MFHAS1/HMGB2/LYN/CDK6/ID2/FOXO3/GATA3/NCAPG2/FAM210B/ZFP36/HIPK2/FECH	27
GO:0044843	cell cycle G1/S phase transition	36/746	283/21288	2.38414e-11	2.82417e-09	1.75619e-09	TP53/KLF4/RPTOR/BCL2/E2F3/CDKN1A/EGFR/AKT1/EIF4EBP1/CASP2/PTEN/E2F1/PTEN/CDKN2A/CTDSPL/CCND1/CDC25A/ACVR1/CDK4/ADAM17/DDX3X/ARID1A/ARID2/CDK1/CDK6/ID2/PPP3CA/MDM2/DPF2/WEE1/CRLF3/PHF10/CCNH/JADE1/CCNE2/PSME3	36
GO:0032868	response to insulin	36/746	284/21288	2.64116e-11	3.06206e-09	1.90412e-09	INPPL1/MTOR/MAPK14/RAF1/AKT1/HDAC5/SRC/PPARA/PAX6/PIK3CA/IGF1R/SHC1/MAPK3/FOXO4/SP1/CFLAR/PARP1/EIF4EBP2/YWHAG/SNX5/MTCL2/PIP4K2B/HRAS/KAT2B/LYN/INSIG2/EGR1/INSR/TRIB3/GKAP1/NUCKS1/INSIG1/MYO1C/AKT2/PHIP/CPEB2	36
GO:0032869	cellular response to insulin stimulus	31/746	217/21288	3.00204e-11	3.40795e-09	2.11921e-09	MTOR/RAF1/AKT1/HDAC5/SRC/PAX6/PIK3CA/IGF1R/SHC1/MAPK3/FOXO4/SP1/CFLAR/PARP1/EIF4EBP2/YWHAG/SNX5/MTCL2/PIP4K2B/HRAS/KAT2B/INSIG2/INSR/TRIB3/GKAP1/NUCKS1/INSIG1/MYO1C/AKT2/PHIP/CPEB2	31
GO:0021782	glial cell development	26/746	155/21288	3.13509e-11	3.48635e-09	2.16796e-09	ERBB2/ERBB3/ZEB2/EGFR/RAF1/AKT1/IFNG/PTEN/LRP1/KCNJ10/PTEN/NF1/KRAS/IL6/PARD3/MAPK3/SOX4/GRN/DICER1/LDLR/VIM/HRAS/LYN/CDK6/PLEC/AKT2	26
GO:0036293	response to decreased oxygen levels	41/746	360/21288	3.43462e-11	3.74304e-09	2.32758e-09	TP53/ZEB2/VEGFA/PRKCE/MTOR/RPTOR/BCL2/LIF/AKT1/EDN1/HK2/SMAD4/LMNA/SRC/EGLN2/NOTCH1/PPARA/NF1/SRF/THBS1/SOX4/IRAK1/REST/CFLAR/ADAM17/EPHA4/PMAIP1/RORA/TMBIM6/STC2/P4HB/PTGS2/FOXO3/GATA6/EGR1/MDM2/FOSL2/HIPK2/ADSL/MAP3K7/CPEB2	41
GO:0036294	cellular response to decreased oxygen levels	27/746	168/21288	3.64797e-11	3.89761e-09	2.4237e-09	TP53/VEGFA/PRKCE/MTOR/RPTOR/BCL2/AKT1/EDN1/LMNA/SRC/EGLN2/NOTCH1/IRAK1/CFLAR/EPHA4/PMAIP1/RORA/TMBIM6/STC2/P4HB/PTGS2/FOXO3/GATA6/MDM2/HIPK2/MAP3K7/CPEB2	27
GO:0010975	regulation of neuron projection development	49/746	491/21288	4.96158e-11	5.19917e-09	3.23306e-09	VEGFA/KLF4/NTRK3/AKT1/ABL2/PTEN/LRRK2/PTEN/PAX6/TIAM1/IGF1R/SRF/RHOA/GRN/CAPRIN1/CFLAR/EFNB2/EPHA4/IST1/EHD1/RUFY3/CAMSAP2/SEMA4C/RTN4/KIDINS220/CARM1/MACF1/VIM/KAT2B/LYN/SEMA7A/PPP3CA/SCARB2/CRK/GATA3/MAP1B/MDM2/PUM2/STAU2/ARC/VLDLR/YWHAH/MYLIP/TMEM30A/FAT3/DHX36/MARK2/YTHDF1/CUX1	49
GO:2000045	regulation of G1/S transition of mitotic cell cycle	29/746	196/21288	5.49566e-11	5.65016e-09	3.51351e-09	TP53/KLF4/RPTOR/BCL2/CDKN1A/EGFR/AKT1/CASP2/PTEN/E2F1/PTEN/CDKN2A/CTDSPL/CCND1/ACVR1/ADAM17/DDX3X/ARID1A/ARID2/ID2/MDM2/DPF2/WEE1/CRLF3/PHF10/CCNH/JADE1/CCNE2/PSME3	29
GO:0051347	positive regulation of transferase activity	45/746	429/21288	6.05831e-11	6.05051e-09	3.76247e-09	ERBB2/ERBB3/VEGFA/KLF4/FGFR3/CDKN1A/NTRK3/EGFR/TRAF6/AKT1/JAK2/EDN1/IFNG/PIK3CG/PTEN/SRC/LRRK2/PTEN/CCN1/IGF1R/NOX4/CCND1/IGF1/RHOA/MAPK3/THBS1/IRAK1/ADAM17/DDX3X/EPHA4/TNFRSF10B/HRAS/CDC20/ECT2/PARK7/UBE2I/ZFP91/INSR/ARRDC3/TRIB3/CALM2/RPS2/TNFRSF10A/MARK2/MAP3K7	45
GO:0009755	hormone-mediated signaling pathway	31/746	223/21288	6.10714e-11	6.05051e-09	3.76247e-09	MED1/JAK2/ESRRA/ZBTB7A/DDX5/AR/ACSL1/SRC/ESRRG/EGLN2/PPARA/NR4A3/NCOR2/RHOA/FOXA1/PARP1/KMT2D/ARID1A/DDX17/CARM1/YAP1/PARK7/NCOA4/NR3C1/TAF7/YWHAH/NR1D2/SSTR2/CNOT9/CNOT2/CNOT1	31
GO:0071456	cellular response to hypoxia	26/746	160/21288	6.52836e-11	6.25769e-09	3.8913e-09	TP53/VEGFA/PRKCE/MTOR/RPTOR/BCL2/EDN1/LMNA/SRC/EGLN2/NOTCH1/IRAK1/CFLAR/EPHA4/PMAIP1/RORA/TMBIM6/STC2/P4HB/PTGS2/FOXO3/GATA6/MDM2/HIPK2/MAP3K7/CPEB2	26
GO:0050767	regulation of neurogenesis	45/746	430/21288	6.54594e-11	6.25769e-09	3.8913e-09	LIN28A/TP53/VEGFA/MTOR/EGFR/LIF/IFNG/DLL4/PTEN/TP73/PTEN/NOTCH1/HOXB3/NF1/PAX6/TIAM1/KRAS/IL6/SRF/BTG2/DICER1/REST/CAPRIN1/LDLR/EPHA4/PER2/IST1/RUFY3/YTHDF2/SEMA4C/RTN4/MACF1/YAP1/HMGB2/LYN/SEMA7A/ID2/PPP3CA/FXR2/MAP1B/STAU2/PPP1CC/YWHAH/DHX36/CUX1	45
GO:0070482	response to oxygen levels	42/746	387/21288	9.19243e-11	8.63612e-09	5.37031e-09	TP53/ZEB2/VEGFA/PRKCE/MTOR/RPTOR/BCL2/CDKN1A/LIF/AKT1/EDN1/HK2/SMAD4/LMNA/SRC/EGLN2/NOTCH1/PPARA/NF1/SRF/THBS1/SOX4/IRAK1/REST/CFLAR/ADAM17/EPHA4/PMAIP1/RORA/TMBIM6/STC2/P4HB/PTGS2/FOXO3/GATA6/EGR1/MDM2/FOSL2/HIPK2/ADSL/MAP3K7/CPEB2	42
GO:0034101	erythrocyte homeostasis	27/746	175/21288	9.56225e-11	8.83131e-09	5.49168e-09	VEGFA/MED1/MAPK14/KLF13/JAK2/STAT3/ZBTB7A/KLF13/BCL6/SRF/ETS1/ADAR/CEBPG/CFLAR/SLC1A5/MFHAS1/HMGB2/LYN/CDK6/ID2/FOXO3/GATA3/NCAPG2/FAM210B/ZFP36/HIPK2/FECH	27
GO:0071496	cellular response to external stimulus	40/746	358/21288	1.07479e-10	9.76091e-09	6.06975e-09	TP53/MED1/MTOR/RPTOR/BCL2/CDKN1A/BAK1/EGFR/CASP2/LRRK2/PPARA/PIEZO1/IGF1R/MTMR3/SRF/MAPK3/SP1/P2RX7/TNRC6A/PMAIP1/YWHAG/TNFRSF10B/ZFYVE1/RNF167/ASNS/KAT2B/LYN/PTGS2/FOXO3/DAP/MDM2/KLF10/SLC38A2/YWHAZ/CHEK1/PLEC/EIF2AK2/TNFRSF10A/TMEM87A/WIPI2	40
GO:0001666	response to hypoxia	39/746	344/21288	1.19446e-10	1.06699e-08	6.63499e-09	TP53/VEGFA/PRKCE/MTOR/RPTOR/BCL2/LIF/EDN1/HK2/SMAD4/LMNA/SRC/EGLN2/NOTCH1/PPARA/NF1/SRF/THBS1/SOX4/IRAK1/REST/CFLAR/ADAM17/EPHA4/PMAIP1/RORA/TMBIM6/STC2/P4HB/PTGS2/FOXO3/GATA6/EGR1/MDM2/FOSL2/HIPK2/ADSL/MAP3K7/CPEB2	39
GO:0045787	positive regulation of cell cycle	40/746	362/21288	1.50673e-10	1.30352e-08	8.10583e-09	PRKCE/MED1/RPTOR/EGFR/AKT1/EDN1/EIF4EBP1/LFNG/BCL2L11/IGF1R/CCND1/CDC25A/CDK4/IGF1/RHOA/FOXA1/ADAM17/DDX3X/HNRNPU/RAB11A/RAD51C/FEN1/ASNS/CCNB1/CDK1/CDC20/ECT2/KAT2B/NUPR1/NUSAP1/CDC42/INSR/MDM2/KLHL18/NCAPG2/CHEK1/CCNE2/USP22/MAP3K7/PHIP	40
GO:0001701	in utero embryonic development	45/746	441/21288	1.5071e-10	1.30352e-08	8.10583e-09	TP53/VEGFA/MED1/KLF4/CDKN1A/EGFR/TRAF6/LIF/AKT1/SMAD2/EDN1/SMAD4/AR/CCN1/NOTCH1/BCL2L11/MBNL1/ACVR1/SRF/IGF1/RTN4/BIRC6/HEG1/KIDINS220/CHD8/YAP1/CCNB1/CCNB2/GATA6/GATA3/TMED2/BCOR/NCAPG2/ASF1B/PTCH1/EMG1/FZD5/RRN3/NOTCH2/ADAM10/CHEK1/PPP1CC/SH3PXD2A/CNOT2/CNOT1	45
GO:0042060	wound healing	48/746	494/21288	1.96601e-10	1.67387e-08	1.04089e-08	ERBB2/ERBB3/VEGFA/PRKCE/MTOR/MAPK14/CDKN1A/RAF1/JAK2/CD34/EDN1/PIK3CG/TNFAIP3/PTEN/ITGA5/SRC/PRDX2/PTEN/CCN1/TPM1/PPARA/NF1/PIK3CA/GP1BA/SERPINE1/IL6/SRF/IGF1/RHOA/VAV3/THBS1/B4GALT1/CD59/CFLAR/ADAM17/ACTG1/AHNAK/MACF1/YAP1/HRAS/LYN/PPP3CA/CRK/TNFRSF12A/MIA3/NOTCH2/PLEC/HNF4A	48
GO:0003007	heart morphogenesis	34/746	276/21288	2.0588e-10	1.72591e-08	1.07324e-08	TP53/VEGFA/MED1/MTOR/SMAD2/EDN1/SMAD4/TAFAZZIN/DLL4/CCN1/NOTCH1/TPM1/PDCD4/NRP2/ACVR1/SRF/DLC1/SOX4/SMAD7/SEC24B/ADAMTS5/RTN4/HEG1/ARID2/YAP1/CDC42/GATA6/GATA3/INSR/MDM2/TMED2/PTCH1/NOTCH2/ZMPSTE24	34
GO:0006109	regulation of carbohydrate metabolic process	28/746	195/21288	2.40922e-10	1.95938e-08	1.21843e-08	TP53/PRKCE/MTOR/RPTOR/HDAC4/AKT1/STAT3/IFNG/SIRT7/ZBTB7A/SRC/PPARA/IGF1/P2RX7/PMAIP1/RORA/MTCL2/WDR5/PRXL2C/KAT2B/NUPR1/SCARB2/INSR/NR3C1/ZMPSTE24/FOXK1/AKT2/CLTC	28
GO:0048660	regulation of smooth muscle cell proliferation	28/746	195/21288	2.40922e-10	1.95938e-08	1.21843e-08	KLF4/CDKN1A/EGFR/AKT1/JAK2/EDN1/IFNG/TNFAIP3/PTEN/SRC/PTEN/TPM1/PDCD4/NF1/PIK3CA/NR4A3/IGF1R/IL6/IGF1/NOTCH3/THBS1/JUN/IRAK1/ID2/PTGS2/MDM2/HPGD/MAP3K7	28
GO:1903311	regulation of mRNA metabolic process	44/746	434/21288	2.97893e-10	2.38709e-08	1.48439e-08	MAPK14/AKT1/ELAVL1/ZBTB7A/E2F1/DDX5/TRA2B/AGO2/BTG2/IGF2BP1/REST/CAPRIN1/TNRC6A/FUS/HNRNPU/SON/CSDE1/DDX17/LARP1/YTHDF2/TNKS1BP1/RC3H2/YTHDF3/RC3H1/VIM/FXR2/NCBP1/TBRG4/TOB1/TRAF3IP2/PUM2/CELF1/HNRNPL/RBM39/TNRC6B/ZFP36/CLNS1A/DCP2/DHX36/YTHDF1/CNOT9/CNOT2/METTL3/CNOT1	44
GO:0071453	cellular response to oxygen levels	27/746	184/21288	3.06545e-10	2.42081e-08	1.50537e-08	TP53/VEGFA/PRKCE/MTOR/RPTOR/BCL2/AKT1/EDN1/LMNA/SRC/EGLN2/NOTCH1/IRAK1/CFLAR/EPHA4/PMAIP1/RORA/TMBIM6/STC2/P4HB/PTGS2/FOXO3/GATA6/MDM2/HIPK2/MAP3K7/CPEB2	27
GO:0035196	miRNA processing	14/746	46/21288	3.16344e-10	2.46251e-08	1.53129e-08	LIN28A/TP53/SMAD2/STAT3/SMAD1/DDX5/AGO2/IL6/ADAR/DICER1/NCBP1/PUM2/ZMPSTE24/METTL3	14
GO:0051098	regulation of binding	33/746	267/21288	3.48882e-10	2.67755e-08	1.66501e-08	HDAC4/CDKN1A/TRAF6/AKT1/SMAD2/JAK2/IFNG/HDAC5/ZBTB7A/E2F1/HMGB1/LRP1/LRRK2/PAX6/TIAM1/BAX/IGF1/JUN/CEBPG/EPHA4/TMBIM6/PER2/HMGB2/PARK7/CRK/GATA3/NCBP1/TRIB3/PPP2CB/BAG2/HIPK2/NUCKS1/MARK2	33
GO:0000079	regulation of cyclin-dependent protein serine/threonine kinase activity	18/746	82/21288	3.70608e-10	2.80478e-08	1.74413e-08	CDKN1A/EGFR/AKT1/PTEN/CCNJ/PTEN/CDKN2A/CCND1/CDC25A/ADAM17/CCNG1/CCNB1/CCNB2/BCCIP/CCNH/SERTAD1/CCNE2/CCNG2	18
GO:0048659	smooth muscle cell proliferation	28/746	199/21288	3.88979e-10	2.90349e-08	1.80551e-08	KLF4/CDKN1A/EGFR/AKT1/JAK2/EDN1/IFNG/TNFAIP3/PTEN/SRC/PTEN/TPM1/PDCD4/NF1/PIK3CA/NR4A3/IGF1R/IL6/IGF1/NOTCH3/THBS1/JUN/IRAK1/ID2/PTGS2/MDM2/HPGD/MAP3K7	28
GO:0045936	negative regulation of phosphate metabolic process	43/746	422/21288	4.06634e-10	2.99425e-08	1.86195e-08	TP53/HDAC4/CDKN1A/BAK1/NTRK3/AKT1/STAT3/IFNG/PTEN/LRRK2/PTEN/PDCD4/CDKN2A/PPARA/NF1/PAX6/CTDSPL/TRIB2/BAX/PARD3/ADAR/PARP1/DUSP6/HNRNPU/SMAD7/YWHAG/MFHAS1/NNT/HEG1/YWHAB/WARS1/PARK7/NUPR1/TERF2IP/LYN/TSG101/DUSP1/YWHAE/TMED2/TRIB3/CALM2/PTPRJ/TAF7	43
GO:0010563	negative regulation of phosphorus metabolic process	43/746	423/21288	4.37888e-10	3.1814e-08	1.97833e-08	TP53/HDAC4/CDKN1A/BAK1/NTRK3/AKT1/STAT3/IFNG/PTEN/LRRK2/PTEN/PDCD4/CDKN2A/PPARA/NF1/PAX6/CTDSPL/TRIB2/BAX/PARD3/ADAR/PARP1/DUSP6/HNRNPU/SMAD7/YWHAG/MFHAS1/NNT/HEG1/YWHAB/WARS1/PARK7/NUPR1/TERF2IP/LYN/TSG101/DUSP1/YWHAE/TMED2/TRIB3/CALM2/PTPRJ/TAF7	43
GO:0000288	nuclear-transcribed mRNA catabolic process, deadenylation-dependent decay	18/746	83/21288	4.57951e-10	3.28339e-08	2.04175e-08	AGO2/BTG2/IGF2BP1/CAPRIN1/TNRC6A/HNRNPU/CSDE1/TNKS1BP1/RC3H2/RC3H1/TOB1/TNRC6B/ZFP36/DCP2/DHX36/CNOT9/CNOT2/CNOT1	18
GO:0042692	muscle cell differentiation	45/746	462/21288	6.80036e-10	4.7815e-08	2.97334e-08	ZEB1/VEGFA/MTOR/HDAC4/MAPK14/BCL2/AKT1/EDN1/SMAD4/HDAC5/SMAD1/LAMC1/LMNA/YY1/NOTCH1/TPM1/PDCD4/PPARA/SDC1/PIEZO1/NOX4/KRAS/ACVR1/SRF/IGF1/FOXO4/SOX6/CFLAR/ACTG1/EFNB2/HNRNPU/RORA/EHD1/ADAMTS5/SEMA4C/CDK1/ID2/PPP3CA/GATA6/KLF5/MDM2/NFATC3/NOTCH2/PLEC/ZMPSTE24	45
GO:1904029	regulation of cyclin-dependent protein kinase activity	18/746	85/21288	6.92437e-10	4.7815e-08	2.97334e-08	CDKN1A/EGFR/AKT1/PTEN/CCNJ/PTEN/CDKN2A/CCND1/CDC25A/ADAM17/CCNG1/CCNB1/CCNB2/BCCIP/CCNH/SERTAD1/CCNE2/CCNG2	18
GO:0048708	astrocyte differentiation	20/746	106/21288	6.93226e-10	4.7815e-08	2.97334e-08	ZEB2/EGFR/LIF/STAT3/IFNG/LRP1/NOTCH1/NF1/PAX6/KRAS/IL6/MAPK3/GRN/LDLR/EPHA4/VIM/CDK6/ID2/GAP43/NR3C1	20
GO:0097193	intrinsic apoptotic signaling pathway	39/746	366/21288	7.42938e-10	5.06033e-08	3.14673e-08	TP53/BCL2/MCL1/CDKN1A/BAK1/AKT1/JAK2/CASP2/E2F1/DDX5/SRC/TP73/LRRK2/BCL2L11/BAX/BBC3/HERPUD1/PARP1/DDX3X/PLAGL2/PMAIP1/TMBIM6/TNFRSF10B/MOAP1/AEN/P4HB/MARCHF7/HRAS/PARK7/NUPR1/DNM1L/PTGS2/CYLD/MDM2/IVNS1ABP/TRIB3/RRN3/UBB/HIPK2	39
GO:0035265	organ growth	27/746	192/21288	8.10304e-10	5.45105e-08	3.38969e-08	FGFR3/MAPK14/BCL2/AKT1/SMAD2/EDN1/SMAD1/PTEN/AR/TP73/YY1/PTEN/NOTCH1/PPARA/BCL2L11/IGF1/JARID2/DUSP6/IER3IP1/HEG1/ARID2/YAP1/CDK1/GATA6/FOSL2/VGLL4/ZMPSTE24	27
GO:0048511	rhythmic process	35/746	312/21288	1.43298e-09	9.52236e-08	5.92141e-08	TP53/MTOR/EGFR/CASP2/PTEN/DDX5/SRC/PTEN/NOTCH1/PPARA/CREB1/NCOR2/IGF1R/SP1/SGPL1/PARP1/ZFHX3/CA12/HNRNPU/RORA/PER2/CDK1/KAT2B/DNM1L/ID2/FOXO3/EGR1/EGR3/KLF10/RBM4B/PPP1CC/NR1D2/KDM5B/METTL3/HNF4A	35
GO:0043488	regulation of mRNA stability	34/746	297/21288	1.45111e-09	9.52664e-08	5.92407e-08	MAPK14/AKT1/ELAVL1/E2F1/AGO2/BTG2/IGF2BP1/CAPRIN1/TNRC6A/FUS/HNRNPU/CSDE1/LARP1/YTHDF2/TNKS1BP1/RC3H2/YTHDF3/RC3H1/VIM/FXR2/TBRG4/TOB1/TRAF3IP2/PUM2/CELF1/TNRC6B/ZFP36/DCP2/DHX36/YTHDF1/CNOT9/CNOT2/METTL3/CNOT1	34
GO:0030217	T cell differentiation	38/746	359/21288	1.48438e-09	9.62904e-08	5.98775e-08	ERBB2/TP53/ZEB1/MTOR/BCL2/STAT3/IFNG/LFNG/DLL4/BCL6/HMGB1/RUNX2/PRDX2/IL6/SRF/RHOA/SOX4/ADAM17/SMAD7/RORA/ARID1A/ARID2/RC3H2/RC3H1/CDK6/FOXO3/CYLD/EGR1/EGR3/GATA3/NFATC3/TRAF3IP2/PHF10/FOSL2/FZD5/FZD8/METTL3/SH3RF1	38
GO:0043523	regulation of neuron apoptotic process	32/746	268/21288	1.54804e-09	9.92382e-08	6.17106e-08	ERBB3/TP53/BCL2/MCL1/JAK2/CASP2/SIGMAR1/EGLN2/BCL2L11/NF1/PIK3CA/KRAS/CCND1/BAX/RHOA/BTG2/GRN/CFLAR/PARP1/HRAS/PARK7/NUPR1/CDC42/FOXO3/EGR1/GATA3/GCLM/AARS1/NR3C1/UBB/HIPK2/OXR1	32
GO:0031099	regeneration	28/746	212/21288	1.6906e-09	1.07117e-07	6.661e-08	MED1/KLF4/BCL2/CDKN1A/BAK1/EGFR/JAK2/NOTCH1/SRSF1/NR4A3/IGF1R/CCND1/IL6/IGF1/GRN/CFLAR/EPHA4/AKIRIN1/YAP1/CDK1/PPP3CA/KLF5/MAP1B/PUM2/PTCH1/GAP43/NFIB/CSNK2A2	28
GO:0043484	regulation of RNA splicing	27/746	199/21288	1.81399e-09	1.13614e-07	7.06502e-08	ZBTB7A/DDX5/MBNL2/MBNL1/SRSF1/TRA2B/MBNL3/REST/FUS/HNRNPU/SON/TMBIM6/DDX17/AHNAK/HNRNPF/TADA2B/KAT2B/PTBP2/NCBP1/SLC38A2/RBM12B/CELF1/HNRNPL/RBM39/CLNS1A/USP22/RRP1B	27
GO:0042594	response to starvation	29/746	227/21288	1.89849e-09	1.17556e-07	7.3101e-08	TP53/MTOR/RPTOR/BCL2/CDKN1A/LRRK2/PPARA/IGF1R/MTMR3/MAPK3/SP1/TNRC6A/PMAIP1/YWHAG/LARP1/ZFYVE1/RNF167/ASNS/FOXO3/DAP/KLF10/SLC38A2/ZFP36/YWHAZ/EIF2AK2/FOXK1/WIPI2/SSTR2/ADSL	29
GO:0042593	glucose homeostasis	33/746	286/21288	2.07112e-09	1.24632e-07	7.75017e-08	LIN28A/PRKCE/RPTOR/RAF1/AKT1/SMAD2/STAT3/HK2/SMAD4/PAX6/PIK3CA/TRA2B/TIAM1/CSMD1/IGF1R/NOX4/IL6/SRF/FOXA1/SOX4/CDK16/SLC12A7/PARK7/FOXO3/PPP3CA/INSR/PIM3/PTCH1/GCLM/FOSL2/NUCKS1/FOXK1/HNF4A	33
GO:0045860	positive regulation of protein kinase activity	33/746	286/21288	2.07112e-09	1.24632e-07	7.75017e-08	ERBB2/VEGFA/CDKN1A/NTRK3/EGFR/TRAF6/AKT1/JAK2/EDN1/IFNG/PIK3CG/SRC/LRRK2/CCN1/NOX4/CCND1/IGF1/RHOA/THBS1/IRAK1/ADAM17/DDX3X/EPHA4/TNFRSF10B/HRAS/ECT2/PARK7/ZFP91/INSR/CALM2/TNFRSF10A/MARK2/MAP3K7	33
GO:1901654	response to ketone	29/746	228/21288	2.10427e-09	1.24632e-07	7.75017e-08	PRKCE/KLF4/CDKN1A/EGFR/AKT1/JAK2/EDN1/AR/SRC/CREB1/PAX6/PIK3CA/IGF1R/CDK4/THBS1/SP1/CFLAR/PARP1/DSG2/LARP1/SLC39A9/TXNIP/YAP1/PARK7/NCOA4/FOXO3/NR3C1/FECH/SH3RF1	29
GO:1902806	regulation of cell cycle G1/S phase transition	29/746	228/21288	2.10427e-09	1.24632e-07	7.75017e-08	TP53/KLF4/RPTOR/BCL2/CDKN1A/EGFR/AKT1/CASP2/PTEN/E2F1/PTEN/CDKN2A/CTDSPL/CCND1/ACVR1/ADAM17/DDX3X/ARID1A/ARID2/ID2/MDM2/DPF2/WEE1/CRLF3/PHF10/CCNH/JADE1/CCNE2/PSME3	29
GO:0031400	negative regulation of protein modification process	45/746	479/21288	2.13446e-09	1.25061e-07	7.77683e-08	PRKCE/CDKN1A/BAK1/NTRK3/AKT1/IFNG/TNFAIP3/SIRT7/PTEN/LRRK2/PTEN/PDCD4/CDKN2A/NF1/PAX6/CTDSPL/TRIB2/BAX/PARD3/ADAR/SOX4/DUSP6/SMAD7/YWHAG/PER2/MFHAS1/NNT/HEG1/YWHAB/MARCHF7/WARS1/PARK7/TERF2IP/LYN/TSG101/DUSP1/YWHAE/IVNS1ABP/TMED2/TRIB3/CALM2/PTPRJ/TAF7/BAG2/OXR1	45
GO:0009791	post-embryonic development	18/746	91/21288	2.22667e-09	1.29076e-07	8.02648e-08	VEGFA/INPPL1/KLF4/MTOR/BCL2/BAK1/SMAD2/JAK2/BCL2L11/AGO2/BAX/SGPL1/PLAGL2/HEG1/RC3H2/GATA3/FZD5/KDM5B	18
GO:0033500	carbohydrate homeostasis	33/746	287/21288	2.26387e-09	1.29851e-07	8.07469e-08	LIN28A/PRKCE/RPTOR/RAF1/AKT1/SMAD2/STAT3/HK2/SMAD4/PAX6/PIK3CA/TRA2B/TIAM1/CSMD1/IGF1R/NOX4/IL6/SRF/FOXA1/SOX4/CDK16/SLC12A7/PARK7/FOXO3/PPP3CA/INSR/PIM3/PTCH1/GCLM/FOSL2/NUCKS1/FOXK1/HNF4A	33
GO:0072001	renal system development	37/746	350/21288	2.53116e-09	1.4367e-07	8.93399e-08	LIN28A/VEGFA/BCL2/LIF/SMAD2/CD34/EDN1/SMAD4/SMAD1/CENPF/TP73/LRRK2/NOTCH1/BCL2L11/NF1/SDC1/BAX/NOTCH3/RHOA/SOX4/SGPL1/CFLAR/EFNB2/EPHA4/SMAD7/YAP1/PPP3CA/EGR1/GATA3/TRAF3IP2/PTCH1/HOXD11/DLG5/NFIA/NOTCH2/ZMPSTE24/HPGD	37
GO:0001558	regulation of cell growth	44/746	465/21288	2.59206e-09	1.4561e-07	9.05465e-08	ERBB2/TP53/VEGFA/MTOR/RPTOR/BCL2/CDKN1A/EGFR/AKT1/EDN1/SMAD4/NAIF1/BCL6/YY1/EGLN2/CDKN2A/PPARA/SRF/EI24/IGF1/ADAM17/DDX3X/SMAD7/IST1/RUFY3/SEMA4C/RTN4/MACF1/YAP1/SEMA7A/CDC42/TSG101/MAP1B/NCBP1/PUM2/CRLF3/JADE1/H3-3B/TSPYL2/ADAM10/PTPRJ/VGLL4/JADE2/HNF4A	44
GO:1901655	cellular response to ketone	20/746	114/21288	2.63373e-09	1.46441e-07	9.1063e-08	PRKCE/KLF4/EGFR/AKT1/JAK2/AR/SRC/CREB1/PAX6/IGF1R/CDK4/SP1/CFLAR/LARP1/SLC39A9/PARK7/NCOA4/FOXO3/NR3C1/FECH	20
GO:0035051	cardiocyte differentiation	25/746	176/21288	2.77161e-09	1.52551e-07	9.48625e-08	VEGFA/MTOR/EGFR/EDN1/SMAD4/LMNA/YY1/NOTCH1/PDCD4/PPARA/NOX4/ACVR1/SRF/IGF1/MAPK3/SOX6/REST/EFNB2/HNRNPU/CDK1/CDC42/GATA6/PLEC/ZMPSTE24/DHX36	25
GO:0051402	neuron apoptotic process	35/746	322/21288	3.30744e-09	1.80223e-07	1.1207e-07	ERBB3/TP53/BCL2/MCL1/JAK2/CASP2/SIGMAR1/EGLN2/BCL2L11/NF1/PIK3CA/KRAS/CCND1/BAX/RHOA/BTG2/GRN/CFLAR/PARP1/TMBIM6/HRAS/PARK7/NUPR1/CDC42/FOXO3/EGR1/GATA3/GCLM/AARS1/XIAP/NR3C1/UBB/HIPK2/OXR1/AKT2	35
GO:0034250	positive regulation of amide metabolic process	25/746	178/21288	3.51455e-09	1.89576e-07	1.17886e-07	ERBB2/LIN28A/MTOR/ELAVL1/IFNG/CCN1/AGO2/IL6/THBS1/UHMK1/SOX4/SP1/IGF2BP1/DDX3X/EPHA4/HNRNPU/CSDE1/LARP1/YTHDF2/YTHDF3/FXR2/EEF2/DHX36/YTHDF1/METTL3	25
GO:0030183	B cell differentiation	24/746	165/21288	3.54868e-09	1.89576e-07	1.17886e-07	TP53/HDAC4/BCL2/BAK1/LFNG/HDAC5/ZBTB7A/BCL6/HMGB3/YY1/BAX/IL6/CEBPG/ADAM17/ID2/CYLD/TRAF3IP2/FOSL2/NOTCH2/PTPRJ/TOP2B/IRF8/DNAJB9/IRF2BP2	24
GO:0042113	B cell activation	33/746	293/21288	3.82532e-09	2.01303e-07	1.25179e-07	TP53/HDAC4/BCL2/CDKN1A/BAK1/LFNG/TNFAIP3/HDAC5/ZBTB7A/BCL6/HMGB3/YY1/BAX/IL6/VAV3/CEBPG/ADAM17/TXLNA/RC3H1/KMT5C/LYN/ID2/CYLD/TRAF3IP2/FOSL2/KMT5B/NOTCH2/PTPRJ/TOP2B/RIF1/IRF8/DNAJB9/IRF2BP2	33
GO:0010506	regulation of autophagy	40/746	404/21288	3.84209e-09	2.01303e-07	1.25179e-07	TP53/MTOR/RPTOR/BCL2/MCL1/AKT1/STAT3/ABL2/IFNG/HAX1/HMGB1/UVRAG/LRRK2/PIK3CA/CAPNS1/MTMR3/MAPK3/TP53INP1/LARP1/SNX5/MOAP1/SNX18/MTCL2/CDK16/PIP4K2B/PARK7/NUPR1/DNM1L/ATP6V1B2/FOXO3/DAP/SNX4/RB1CC1/TRIB3/ATP6V1G2/FZD5/ZMPSTE24/FOXK1/MAP3K7/CSNK2A2	40
GO:0001822	kidney development	36/746	340/21288	3.98903e-09	2.07012e-07	1.28729e-07	LIN28A/VEGFA/BCL2/LIF/SMAD2/CD34/EDN1/SMAD4/SMAD1/CENPF/TP73/LRRK2/NOTCH1/BCL2L11/NF1/SDC1/BAX/NOTCH3/RHOA/SOX4/SGPL1/CFLAR/EFNB2/EPHA4/SMAD7/YAP1/PPP3CA/EGR1/GATA3/TRAF3IP2/PTCH1/HOXD11/DLG5/NOTCH2/ZMPSTE24/HPGD	36
GO:0045927	positive regulation of growth	32/746	281/21288	5.02551e-09	2.5834e-07	1.60647e-07	ERBB2/VEGFA/MTOR/RPTOR/MAPK14/BCL2/EGFR/AKT1/EDN1/EZR/NOTCH1/CREB1/SRF/IGF1/ADAM17/DDX3X/SMAD7/IST1/RUFY3/MACF1/YAP1/CDK1/SEMA7A/CDC42/GATA6/INSR/MAP1B/NCBP1/PUM2/BBS2/H3-3B/ADAM10	32
GO:0048844	artery morphogenesis	17/746	85/21288	5.20089e-09	2.64857e-07	1.64699e-07	VEGFA/EDN1/DLL4/LRP1/NOTCH1/NF1/HOXA1/SRF/NOTCH3/SOX4/LDLR/EFNB2/SMAD7/SEC24B/ARID2/NFATC3/HPGD	17
GO:0048661	positive regulation of smooth muscle cell proliferation	20/746	119/21288	5.70496e-09	2.87836e-07	1.78989e-07	EGFR/AKT1/JAK2/EDN1/SRC/NF1/PIK3CA/NR4A3/IGF1R/IL6/IGF1/NOTCH3/THBS1/JUN/IRAK1/ID2/PTGS2/MDM2/HPGD/MAP3K7	20
GO:0043487	regulation of RNA stability	34/746	314/21288	6.11908e-09	3.05898e-07	1.90221e-07	MAPK14/AKT1/ELAVL1/E2F1/AGO2/BTG2/IGF2BP1/CAPRIN1/TNRC6A/FUS/HNRNPU/CSDE1/LARP1/YTHDF2/TNKS1BP1/RC3H2/YTHDF3/RC3H1/VIM/FXR2/TBRG4/TOB1/TRAF3IP2/PUM2/CELF1/TNRC6B/ZFP36/DCP2/DHX36/YTHDF1/CNOT9/CNOT2/METTL3/CNOT1	34
GO:0033674	positive regulation of kinase activity	36/746	346/21288	6.35229e-09	3.1467e-07	1.95675e-07	ERBB2/ERBB3/VEGFA/FGFR3/CDKN1A/NTRK3/EGFR/TRAF6/AKT1/JAK2/EDN1/IFNG/PIK3CG/SRC/LRRK2/CCN1/IGF1R/NOX4/CCND1/IGF1/RHOA/THBS1/IRAK1/ADAM17/DDX3X/EPHA4/TNFRSF10B/HRAS/ECT2/PARK7/ZFP91/INSR/CALM2/TNFRSF10A/MARK2/MAP3K7	36
GO:0033143	regulation of intracellular steroid hormone receptor signaling pathway	16/746	76/21288	6.71313e-09	3.29548e-07	2.04927e-07	MED1/ZBTB7A/DDX5/AR/SRC/NCOR2/RHOA/FOXA1/PARP1/KMT2D/CARM1/YAP1/PARK7/CNOT9/CNOT2/CNOT1	16
GO:0061013	regulation of mRNA catabolic process	34/746	316/21288	7.19321e-09	3.49963e-07	2.17622e-07	MAPK14/AKT1/ELAVL1/E2F1/AGO2/BTG2/IGF2BP1/CAPRIN1/TNRC6A/FUS/HNRNPU/CSDE1/LARP1/YTHDF2/TNKS1BP1/RC3H2/YTHDF3/RC3H1/VIM/FXR2/TBRG4/TOB1/TRAF3IP2/PUM2/CELF1/TNRC6B/ZFP36/DCP2/DHX36/YTHDF1/CNOT9/CNOT2/METTL3/CNOT1	34
GO:0001503	ossification	45/746	499/21288	7.56928e-09	3.65e-07	2.26973e-07	INPPL1/FGFR3/MAPK14/BCL2/EGFR/TRAF6/AKT1/SMAD4/SIRT7/CLEC5A/SMAD1/DDX5/SATB2/RUNX2/CCN1/CCN2/NOTCH1/NF1/KL/ACVR1/IL6/IGF1/RHOA/MAPK3/ADAR/REST/P2RX7/HNRNPU/SMAD7/YAP1/SEMA7A/CDK6/TPM4/PTGS2/PPP3CA/KLF10/TOB1/RSL1D1/BCOR/PTCH1/FOSL2/GABBR1/ZMPSTE24/DHX36/CLTC	45
GO:0006913	nucleocytoplasmic transport	37/746	365/21288	7.90698e-09	3.74654e-07	2.32976e-07	TP53/MED1/MAPK14/E2F3/CDKN1A/AKT1/JAK2/ELAVL1/STAT3/IFNG/SIRT7/LMNA/LRRK2/NOTCH1/HTATIP2/NF1/RSRC1/UHMK1/ATXN1/PTPN14/CPSF6/NUP210/TNPO2/TXNIP/CDK1/ECT2/PARK7/UBE2I/PTGS2/PPP3CA/MDM2/NCBP1/YWHAE/TRAF3IP2/DDX25/PPP1CC/XPO4	37
GO:0051169	nuclear transport	37/746	365/21288	7.90698e-09	3.74654e-07	2.32976e-07	TP53/MED1/MAPK14/E2F3/CDKN1A/AKT1/JAK2/ELAVL1/STAT3/IFNG/SIRT7/LMNA/LRRK2/NOTCH1/HTATIP2/NF1/RSRC1/UHMK1/ATXN1/PTPN14/CPSF6/NUP210/TNPO2/TXNIP/CDK1/ECT2/PARK7/UBE2I/PTGS2/PPP3CA/MDM2/NCBP1/YWHAE/TRAF3IP2/DDX25/PPP1CC/XPO4	37
GO:0061448	connective tissue development	33/746	303/21288	8.86154e-09	4.16263e-07	2.5885e-07	ZEB1/FGFR3/MAPK14/CD34/EDN1/SMAD1/SATB2/RUNX2/CCN1/CCN2/NOTCH1/HOXB3/PIK3CA/SRF/MAPK3/SOX6/FOXA1/CFLAR/PARP1/SMAD7/CREB3L2/HRAS/EGR1/GATA3/HOXA3/PUM2/ARRDC3/FOSL2/BBS2/NFIA/NFIB/UBB/ZMPSTE24	33
GO:0045913	positive regulation of carbohydrate metabolic process	16/746	79/21288	1.21206e-08	5.59705e-07	3.48048e-07	PRKCE/MTOR/RPTOR/AKT1/IFNG/SIRT7/SRC/PPARA/IGF1/P2RX7/PMAIP1/WDR5/PRXL2C/KAT2B/INSR/AKT2	16
GO:0061180	mammary gland epithelium development	16/746	79/21288	1.21206e-08	5.59705e-07	3.48048e-07	MED1/AKT1/JAK2/AR/SRC/CSMD1/CCND1/BAX/RTN4/ID2/GATA3/PTCH1/ZNF703/NR3C1/KDM5B/AKT2	16
GO:0043470	regulation of carbohydrate catabolic process	15/746	69/21288	1.25081e-08	5.71571e-07	3.55428e-07	TP53/MTOR/RPTOR/HDAC4/STAT3/IFNG/ZBTB7A/PPARA/IGF1/P2RX7/PRXL2C/KAT2B/NUPR1/SCARB2/INSR	15
GO:0051054	positive regulation of DNA metabolic process	35/746	339/21288	1.25874e-08	5.71571e-07	3.55428e-07	KLF4/CDKN1A/EGFR/AKT1/HMGB1/YY1/IGF1R/NOX4/SMARCA5/CDC25A/BAX/IL6/MAPK3/CEBPG/PARP1/FUS/ARID1A/MORF4L2/BRPF3/ARID2/KMT5C/H2AX/CDK1/FOXM1/TERF2IP/CDC42/DPF2/WEE1/PHF10/NABP2/KMT5B/TOP2B/USP1/RIF1/DHX36	35
GO:0051147	regulation of muscle cell differentiation	24/746	176/21288	1.30317e-08	5.86857e-07	3.64933e-07	ZEB1/MTOR/HDAC4/MAPK14/BCL2/EDN1/SMAD4/HDAC5/SMAD1/LAMC1/YY1/NOTCH1/PDCD4/PPARA/PIEZO1/SRF/IGF1/FOXO4/SOX6/EFNB2/ID2/MDM2/NFATC3/NOTCH2	24
GO:0045786	negative regulation of cell cycle	42/746	459/21288	1.5891e-08	7.09756e-07	4.41357e-07	TP53/HOXD10/KLF4/MAPK14/BCL2/CDKN1A/EGFR/LIF/CASP2/PTEN/BCL6/E2F1/CENPF/PTEN/CDKN2A/CTDSPL/SMARCA5/CCND1/ACVR1/FOXO4/BTG2/RNF167/H2AX/CCNG1/CCNB1/CDK1/CDC20/KAT2B/NUPR1/CDK6/TTK/PTGS2/DUSP1/GATA3/MDM2/WEE1/CRLF3/NABP2/JADE1/TSPYL2/CHEK1/HPGD	42
GO:2001242	regulation of intrinsic apoptotic signaling pathway	26/746	206/21288	1.67868e-08	7.43668e-07	4.62444e-07	TP53/BCL2/MCL1/AKT1/SRC/LRRK2/BCL2L11/BAX/BBC3/HERPUD1/PARP1/DDX3X/PLAGL2/PMAIP1/TMBIM6/P4HB/MARCHF7/PARK7/NUPR1/DNM1L/PTGS2/CYLD/MDM2/IVNS1ABP/RRN3/UBB	26
GO:0002065	columnar/cuboidal epithelial cell differentiation	21/746	139/21288	1.69658e-08	7.45536e-07	4.63606e-07	KLF4/RPTOR/CDKN1A/AKT1/SMAD2/SRC/NOTCH1/PAX6/SERPINE1/FOXA1/SOX4/YAP1/TUBB/CDK6/GATA6/KLF5/MAP1B/BCCIP/FZD5/DLG5/NFIB	21
GO:1903578	regulation of ATP metabolic process	16/746	81/21288	1.76867e-08	7.70998e-07	4.79439e-07	MTOR/RPTOR/HDAC4/STAT3/IFNG/TAFAZZIN/ZBTB7A/PPARA/IGF1/P2RX7/PARP1/PRXL2C/KAT2B/NUPR1/DNM1L/INSR	16
GO:0018105	peptidyl-serine phosphorylation	32/746	297/21288	1.9275e-08	8.22168e-07	5.11259e-07	VEGFA/PRKCE/MTOR/RPTOR/MAPK14/BCL2/BAK1/NTRK3/EGFR/RAF1/LIF/AKT1/IFNG/PTEN/LRRK2/PTEN/BAX/IL6/UHMK1/MKNK2/SMAD7/TNKS1BP1/CDK1/PARK7/TTK/PTGS2/HIPK2/MARK2/PIKFYVE/CNOT9/AKT2/CSNK2A2	32
GO:0002244	hematopoietic progenitor cell differentiation	21/746	140/21288	1.93132e-08	8.22168e-07	5.11259e-07	TP53/MED1/BCL2/NOTCH1/HOXB3/SRF/ADAR/SOX4/REST/YTHDF2/LYN/CDK6/EEF2/GATA3/DPF2/NUDT21/PUS7/ZFP36/EIF2AK2/DHX36/METTL3	21
GO:0071902	positive regulation of protein serine/threonine kinase activity	21/746	140/21288	1.93132e-08	8.22168e-07	5.11259e-07	ERBB2/VEGFA/NTRK3/EGFR/TRAF6/AKT1/EDN1/IFNG/PIK3CG/SRC/LRRK2/CCND1/RHOA/THBS1/IRAK1/ADAM17/DDX3X/HRAS/INSR/CALM2/MAP3K7	21
GO:0062013	positive regulation of small molecule metabolic process	22/746	153/21288	1.96681e-08	8.30785e-07	5.16618e-07	PRKCE/MTOR/RPTOR/AKT1/IFNG/TAFAZZIN/SIRT7/SRC/PPARA/NR4A3/IGF1/P2RX7/PMAIP1/ELOVL5/WDR5/PRXL2C/KAT2B/PARK7/PTGS2/INSR/LPGAT1/AKT2	22
GO:0007517	muscle organ development	37/746	379/21288	2.15019e-08	9.01259e-07	5.60441e-07	ERBB3/MED1/HOXD10/MAPK14/BCL2/LIF/SMAD4/TAFAZZIN/DLL4/DDX5/CENPF/NOTCH1/TPM1/CREB1/NF1/KRAS/IGF1/RHOA/FOXO4/SOX6/BTG2/CFLAR/ZFHX3/SMAD7/DDX17/HEG1/AKIRIN1/NUPR1/PPP3CA/KLF5/EGR1/EGR3/FKTN/KMT5B/PLEC/NR1D2/FOXK1	37
GO:0030900	forebrain development	41/746	447/21288	2.20666e-08	9.17868e-07	5.70769e-07	ZEB1/EGFR/PTEN/E2F1/SRC/PHLPP2/LRRK2/PTEN/NOTCH1/CREB1/NF1/PAX6/TRA2B/NRP2/IGF1R/KRAS/BAX/SRF/DLC1/NOTCH3/RHOA/BTG2/IGF2BP1/PCDH9/RTN4/H2AX/SEMA7A/CDK6/ID2/FXR2/CRK/YWHAE/SRGAP2/SLC38A2/BBS2/NFIB/TOP2B/UBB/SSTR2/METTL3/CSNK2A2	41
GO:0016236	macroautophagy	37/746	381/21288	2.46899e-08	1.01921e-06	6.33786e-07	TP53/MTOR/TRAF6/AKT1/TAFAZZIN/SRC/UVRAG/LRRK2/PIK3CA/CAPNS1/MTMR3/EI24/MAPK3/TP53INP1/LARP1/SNX5/VPS36/ZFYVE1/YOD1/MOAP1/SNX18/PIP4K2B/RETREG2/NUPR1/DNM1L/TSG101/ATP6V1B2/SNX4/RB1CC1/VTI1B/ATP6V1G2/FZD5/WIPI2/PIKFYVE/EPG5/MAP3K7/CSNK2A2	37
GO:0030307	positive regulation of cell growth	24/746	182/21288	2.52923e-08	1.03622e-06	6.44367e-07	ERBB2/VEGFA/MTOR/RPTOR/BCL2/EGFR/AKT1/EDN1/SRF/IGF1/ADAM17/DDX3X/SMAD7/IST1/RUFY3/MACF1/YAP1/SEMA7A/CDC42/MAP1B/NCBP1/PUM2/H3-3B/ADAM10	24
GO:0031960	response to corticosteroid	23/746	169/21288	2.71081e-08	1.10233e-06	6.85475e-07	BCL2/CDKN1A/EGFR/JAK2/EDN1/SRC/BCL2L11/PIK3CA/SDC1/IGF1R/IL6/REST/CFLAR/PARP1/HNRNPU/PTGS2/FOXO3/FOSL2/ZFP36/NR3C1/SSTR2/FECH/SH3RF1	23
GO:1900151	regulation of nuclear-transcribed mRNA catabolic process, deadenylation-dependent decay	10/746	29/21288	2.8791e-08	1.16209e-06	7.22636e-07	AGO2/IGF2BP1/HNRNPU/CSDE1/RC3H1/TOB1/TNRC6B/ZFP36/DHX36/CNOT1	10
GO:0006446	regulation of translational initiation	17/746	95/21288	3.01087e-08	1.20634e-06	7.50155e-07	MTOR/EIF4EBP1/AGO2/UHMK1/DDX3X/EIF4EBP2/CSDE1/LARP1/YTHDF2/STK35/YTHDF3/NCBP1/TMED2/EIF2AK2/YTHDF1/METTL3/FECH	17
GO:0001933	negative regulation of protein phosphorylation	33/746	320/21288	3.37522e-08	1.33521e-06	8.30289e-07	CDKN1A/BAK1/NTRK3/AKT1/IFNG/PTEN/LRRK2/PTEN/PDCD4/CDKN2A/NF1/PAX6/CTDSPL/TRIB2/BAX/PARD3/ADAR/DUSP6/SMAD7/YWHAG/NNT/HEG1/WARS1/PARK7/TERF2IP/LYN/TSG101/DUSP1/TMED2/TRIB3/CALM2/PTPRJ/TAF7	33
GO:0033146	regulation of intracellular estrogen receptor signaling pathway	11/746	37/21288	3.38151e-08	1.33521e-06	8.30289e-07	MED1/AR/SRC/FOXA1/PARP1/KMT2D/CARM1/YAP1/CNOT9/CNOT2/CNOT1	11
GO:0090068	positive regulation of cell cycle process	31/746	289/21288	3.55846e-08	1.39497e-06	8.67451e-07	PRKCE/MED1/RPTOR/EGFR/AKT1/EDN1/IGF1R/CCND1/CDC25A/CDK4/IGF1/RHOA/ADAM17/DDX3X/HNRNPU/RAB11A/RAD51C/FEN1/CCNB1/CDK1/CDC20/ECT2/KAT2B/NUSAP1/CDC42/INSR/MDM2/KLHL18/NCAPG2/CCNE2/PHIP	31
GO:0051146	striated muscle cell differentiation	34/746	337/21288	3.59871e-08	1.40067e-06	8.70996e-07	VEGFA/MTOR/HDAC4/MAPK14/BCL2/AKT1/EDN1/SMAD4/HDAC5/LMNA/YY1/NOTCH1/TPM1/PPARA/SDC1/PIEZO1/NOX4/KRAS/ACVR1/SRF/IGF1/SOX6/CFLAR/ACTG1/EFNB2/HNRNPU/EHD1/ADAMTS5/CDK1/PPP3CA/GATA6/KLF5/PLEC/ZMPSTE24	34
GO:0031668	cellular response to extracellular stimulus	31/746	290/21288	3.85451e-08	1.48509e-06	9.23491e-07	TP53/MED1/MTOR/RPTOR/BCL2/CDKN1A/LRRK2/PPARA/IGF1R/MTMR3/SRF/MAPK3/SP1/P2RX7/TNRC6A/PMAIP1/YWHAG/ZFYVE1/RNF167/ASNS/KAT2B/LYN/FOXO3/DAP/MDM2/KLF10/SLC38A2/YWHAZ/PLEC/EIF2AK2/WIPI2	31
GO:0009267	cellular response to starvation	24/746	186/21288	3.87011e-08	1.48509e-06	9.23491e-07	TP53/MTOR/RPTOR/BCL2/CDKN1A/LRRK2/PPARA/IGF1R/MTMR3/MAPK3/SP1/TNRC6A/PMAIP1/YWHAG/ZFYVE1/RNF167/ASNS/FOXO3/DAP/KLF10/SLC38A2/YWHAZ/EIF2AK2/WIPI2	24
GO:0045727	positive regulation of translation	21/746	147/21288	4.62465e-08	1.76222e-06	1.09582e-06	ERBB2/LIN28A/MTOR/ELAVL1/AGO2/IL6/THBS1/UHMK1/SOX4/IGF2BP1/DDX3X/HNRNPU/CSDE1/LARP1/YTHDF2/YTHDF3/FXR2/EEF2/DHX36/YTHDF1/METTL3	21
GO:0031346	positive regulation of cell projection organization	37/746	391/21288	4.84737e-08	1.83426e-06	1.14062e-06	VEGFA/MTOR/NTRK3/ABL2/SRC/PIK3CA/TIAM1/IGF1R/SRF/GRN/CAPRIN1/P2RX7/CFLAR/EPHA4/IST1/EHD1/RUFY3/KIDINS220/AKIRIN1/MACF1/HRAS/KAT2B/LYN/SEMA7A/CDC42/SCARB2/MAP1B/CDC42EP3/PUM2/STAU2/RAC1/VLDLR/NCKAP1/TMEM30A/DHX36/MARK2/CUX1	37
GO:0018209	peptidyl-serine modification	32/746	309/21288	4.93174e-08	1.85331e-06	1.15247e-06	VEGFA/PRKCE/MTOR/RPTOR/MAPK14/BCL2/BAK1/NTRK3/EGFR/RAF1/LIF/AKT1/IFNG/PTEN/LRRK2/PTEN/BAX/IL6/UHMK1/MKNK2/SMAD7/TNKS1BP1/CDK1/PARK7/TTK/PTGS2/HIPK2/MARK2/PIKFYVE/CNOT9/AKT2/CSNK2A2	32
GO:0071385	cellular response to glucocorticoid stimulus	13/746	56/21288	5.09049e-08	1.88828e-06	1.17421e-06	EGFR/JAK2/EDN1/BCL2L11/IGF1R/REST/CFLAR/HNRNPU/FOXO3/ZFP36/NR3C1/SSTR2/FECH	13
GO:0045444	fat cell differentiation	30/746	278/21288	5.15987e-08	1.88828e-06	1.17421e-06	MED1/KLF4/MAPK14/AKT1/MMP11/ZBTB7A/MMP11/E2F1/CREB1/NR4A3/TRIB2/CCND1/IL6/HNRNPU/RORA/PER2/CARM1/YAP1/PSMB8/ID2/PTGS2/KLF5/TRIB3/FOSL2/BBS2/PTGR3/ZFP36/TRIO/INSIG1/AKT2	30
GO:0034504	protein localization to nucleus	34/746	342/21288	5.16339e-08	1.88828e-06	1.17421e-06	TP53/MED1/MTOR/MAPK14/E2F3/CDKN1A/AKT1/JAK2/ELAVL1/STAT3/EDN1/IFNG/ZBTB7A/LMNA/SRC/LRRK2/NOTCH1/NF1/PARP1/HNRNPU/MFHAS1/TNPO2/TXNIP/YAP1/CDK1/ECT2/PARK7/PTGS2/PPP3CA/MDM2/YWHAE/TRAF3IP2/YWHAZ/PIKFYVE	34
GO:0042326	negative regulation of phosphorylation	34/746	342/21288	5.16339e-08	1.88828e-06	1.17421e-06	CDKN1A/BAK1/NTRK3/AKT1/IFNG/PTEN/LRRK2/PTEN/PDCD4/CDKN2A/NF1/PAX6/CTDSPL/TRIB2/BAX/PARD3/ADAR/DUSP6/HNRNPU/SMAD7/YWHAG/NNT/HEG1/WARS1/PARK7/TERF2IP/LYN/TSG101/DUSP1/TMED2/TRIB3/CALM2/PTPRJ/TAF7	34
GO:0035270	endocrine system development	21/746	148/21288	5.21485e-08	1.89438e-06	1.17801e-06	BAK1/RAF1/AKT1/SMAD2/EDN1/SMAD4/CREB1/HOXB3/NF1/PAX6/IL6/SRF/MAPK3/SOX4/CDK6/GATA6/GATA3/HOXA3/INSR/NR3C1/HIPK2	21
GO:0009746	response to hexose	27/746	233/21288	5.51422e-08	1.98987e-06	1.23738e-06	LIN28A/PRKCE/RPTOR/RAF1/SMAD2/SMAD4/PPARA/PAX6/PIK3CA/TRA2B/TIAM1/IGF1R/NOX4/SRF/THBS1/SOX4/CDK16/TXNIP/SLC12A7/PTGS2/FOXO3/PPP3CA/EGR1/GYS2/PIM3/GCLM/HNF4A	27
GO:0001776	leukocyte homeostasis	18/746	111/21288	5.82342e-08	2.0649e-06	1.28404e-06	BCL2/BAK1/AKT1/TNFAIP3/HMGB1/PRDX2/BCL2L11/NF1/BAX/IL6/P2RX7/ADAM17/PMAIP1/RC3H2/RC3H1/CCNB2/LYN/TRAF3IP2	18
GO:0009743	response to carbohydrate	29/746	264/21288	5.83583e-08	2.0649e-06	1.28404e-06	LIN28A/PRKCE/RPTOR/RAF1/SMAD2/SMAD4/PPARA/PAX6/PIK3CA/TRA2B/TIAM1/IGF1R/NOX4/SRF/THBS1/SOX4/CDK16/TXNIP/SLC12A7/LYN/PTGS2/FOXO3/PPP3CA/EGR1/GYS2/MAP1B/PIM3/GCLM/HNF4A	29
GO:1903313	positive regulation of mRNA metabolic process	29/746	264/21288	5.83583e-08	2.0649e-06	1.28404e-06	ELAVL1/TRA2B/AGO2/BTG2/IGF2BP1/CAPRIN1/TNRC6A/HNRNPU/CSDE1/YTHDF2/TNKS1BP1/RC3H2/YTHDF3/RC3H1/FXR2/NCBP1/TOB1/PUM2/CELF1/TNRC6B/ZFP36/CLNS1A/DCP2/DHX36/YTHDF1/CNOT9/CNOT2/METTL3/CNOT1	29
GO:0043405	regulation of MAP kinase activity	21/746	149/21288	5.87388e-08	2.06495e-06	1.28408e-06	ERBB2/VEGFA/NTRK3/EGFR/TRAF6/EDN1/PIK3CG/LRRK2/PDCD4/NF1/TRIB2/THBS1/IRAK1/HRAS/LYN/TSG101/DUSP1/INSR/TRIB3/PTPRJ/MAP3K7	21
GO:0001836	release of cytochrome c from mitochondria	13/746	57/21288	6.38481e-08	2.23018e-06	1.38682e-06	TP53/BCL2/MCL1/BAK1/AKT1/LMNA/BCL2L11/BAX/BBC3/IGF1/PMAIP1/MOAP1/DNM1L	13
GO:0032386	regulation of intracellular transport	30/746	281/21288	6.56356e-08	2.27802e-06	1.41657e-06	MAPK14/JAK2/IFNG/SIRT7/EZR/SRC/LRRK2/NF1/MAPK3/UHMK1/PTPN14/RAB11A/SEC24B/EHD1/CPSF6/RUFY3/YOD1/CDK1/ECT2/PARK7/CDC42/PTGS2/MAP1B/MDM2/YWHAE/TBC1D20/PPP1CC/TMEM30A/INSIG1/XPO4	30
GO:1900542	regulation of purine nucleotide metabolic process	17/746	100/21288	6.6296e-08	2.28637e-06	1.42176e-06	TP53/MTOR/RPTOR/HDAC4/STAT3/IFNG/TAFAZZIN/ZBTB7A/PPARA/IGF1/P2RX7/PARP1/PRXL2C/KAT2B/NUPR1/DNM1L/INSR	17
GO:0007409	axonogenesis	42/746	483/21288	6.73056e-08	2.30659e-06	1.43434e-06	ERBB2/VEGFA/BCL2/EDN1/SMAD4/PTEN/PTPRM/PTEN/NOTCH1/CREB1/PAX6/TIAM1/NRP2/IGF1R/SRF/PARD3/NOTCH3/ALCAM/ADAM17/ACTG1/EFNB2/EPHA4/IST1/LYPLA2/RUFY3/SEMA4C/RTN4/PARD6B/MACF1/SEMA7A/GATA3/MAP1B/PTCH1/GAP43/RAC1/NFIB/NOTCH2/TOP2B/ENAH/MARK2/YTHDF1/TRIO	42
GO:0061157	mRNA destabilization	26/746	221/21288	7.14177e-08	2.43222e-06	1.51246e-06	ELAVL1/AGO2/BTG2/IGF2BP1/CAPRIN1/TNRC6A/HNRNPU/CSDE1/YTHDF2/TNKS1BP1/RC3H2/YTHDF3/RC3H1/FXR2/TOB1/PUM2/CELF1/TNRC6B/ZFP36/DCP2/DHX36/YTHDF1/CNOT9/CNOT2/METTL3/CNOT1	26
GO:0006282	regulation of DNA repair	27/746	236/21288	7.20119e-08	2.43722e-06	1.51557e-06	EGFR/SIRT7/HMGB1/YY1/CEBPG/PARP1/FUS/ARID1A/MORF4L2/ARID2/NUDT16L1/TADA2B/KMT5C/H2AX/FOXM1/KAT2B/TERF2IP/DPF2/PHF10/RMI2/KMT5B/CHEK1/TAF7/TOP2B/USP1/RIF1/USP22	27
GO:0008361	regulation of cell size	25/746	207/21288	7.59652e-08	2.55515e-06	1.5889e-06	VEGFA/MTOR/RPTOR/EDN1/PTEN/PTEN/CREB1/SRF/RHOA/VAV3/P2RX7/IST1/RUFY3/SEMA4C/RTN4/MACF1/SLC12A7/SEMA7A/MAP1B/RB1CC1/PUM2/RAC1/CLCN3/CLNS1A/MAP3K7	25
GO:0006140	regulation of nucleotide metabolic process	17/746	101/21288	7.7149e-08	2.57905e-06	1.60376e-06	TP53/MTOR/RPTOR/HDAC4/STAT3/IFNG/TAFAZZIN/ZBTB7A/PPARA/IGF1/P2RX7/PARP1/PRXL2C/KAT2B/NUPR1/DNM1L/INSR	17
GO:0009314	response to radiation	41/746	468/21288	7.88222e-08	2.59327e-06	1.61261e-06	TP53/MAPK14/BCL2/CDKN1A/BAK1/EGFR/AKT1/YY1/NF1/HOXA1/KRAS/CCND1/CDC25A/BAX/TP53INP1/PARP1/PER2/AEN/TNKS1BP1/EEF1D/H2AX/YAP1/HRAS/FEN1/ECT2/ID2/EGR1/GATA3/MDM2/ELOVL4/DDHD2/NABP2/RBM4B/PPP1CC/USP1/ZMPSTE24/NUCKS1/DHX36/METTL3/FECH/AKT2	41
GO:0006110	regulation of glycolytic process	13/746	58/21288	7.96767e-08	2.59327e-06	1.61261e-06	MTOR/RPTOR/HDAC4/STAT3/IFNG/ZBTB7A/PPARA/IGF1/P2RX7/PRXL2C/KAT2B/NUPR1/INSR	13
GO:0030811	regulation of nucleotide catabolic process	13/746	58/21288	7.96767e-08	2.59327e-06	1.61261e-06	MTOR/RPTOR/HDAC4/STAT3/IFNG/ZBTB7A/PPARA/IGF1/P2RX7/PRXL2C/KAT2B/NUPR1/INSR	13
GO:0033121	regulation of purine nucleotide catabolic process	13/746	58/21288	7.96767e-08	2.59327e-06	1.61261e-06	MTOR/RPTOR/HDAC4/STAT3/IFNG/ZBTB7A/PPARA/IGF1/P2RX7/PRXL2C/KAT2B/NUPR1/INSR	13
GO:0007059	chromosome segregation	42/746	486/21288	7.9954e-08	2.59327e-06	1.61261e-06	SIRT7/PTEN/CENPF/UVRAG/PTEN/MAPRE1/SMARCA5/RHOA/DDX3X/HNRNPU/ARID1A/RAB11A/MTCL2/ARID2/CHAMP1/CCNB1/CDK1/CDC20/ECT2/KAT2B/TUBB/CCNB2/NUSAP1/TTK/UBE2I/CDC42/DUSP1/GEM/DPF2/PUM2/NCAPG2/PHF10/BCCIP/TRAPPC12/TUBG2/RMI2/SMC3/NR3C1/TOP2B/CCNE2/CSNK2A2/TUBGCP3	42
GO:0006402	mRNA catabolic process	37/746	399/21288	8.15697e-08	2.63002e-06	1.63546e-06	MAPK14/AKT1/ELAVL1/E2F1/DDX5/AGO2/BTG2/IGF2BP1/CAPRIN1/TNRC6A/FUS/HNRNPU/CSDE1/LARP1/YTHDF2/TNKS1BP1/RC3H2/LSM4/YTHDF3/RC3H1/VIM/FXR2/NCBP1/TBRG4/TOB1/TRAF3IP2/PUM2/CELF1/TNRC6B/ZFP36/DCP2/DHX36/YTHDF1/CNOT9/CNOT2/METTL3/CNOT1	37
GO:1903580	positive regulation of ATP metabolic process	10/746	32/21288	8.42932e-08	2.70185e-06	1.68012e-06	MTOR/RPTOR/IFNG/TAFAZZIN/PPARA/IGF1/P2RX7/PRXL2C/KAT2B/INSR	10
GO:0060213	positive regulation of nuclear-transcribed mRNA poly(A) tail shortening	7/746	13/21288	9.00745e-08	2.87027e-06	1.78486e-06	AGO2/BTG2/TNRC6A/TOB1/TNRC6B/ZFP36/CNOT1	7
GO:0098727	maintenance of cell number	25/746	209/21288	9.18046e-08	2.89908e-06	1.80277e-06	LIN28A/KLF4/RAF1/LIF/ELAVL1/STAT3/NOTCH1/IGF1/SOX4/IGF2BP1/REST/ARID1A/YAP1/FOXO3/DPF2/KLF10/MTF2/PHF10/SMC3/NFIB/RIF1/DDX6/CNOT2/METTL3/CNOT1	25
GO:0006401	RNA catabolic process	40/746	453/21288	9.20428e-08	2.89908e-06	1.80277e-06	LIN28A/MAPK14/AKT1/ELAVL1/E2F1/DDX5/AGO2/BTG2/IGF2BP1/DICER1/CAPRIN1/TNRC6A/FUS/HNRNPU/CSDE1/LARP1/YTHDF2/TNKS1BP1/RC3H2/LSM4/YTHDF3/RC3H1/VIM/FEN1/FXR2/NCBP1/TBRG4/TOB1/TRAF3IP2/PUM2/CELF1/TNRC6B/ZFP36/DCP2/DHX36/YTHDF1/CNOT9/CNOT2/METTL3/CNOT1	40
GO:0045926	negative regulation of growth	29/746	270/21288	9.52483e-08	2.98281e-06	1.85484e-06	TP53/FGFR3/BCL2/CDKN1A/SMAD4/NAIF1/PTEN/BCL6/TP73/YY1/PTEN/CDKN2A/PPARA/EI24/JARID2/DDX3X/STC2/SEMA4C/RTN4/MT1F/SEMA7A/CRLF3/PTCH1/BBS2/JADE1/TSPYL2/PTPRJ/VGLL4/HNF4A	29
GO:0001678	intracellular glucose homeostasis	23/746	181/21288	9.85413e-08	3.06829e-06	1.908e-06	LIN28A/PRKCE/RPTOR/RAF1/SMAD2/HK2/SMAD4/PAX6/PIK3CA/TRA2B/TIAM1/IGF1R/NOX4/SRF/SOX4/CDK16/SLC12A7/FOXO3/PPP3CA/PIM3/GCLM/NUCKS1/FOXK1	23
GO:0034284	response to monosaccharide	27/746	240/21288	1.02015e-07	3.15842e-06	1.96404e-06	LIN28A/PRKCE/RPTOR/RAF1/SMAD2/SMAD4/PPARA/PAX6/PIK3CA/TRA2B/TIAM1/IGF1R/NOX4/SRF/THBS1/SOX4/CDK16/TXNIP/SLC12A7/PTGS2/FOXO3/PPP3CA/EGR1/GYS2/PIM3/GCLM/HNF4A	27
GO:0000956	nuclear-transcribed mRNA catabolic process	21/746	154/21288	1.048e-07	3.20127e-06	1.99069e-06	DDX5/AGO2/BTG2/IGF2BP1/CAPRIN1/TNRC6A/HNRNPU/CSDE1/TNKS1BP1/RC3H2/LSM4/RC3H1/NCBP1/TOB1/TNRC6B/ZFP36/DCP2/DHX36/CNOT9/CNOT2/CNOT1	21
GO:0030879	mammary gland development	21/746	154/21288	1.048e-07	3.20127e-06	1.99069e-06	VEGFA/MED1/AKT1/JAK2/HK2/AR/SRC/BCL2L11/CREB1/NCOR2/CSMD1/CCND1/BAX/RTN4/ID2/GATA3/PTCH1/ZNF703/NR3C1/KDM5B/AKT2	21
GO:0010631	epithelial cell migration	37/746	403/21288	1.05162e-07	3.20127e-06	1.99069e-06	ZEB2/VEGFA/PRKCE/KLF4/MTOR/AKT1/EDN1/IFNG/SMAD4/PIK3CG/HDAC5/DLL4/PTEN/HMGB1/PTPRM/SRC/PTEN/NOTCH1/NF1/PIK3CA/NRP2/SRF/RHOA/ETS1/THBS1/SP1/GRN/ADAM17/EFNB2/RAB11A/RTN4/MACF1/PTGS2/EGR3/GATA3/MIA3/RAC1	37
GO:0070918	regulatory ncRNA processing	14/746	70/21288	1.16908e-07	3.52982e-06	2.19499e-06	LIN28A/TP53/SMAD2/STAT3/SMAD1/DDX5/AGO2/IL6/ADAR/DICER1/NCBP1/PUM2/ZMPSTE24/METTL3	14
GO:0031330	negative regulation of cellular catabolic process	28/746	257/21288	1.1725e-07	3.52982e-06	2.19499e-06	TP53/MTOR/RPTOR/HDAC4/MAPK14/BCL2/MCL1/AKT1/ELAVL1/STAT3/PIK3CG/E2F1/LRRK2/PPARA/PIK3CA/IGF2BP1/FUS/HNRNPU/CSDE1/LARP1/NUPR1/DAP/TOB1/TRAF3IP2/TIMP4/ZFP36/DHX36/FOXK1	28
GO:0002520	immune system development	27/746	242/21288	1.21038e-07	3.60402e-06	2.24113e-06	TP53/BCL2/RAF1/TNFAIP3/BCL6/HMGB1/PRDX2/YY1/BCL2L11/SRF/MAPK3/ADAR/JARID2/ADAM17/RC3H2/RC3H1/KMT5C/MARCHF7/HMGB2/CCNB2/LYN/GATA3/HOXA3/TRAF3IP2/KMT5B/ZMPSTE24/RIF1	27
GO:0010810	regulation of cell-substrate adhesion	27/746	242/21288	1.21038e-07	3.60402e-06	2.24113e-06	VEGFA/PRKCE/BCL2/JAK2/PTEN/BCL6/ITGA5/SRC/PTEN/CCN1/NOTCH1/CDKN2A/NF1/SERPINE1/DLC1/RHOA/THBS1/ACTG1/P4HB/MACF1/CDK6/CDC42/CRK/RAC1/AP1AR/PTPRJ/HSD17B12	27
GO:0061014	positive regulation of mRNA catabolic process	26/746	227/21288	1.22584e-07	3.63021e-06	2.25742e-06	ELAVL1/AGO2/BTG2/IGF2BP1/CAPRIN1/TNRC6A/HNRNPU/CSDE1/YTHDF2/TNKS1BP1/RC3H2/YTHDF3/RC3H1/FXR2/TOB1/PUM2/CELF1/TNRC6B/ZFP36/DCP2/DHX36/YTHDF1/CNOT9/CNOT2/METTL3/CNOT1	26
GO:0045165	cell fate commitment	33/746	338/21288	1.24261e-07	3.65999e-06	2.27594e-06	TP53/HOXD10/KLF4/MTOR/BCL2/MCL1/SMAD2/STAT3/EDN1/SMAD4/DLL4/SMAD1/AR/RUNX2/NOTCH1/PAX6/ACVR1/IL6/NOTCH3/RHOA/SOX6/FOXA1/GATAD2B/ID2/CDC42/GATA6/CYLD/GATA3/PTCH1/GAP43/NFIA/NFIB/NOTCH2	33
GO:0090132	epithelium migration	37/746	406/21288	1.26901e-07	3.70776e-06	2.30564e-06	ZEB2/VEGFA/PRKCE/KLF4/MTOR/AKT1/EDN1/IFNG/SMAD4/PIK3CG/HDAC5/DLL4/PTEN/HMGB1/PTPRM/SRC/PTEN/NOTCH1/NF1/PIK3CA/NRP2/SRF/RHOA/ETS1/THBS1/SP1/GRN/ADAM17/EFNB2/RAB11A/RTN4/MACF1/PTGS2/EGR3/GATA3/MIA3/RAC1	37
GO:0031669	cellular response to nutrient levels	28/746	258/21288	1.27244e-07	3.70776e-06	2.30564e-06	TP53/MED1/MTOR/RPTOR/BCL2/CDKN1A/LRRK2/PPARA/IGF1R/MTMR3/SRF/MAPK3/SP1/TNRC6A/PMAIP1/YWHAG/ZFYVE1/RNF167/ASNS/KAT2B/FOXO3/DAP/MDM2/KLF10/SLC38A2/YWHAZ/EIF2AK2/WIPI2	28
GO:0006979	response to oxidative stress	39/746	442/21288	1.3595e-07	3.94037e-06	2.45029e-06	TP53/KLF4/BCL2/BAK1/EGFR/AKT1/JAK2/EDN1/TNFAIP3/SRC/PRDX2/LRRK2/TPM1/SDC1/IL6/MAPK3/FOXO4/SP1/JUN/TP53INP1/PARP1/STC2/TXNIP/CDK1/ECT2/KAT2B/PARK7/PTGS2/FOXO3/CRK/MDM2/STAU2/GCLM/PPP2CB/TOP2B/PSIP1/OXR1/MICB/CPEB2	39
GO:0045637	regulation of myeloid cell differentiation	28/746	259/21288	1.38024e-07	3.97933e-06	2.47452e-06	MED1/MTOR/RPTOR/MAPK14/TRAF6/LIF/KLF13/STAT3/IFNG/HAX1/KLF13/HMGB3/CREB1/NF1/ETS1/H4C3/H4C2/H4C5/HMGB2/LYN/CDK6/ID2/FOXO3/PPP3CA/KLF10/FAM210B/NOTCH2/ZFP36	28
GO:0046620	regulation of organ growth	17/746	105/21288	1.38768e-07	3.97971e-06	2.47476e-06	MAPK14/AKT1/EDN1/PTEN/TP73/YY1/PTEN/NOTCH1/PPARA/BCL2L11/IGF1/JARID2/DUSP6/YAP1/CDK1/GATA6/VGLL4	17
GO:0043467	regulation of generation of precursor metabolites and energy	21/746	157/21288	1.46514e-07	4.17986e-06	2.59921e-06	TP53/MTOR/RPTOR/HDAC4/AKT1/STAT3/IFNG/ZBTB7A/PPARA/PIK3CA/IGF1/RHOA/P2RX7/PRXL2C/CCNB1/CDK1/KAT2B/PARK7/NUPR1/INSR/AKT2	21
GO:0022612	gland morphogenesis	20/746	144/21288	1.54712e-07	4.36801e-06	2.71622e-06	MED1/BCL2/EGFR/TNFAIP3/AR/SRC/NOTCH1/PAX6/CSMD1/BAX/IL6/FOXA1/CFLAR/CDC42/PTCH1/NFIB/NOTCH2/NR3C1/KDM5B/BTBD7	20
GO:0045931	positive regulation of mitotic cell cycle	20/746	144/21288	1.54712e-07	4.36801e-06	2.71622e-06	RPTOR/EGFR/AKT1/EIF4EBP1/CCND1/CDC25A/CDK4/FOXA1/ADAM17/DDX3X/RAB11A/RAD51C/ASNS/CCNB1/CDK1/CDC20/MDM2/KLHL18/CCNE2/USP22	20
GO:0050779	RNA destabilization	26/746	230/21288	1.59366e-07	4.47622e-06	2.7835e-06	ELAVL1/AGO2/BTG2/IGF2BP1/CAPRIN1/TNRC6A/HNRNPU/CSDE1/YTHDF2/TNKS1BP1/RC3H2/YTHDF3/RC3H1/FXR2/TOB1/PUM2/CELF1/TNRC6B/ZFP36/DCP2/DHX36/YTHDF1/CNOT9/CNOT2/METTL3/CNOT1	26
GO:0090130	tissue migration	37/746	411/21288	1.7272e-07	4.75944e-06	2.95962e-06	ZEB2/VEGFA/PRKCE/KLF4/MTOR/AKT1/EDN1/IFNG/SMAD4/PIK3CG/HDAC5/DLL4/PTEN/HMGB1/PTPRM/SRC/PTEN/NOTCH1/NF1/PIK3CA/NRP2/SRF/RHOA/ETS1/THBS1/SP1/GRN/ADAM17/EFNB2/RAB11A/RTN4/MACF1/PTGS2/EGR3/GATA3/MIA3/RAC1	37
GO:0010212	response to ionizing radiation	20/746	145/21288	1.73667e-07	4.75944e-06	2.95962e-06	TP53/MAPK14/BCL2/CDKN1A/BAK1/BAX/PARP1/AEN/TNKS1BP1/EEF1D/H2AX/YAP1/HRAS/ECT2/EGR1/GATA3/MDM2/NABP2/ZMPSTE24/NUCKS1	20
GO:0051384	response to glucocorticoid	20/746	145/21288	1.73667e-07	4.75944e-06	2.95962e-06	BCL2/CDKN1A/EGFR/JAK2/EDN1/BCL2L11/PIK3CA/SDC1/IGF1R/IL6/REST/CFLAR/HNRNPU/PTGS2/FOXO3/FOSL2/ZFP36/NR3C1/SSTR2/FECH	20
GO:0060149	negative regulation of post-transcriptional gene silencing	7/746	14/21288	1.7469e-07	4.75944e-06	2.95962e-06	LIN28A/TP53/ELAVL1/STAT3/IL6/ADAR/ZMPSTE24	7
GO:0060967	negative regulation of gene silencing by regulatory ncRNA	7/746	14/21288	1.7469e-07	4.75944e-06	2.95962e-06	LIN28A/TP53/ELAVL1/STAT3/IL6/ADAR/ZMPSTE24	7
GO:1900369	negative regulation of post-transcriptional gene silencing by regulatory ncRNA	7/746	14/21288	1.7469e-07	4.75944e-06	2.95962e-06	LIN28A/TP53/ELAVL1/STAT3/IL6/ADAR/ZMPSTE24	7
GO:0014037	Schwann cell differentiation	12/746	52/21288	1.78752e-07	4.84586e-06	3.01336e-06	ERBB2/ERBB3/RAF1/AKT1/NF1/PARD3/MAPK3/DICER1/HRAS/CDK1/PLEC/AKT2	12
GO:0006302	double-strand break repair	32/746	327/21288	1.8277e-07	4.90598e-06	3.05075e-06	TP53/ZBTB7A/HMGB1/UVRAG/YY1/PARP1/FUS/ARID1A/MORF4L2/TNKS1BP1/ARID2/NUDT16L1/KMT5C/H2AX/RAD51C/FEN1/FOXM1/HMGB2/TERF2IP/DPF2/PHF10/NABP2/RMI2/KMT5B/MCM4/RNF138/CHEK1/TOP2B/RIF1/NUCKS1/CSNK2A2/REV3L	32
GO:0043491	phosphatidylinositol 3-kinase/protein kinase B signal transduction	32/746	327/21288	1.8277e-07	4.90598e-06	3.05075e-06	ERBB2/ERBB3/LIN28A/MTOR/FGFR3/NTRK3/EGFR/AKT1/JAK2/STAT3/EDN1/PIK3CG/HAX1/PTEN/SRC/PTEN/PPARA/NF1/PIK3CA/IGF1R/NOX4/IGF1/VAV3/THBS1/MAZ/MFHAS1/RTN4/PARK7/CDC42/GATA3/INSR/PTPRJ	32
GO:0030813	positive regulation of nucleotide catabolic process	8/746	20/21288	1.89872e-07	5.02239e-06	3.12313e-06	MTOR/RPTOR/IFNG/IGF1/P2RX7/PRXL2C/KAT2B/INSR	8
GO:0033123	positive regulation of purine nucleotide catabolic process	8/746	20/21288	1.89872e-07	5.02239e-06	3.12313e-06	MTOR/RPTOR/IFNG/IGF1/P2RX7/PRXL2C/KAT2B/INSR	8
GO:0045821	positive regulation of glycolytic process	8/746	20/21288	1.89872e-07	5.02239e-06	3.12313e-06	MTOR/RPTOR/IFNG/IGF1/P2RX7/PRXL2C/KAT2B/INSR	8
GO:0032535	regulation of cellular component size	36/746	396/21288	1.99399e-07	5.24891e-06	3.26399e-06	VEGFA/PRKCE/MTOR/RPTOR/EDN1/HAX1/PTEN/EZR/PTEN/CREB1/PIK3CA/SRF/RHOA/VAV3/P2RX7/RAB11A/IST1/RUFY3/SEMA4C/RTN4/MACF1/RAB3B/SLC12A7/SEMA7A/AP2M1/MAP1B/RB1CC1/ARPC3/CDC42EP3/PUM2/RAC1/CLCN3/CLNS1A/NCKAP1/MAP3K7/FCHSD2	36
GO:1900368	regulation of post-transcriptional gene silencing by regulatory ncRNA	9/746	27/21288	2.01873e-07	5.28595e-06	3.28703e-06	LIN28A/TP53/ELAVL1/STAT3/IL6/ADAR/PUM2/ZFP36/ZMPSTE24	9
GO:0071479	cellular response to ionizing radiation	14/746	73/21288	2.02943e-07	5.28595e-06	3.28703e-06	TP53/MAPK14/CDKN1A/TNKS1BP1/EEF1D/H2AX/YAP1/HRAS/ECT2/EGR1/GATA3/MDM2/ZMPSTE24/NUCKS1	14
GO:0051170	import into nucleus	22/746	174/21288	2.03716e-07	5.28595e-06	3.28703e-06	TP53/MED1/MAPK14/E2F3/CDKN1A/AKT1/JAK2/ELAVL1/STAT3/IFNG/LMNA/LRRK2/NOTCH1/HTATIP2/NF1/TNPO2/TXNIP/CDK1/ECT2/PTGS2/PPP3CA/TRAF3IP2	22
GO:0043276	anoikis	10/746	35/21288	2.18063e-07	5.63141e-06	3.50185e-06	MTOR/BCL2/MCL1/AKT1/E2F1/ITGA5/SRC/NOTCH1/PIK3CA/MAP3K7	10
GO:0003179	heart valve morphogenesis	13/746	63/21288	2.2491e-07	5.78082e-06	3.59476e-06	MTOR/SMAD2/SMAD4/DLL4/CCN1/NOTCH1/ACVR1/RHOA/SOX4/ADAMTS5/GATA3/MDM2/NOTCH2	13
GO:0006260	DNA replication	30/746	298/21288	2.39396e-07	6.11936e-06	3.80528e-06	TP53/CDKN1A/EGFR/BCL6/YY1/SMARCA5/CDC25A/PDS5A/PARP1/BRPF3/REPIN1/CARM1/FEN1/CDK1/CDC42/POLE2/WEE1/RMI2/JADE1/MCM4/SMC3/TSPYL2/NFIA/NFIB/CHEK1/CCNE2/ZMPSTE24/NUCKS1/JADE2/REV3L	30
GO:0051897	positive regulation of phosphatidylinositol 3-kinase/protein kinase B signal transduction	23/746	190/21288	2.40327e-07	6.11936e-06	3.80528e-06	ERBB3/LIN28A/MTOR/FGFR3/EGFR/JAK2/PIK3CG/HAX1/SRC/PIK3CA/IGF1R/NOX4/IGF1/VAV3/THBS1/MAZ/MFHAS1/RTN4/PARK7/CDC42/GATA3/INSR/PTPRJ	23
GO:0019827	stem cell population maintenance	24/746	205/21288	2.47846e-07	6.28145e-06	3.90608e-06	LIN28A/KLF4/RAF1/LIF/ELAVL1/STAT3/NOTCH1/SOX4/IGF2BP1/REST/ARID1A/YAP1/FOXO3/DPF2/KLF10/MTF2/PHF10/SMC3/NFIB/RIF1/DDX6/CNOT2/METTL3/CNOT1	24
GO:0048144	fibroblast proliferation	18/746	122/21288	2.55554e-07	6.44683e-06	4.00891e-06	TP53/CDKN1A/EGFR/LIF/E2F1/NF1/BAX/CDK4/IGF1/TP53INP1/HRAS/CCNB1/CDK1/NUPR1/CDK6/FOSL2/RRN3/ZMPSTE24	18
GO:0009749	response to glucose	25/746	221/21288	2.7138e-07	6.81453e-06	4.23756e-06	LIN28A/PRKCE/RPTOR/RAF1/SMAD2/SMAD4/PAX6/PIK3CA/TRA2B/TIAM1/IGF1R/NOX4/SRF/THBS1/SOX4/CDK16/TXNIP/SLC12A7/FOXO3/PPP3CA/EGR1/GYS2/PIM3/GCLM/HNF4A	25
GO:0071331	cellular response to hexose stimulus	21/746	163/21288	2.79015e-07	6.95694e-06	4.32613e-06	LIN28A/PRKCE/RPTOR/RAF1/SMAD2/SMAD4/PPARA/PAX6/PIK3CA/TRA2B/TIAM1/IGF1R/NOX4/SRF/SOX4/CDK16/SLC12A7/FOXO3/PPP3CA/PIM3/GCLM	21
GO:0060485	mesenchyme development	34/746	367/21288	2.79606e-07	6.95694e-06	4.32613e-06	ERBB3/MTOR/BCL2/SMAD2/EDN1/SMAD4/PTEN/DDX5/PTEN/NOTCH1/PDCD4/PAX6/TIAM1/NRP2/ACVR1/IL6/IGF1/MAPK3/FOXA1/SOX4/EPHA4/SMAD7/DDX17/ADAMTS5/SEMA4C/RTN4/YAP1/SEMA7A/CDC42/GATA3/MDM2/ZNF703/DLG5/NOLC1	34
GO:0008625	extrinsic apoptotic signaling pathway via death domain receptors	16/746	98/21288	2.8661e-07	7.07356e-06	4.39864e-06	BCL2/RAF1/TNFAIP3/NF1/SERPINE1/BAX/THBS1/CFLAR/DDX3X/PMAIP1/TNFRSF10B/MOAP1/HMGB2/PEA15/PARK7/TNFRSF10A	16
GO:0033135	regulation of peptidyl-serine phosphorylation	19/746	136/21288	2.86889e-07	7.07356e-06	4.39864e-06	VEGFA/RPTOR/BCL2/BAK1/NTRK3/EGFR/RAF1/LIF/AKT1/IFNG/PTEN/PTEN/BAX/IL6/SMAD7/TNKS1BP1/PARK7/PTGS2/CNOT9	19
GO:0060147	regulation of post-transcriptional gene silencing	9/746	28/21288	2.88272e-07	7.07566e-06	4.39995e-06	LIN28A/TP53/ELAVL1/STAT3/IL6/ADAR/PUM2/ZFP36/ZMPSTE24	9
GO:0014044	Schwann cell development	11/746	45/21288	3.10825e-07	7.59501e-06	4.7229e-06	ERBB2/ERBB3/RAF1/AKT1/NF1/PARD3/MAPK3/DICER1/HRAS/PLEC/AKT2	11
GO:1990823	response to leukemia inhibitory factor	17/746	111/21288	3.17205e-07	7.69216e-06	4.78331e-06	KLF4/HK2/CREB1/PAX6/NRP2/SMARCA5/JARID2/HNRNPU/SMAD7/KLF5/MTF2/PCOLCE2/GCLM/FOSL2/RNF138/KDM5B/RIF1	17
GO:0060211	regulation of nuclear-transcribed mRNA poly(A) tail shortening	7/746	15/21288	3.17624e-07	7.69216e-06	4.78331e-06	AGO2/BTG2/TNRC6A/TOB1/TNRC6B/ZFP36/CNOT1	7
GO:0008637	apoptotic mitochondrial changes	18/746	124/21288	3.28009e-07	7.90851e-06	4.91785e-06	TP53/BCL2/MCL1/BAK1/AKT1/HK2/NAIF1/LMNA/BCL2L11/BAX/BBC3/IGF1/PMAIP1/MOAP1/RTL10/DNM1L/GCLM/PPP2CB	18
GO:0071326	cellular response to monosaccharide stimulus	21/746	165/21288	3.43318e-07	8.24115e-06	5.1247e-06	LIN28A/PRKCE/RPTOR/RAF1/SMAD2/SMAD4/PPARA/PAX6/PIK3CA/TRA2B/TIAM1/IGF1R/NOX4/SRF/SOX4/CDK16/SLC12A7/FOXO3/PPP3CA/PIM3/GCLM	21
GO:0010332	response to gamma radiation	12/746	55/21288	3.45076e-07	8.247e-06	5.12834e-06	TP53/BCL2/CDKN1A/BAK1/BAX/PARP1/H2AX/YAP1/HRAS/EGR1/MDM2/ZMPSTE24	12
GO:0071478	cellular response to radiation	23/746	194/21288	3.50432e-07	8.3022e-06	5.16266e-06	TP53/MAPK14/CDKN1A/BAK1/YY1/CDC25A/BAX/TP53INP1/PARP1/TNKS1BP1/EEF1D/H2AX/YAP1/HRAS/ECT2/EGR1/GATA3/MDM2/ZMPSTE24/NUCKS1/DHX36/METTL3/AKT2	23
GO:0072331	signal transduction by p53 class mediator	23/746	194/21288	3.50432e-07	8.3022e-06	5.16266e-06	TP53/MTOR/BCL2/CDKN1A/AKT1/CASP2/E2F1/DDX5/TP73/BAX/SOX4/PMAIP1/AEN/MARCHF7/FOXM1/NUPR1/FOXO3/MDM2/RRN3/CHEK1/UBB/ZMPSTE24/HIPK2	23
GO:0048145	regulation of fibroblast proliferation	16/746	100/21288	3.81301e-07	8.99441e-06	5.59311e-06	TP53/CDKN1A/EGFR/LIF/E2F1/NF1/BAX/CDK4/IGF1/TP53INP1/HRAS/CCNB1/NUPR1/CDK6/FOSL2/ZMPSTE24	16
GO:0090199	regulation of release of cytochrome c from mitochondria	11/746	46/21288	3.95667e-07	9.29305e-06	5.77882e-06	TP53/BAK1/AKT1/LMNA/BCL2L11/BAX/BBC3/IGF1/PMAIP1/MOAP1/DNM1L	11
GO:0071384	cellular response to corticosteroid stimulus	13/746	66/21288	3.98795e-07	9.32632e-06	5.7995e-06	EGFR/JAK2/EDN1/BCL2L11/IGF1R/REST/CFLAR/HNRNPU/FOXO3/ZFP36/NR3C1/SSTR2/FECH	13
GO:0060966	regulation of gene silencing by regulatory ncRNA	9/746	29/21288	4.05039e-07	9.43187e-06	5.86514e-06	LIN28A/TP53/ELAVL1/STAT3/IL6/ADAR/PUM2/ZFP36/ZMPSTE24	9
GO:1901991	negative regulation of mitotic cell cycle phase transition	24/746	211/21288	4.23558e-07	9.82113e-06	6.1072e-06	TP53/KLF4/BCL2/CDKN1A/CASP2/PTEN/CENPF/PTEN/CTDSPL/CCND1/ACVR1/FOXO4/CCNG1/CCNB1/CDK1/CDC20/TTK/DUSP1/MDM2/WEE1/CRLF3/NABP2/JADE1/CHEK1	24
GO:0048639	positive regulation of developmental growth	22/746	183/21288	4.93237e-07	1.13883e-05	7.08175e-06	VEGFA/MAPK14/BCL2/AKT1/EDN1/EZR/NOTCH1/CREB1/SRF/IGF1/SMAD7/IST1/RUFY3/MACF1/YAP1/CDK1/SEMA7A/GATA6/INSR/MAP1B/PUM2/BBS2	22
GO:0000302	response to reactive oxygen species	24/746	213/21288	5.03922e-07	1.15859e-05	7.20464e-06	KLF4/BCL2/BAK1/EGFR/AKT1/EDN1/TNFAIP3/SRC/PRDX2/LRRK2/TPM1/SDC1/IL6/MAPK3/JUN/TXNIP/CDK1/ECT2/PARK7/FOXO3/CRK/MDM2/PPP2CB/TOP2B	24
GO:0045981	positive regulation of nucleotide metabolic process	10/746	38/21288	5.10525e-07	1.1591e-05	7.2078e-06	MTOR/RPTOR/IFNG/TAFAZZIN/PPARA/IGF1/P2RX7/PRXL2C/KAT2B/INSR	10
GO:0060218	hematopoietic stem cell differentiation	10/746	38/21288	5.10525e-07	1.1591e-05	7.2078e-06	TP53/MED1/BCL2/SRF/YTHDF2/CDK6/PUS7/ZFP36/EIF2AK2/METTL3	10
GO:1900544	positive regulation of purine nucleotide metabolic process	10/746	38/21288	5.10525e-07	1.1591e-05	7.2078e-06	MTOR/RPTOR/IFNG/TAFAZZIN/PPARA/IGF1/P2RX7/PRXL2C/KAT2B/INSR	10
GO:0006606	protein import into nucleus	21/746	169/21288	5.14408e-07	1.16308e-05	7.2325e-06	TP53/MED1/MAPK14/E2F3/CDKN1A/AKT1/JAK2/ELAVL1/STAT3/IFNG/LMNA/LRRK2/NOTCH1/NF1/TNPO2/TXNIP/CDK1/ECT2/PTGS2/PPP3CA/TRAF3IP2	21
GO:0045646	regulation of erythrocyte differentiation	12/746	57/21288	5.21692e-07	1.17467e-05	7.3046e-06	MED1/MAPK14/KLF13/STAT3/KLF13/ETS1/HMGB2/LYN/CDK6/FOXO3/FAM210B/ZFP36	12
GO:0048762	mesenchymal cell differentiation	29/746	293/21288	5.4062e-07	1.21228e-05	7.53847e-06	MTOR/BCL2/SMAD2/EDN1/SMAD4/PTEN/DDX5/PTEN/NOTCH1/PDCD4/PAX6/TIAM1/NRP2/ACVR1/IL6/IGF1/MAPK3/FOXA1/EPHA4/SMAD7/DDX17/SEMA4C/RTN4/SEMA7A/CDC42/GATA3/ZNF703/DLG5/NOLC1	29
GO:0002260	lymphocyte homeostasis	14/746	79/21288	5.62322e-07	1.25578e-05	7.80895e-06	BCL2/BAK1/AKT1/TNFAIP3/PRDX2/BCL2L11/BAX/P2RX7/PMAIP1/RC3H2/RC3H1/CCNB2/LYN/TRAF3IP2	14
GO:0060419	heart growth	16/746	103/21288	5.76966e-07	1.28322e-05	7.97961e-06	MAPK14/EDN1/SMAD1/TP73/YY1/NOTCH1/PPARA/IGF1/JARID2/DUSP6/HEG1/ARID2/YAP1/CDK1/GATA6/VGLL4	16
GO:0008286	insulin receptor signaling pathway	18/746	129/21288	5.98098e-07	1.32481e-05	8.23824e-06	RAF1/AKT1/SRC/PIK3CA/IGF1R/SHC1/MAPK3/FOXO4/EIF4EBP2/SNX5/MTCL2/PIP4K2B/HRAS/INSR/GKAP1/NUCKS1/AKT2/PHIP	18
GO:0010721	negative regulation of cell development	31/746	329/21288	6.48743e-07	1.43117e-05	8.89965e-06	ERBB2/LIN28A/TP53/VEGFA/PTEN/BCL6/HMGB1/HMGB3/PRDX2/PTEN/NOTCH1/NF1/PAX6/IL6/IGF1/BTG2/DICER1/REST/LDLR/SMAD7/RUFY3/SEMA4C/RTN4/RC3H2/RC3H1/LYN/SEMA7A/CDK6/ID2/PPP3CA/YWHAH	31
GO:2000736	regulation of stem cell differentiation	15/746	92/21288	6.8423e-07	1.50337e-05	9.34862e-06	STAT3/NOTCH1/SOX6/REST/HNRNPU/YTHDF2/GATAD2B/YAP1/CDK6/NUDT21/PUS7/ZFP36/EIF2AK2/DHX36/METTL3	15
GO:0040013	negative regulation of locomotion	39/746	471/21288	6.90919e-07	1.51198e-05	9.40211e-06	ZEB2/KLF4/BCL2/AKT1/STAT3/HDAC5/DLL4/PTEN/HMGB1/LRP1/PTPRM/IL24/PTEN/NOTCH1/TPM1/NF1/SERPINE1/SRF/DLC1/RHOA/THBS1/TP53INP1/EPHA4/SMAD7/SEMA4C/ARID2/AFDN/SEMA7A/FOXO3/CRK/DUSP1/GATA3/SRGAP2/ARRDC3/MIA3/RAC1/DLG5/AP1AR/PTPRJ	39
GO:0072593	reactive oxygen species metabolic process	27/746	264/21288	6.97967e-07	1.51523e-05	9.42234e-06	TP53/MAPK14/BCL2/CDKN1A/EGFR/ELAVL1/EDN1/HK2/PRDX2/LRRK2/CCN1/CCN2/PPARA/NOX4/RHOA/THBS1/P2RX7/CFLAR/PMAIP1/NNT/FOXM1/PARK7/FOXO3/RAC1/CLCN3/SH3PXD2A/PIKFYVE	27
GO:1902115	regulation of organelle assembly	27/746	264/21288	6.97967e-07	1.51523e-05	9.42234e-06	MTOR/AKT1/SMAD4/EZR/SRC/LRRK2/SDC1/MTMR3/RHOA/CAPRIN1/HNRNPU/RAB11A/MOAP1/SNX18/PIP4K2B/MARCHF7/YAP1/KAT2B/NUPR1/TSG101/CYLD/SNX4/GAP43/TRAPPC12/PIKFYVE/CNOT2/CNOT1	27
GO:0001649	osteoblast differentiation	29/746	297/21288	7.15915e-07	1.54802e-05	9.62628e-06	MAPK14/AKT1/SMAD4/SIRT7/CLEC5A/SMAD1/DDX5/SATB2/RUNX2/CCN1/NOTCH1/NF1/ACVR1/IL6/IGF1/ADAR/REST/HNRNPU/YAP1/SEMA7A/CDK6/TPM4/PPP3CA/TOB1/RSL1D1/PTCH1/FOSL2/GABBR1/CLTC	29
GO:0033148	positive regulation of intracellular estrogen receptor signaling pathway	6/746	11/21288	7.21433e-07	1.55379e-05	9.66213e-06	MED1/AR/FOXA1/PARP1/KMT2D/YAP1	6
GO:0098813	nuclear chromosome segregation	33/746	365/21288	7.2552e-07	1.55644e-05	9.67861e-06	SIRT7/PTEN/CENPF/PTEN/MAPRE1/SMARCA5/RHOA/HNRNPU/ARID1A/RAB11A/ARID2/CHAMP1/CCNB1/CDK1/CDC20/ECT2/KAT2B/CCNB2/NUSAP1/TTK/CDC42/DUSP1/GEM/DPF2/NCAPG2/PHF10/BCCIP/TRAPPC12/TUBG2/RMI2/SMC3/TOP2B/CCNE2	33
GO:0010906	regulation of glucose metabolic process	16/746	105/21288	7.5373e-07	1.60456e-05	9.97787e-06	TP53/AKT1/SIRT7/SRC/PPARA/IGF1/PMAIP1/RORA/MTCL2/WDR5/KAT2B/INSR/NR3C1/ZMPSTE24/FOXK1/AKT2	16
GO:1904035	regulation of epithelial cell apoptotic process	18/746	131/21288	7.53842e-07	1.60456e-05	9.97787e-06	BCL2/JAK2/TNFAIP3/PDCD4/PPARA/IGF1R/SERPINE1/BAX/IL6/THBS1/ADAR/CFLAR/CARM1/YAP1/NUPR1/FOXO3/GATA3/ZFP36	18
GO:0060840	artery development	17/746	118/21288	7.73679e-07	1.64038e-05	1.02006e-05	VEGFA/EDN1/DLL4/LRP1/NOTCH1/NF1/HOXA1/SRF/NOTCH3/SOX4/LDLR/EFNB2/SMAD7/SEC24B/ARID2/NFATC3/HPGD	17
GO:0042542	response to hydrogen peroxide	16/746	106/21288	8.59289e-07	1.80782e-05	1.12418e-05	KLF4/BCL2/BAK1/EDN1/TNFAIP3/SRC/SDC1/IL6/TXNIP/CDK1/ECT2/PARK7/CRK/MDM2/PPP2CB/TOP2B	16
GO:1901992	positive regulation of mitotic cell cycle phase transition	16/746	106/21288	8.59289e-07	1.80782e-05	1.12418e-05	RPTOR/EGFR/AKT1/CCND1/CDC25A/CDK4/ADAM17/DDX3X/RAB11A/RAD51C/CCNB1/CDK1/CDC20/MDM2/KLHL18/CCNE2	16
GO:0071333	cellular response to glucose stimulus	20/746	160/21288	8.69521e-07	1.81933e-05	1.13133e-05	LIN28A/PRKCE/RPTOR/RAF1/SMAD2/SMAD4/PAX6/PIK3CA/TRA2B/TIAM1/IGF1R/NOX4/SRF/SOX4/CDK16/SLC12A7/FOXO3/PPP3CA/PIM3/GCLM	20
GO:1903320	regulation of protein modification by small protein conjugation or removal	27/746	267/21288	8.71434e-07	1.81933e-05	1.13133e-05	PRKCE/HDAC4/TRAF6/AKT1/TNFAIP3/SIRT7/PTEN/LRRK2/PTEN/SOX4/HERPUD1/DDX3X/SMAD7/PER2/COPS7B/MARCHF7/CDC20/PARK7/UBE2I/EGR1/IVNS1ABP/ARRDC3/TRIB3/RPS2/XIAP/UBB/BAG2	27
GO:0007422	peripheral nervous system development	15/746	94/21288	9.0968e-07	1.89193e-05	1.17648e-05	ERBB2/ERBB3/HOXD10/RAF1/AKT1/NF1/PARD3/MAPK3/DICER1/HRAS/CDK1/ALDH3A2/EGR3/PLEC/AKT2	15
GO:0006275	regulation of DNA replication	19/746	147/21288	9.7221e-07	2.01243e-05	1.25142e-05	TP53/CDKN1A/EGFR/BCL6/YY1/SMARCA5/CDC25A/PDS5A/BRPF3/CDK1/CDC42/WEE1/JADE1/MCM4/SMC3/TSPYL2/ZMPSTE24/NUCKS1/JADE2	19
GO:0048538	thymus development	11/746	50/21288	9.75008e-07	2.01243e-05	1.25142e-05	BCL2/RAF1/PRDX2/BCL2L11/SRF/MAPK3/JARID2/CCNB2/GATA3/HOXA3/ZMPSTE24	11
GO:0071322	cellular response to carbohydrate stimulus	21/746	176/21288	1.0113e-06	2.07946e-05	1.2931e-05	LIN28A/PRKCE/RPTOR/RAF1/SMAD2/SMAD4/PPARA/PAX6/PIK3CA/TRA2B/TIAM1/IGF1R/NOX4/SRF/SOX4/CDK16/SLC12A7/FOXO3/PPP3CA/PIM3/GCLM	21
GO:0055017	cardiac muscle tissue growth	15/746	95/21288	1.04574e-06	2.1422e-05	1.33211e-05	MAPK14/EDN1/SMAD1/TP73/YY1/NOTCH1/PPARA/IGF1/JARID2/HEG1/ARID2/YAP1/CDK1/GATA6/VGLL4	15
GO:0019216	regulation of lipid metabolic process	32/746	355/21288	1.13826e-06	2.32299e-05	1.44453e-05	PRKCE/MTOR/RPTOR/AKT1/IFNG/PIK3CG/TAFAZZIN/CCN1/PPARA/CREB1/NR4A3/IGF1R/MTMR3/REST/LDLR/RORA/ELOVL5/KAT2B/INSIG2/ID2/PTGS2/SCARB2/EGR1/TRIB3/LPGAT1/NR3C1/NR1D2/ZMPSTE24/HPGD/HNF4A/INSIG1/AKT2	32
GO:0031589	cell-substrate adhesion	35/746	408/21288	1.14791e-06	2.33394e-05	1.45134e-05	VEGFA/PRKCE/BCL2/JAK2/CD34/PTEN/BCL6/LAMC1/ITGA5/SRC/PTEN/CCN1/CCN2/NOTCH1/CDKN2A/BCL2L11/NF1/TIAM1/SERPINE1/SRF/DLC1/RHOA/THBS1/ACTG1/P4HB/MACF1/CDK6/CDC42/CRK/SRGAP2/RAC1/EPDR1/AP1AR/PTPRJ/HSD17B12	35
GO:0010632	regulation of epithelial cell migration	30/746	321/21288	1.16325e-06	2.35633e-05	1.46527e-05	VEGFA/PRKCE/KLF4/MTOR/AKT1/EDN1/IFNG/PIK3CG/HDAC5/DLL4/PTEN/HMGB1/PTPRM/SRC/PTEN/NOTCH1/NF1/NRP2/RHOA/ETS1/THBS1/SP1/GRN/ADAM17/RAB11A/RTN4/MACF1/PTGS2/GATA3/RAC1	30
GO:0072332	intrinsic apoptotic signaling pathway by p53 class mediator	15/746	96/21288	1.19981e-06	2.4214e-05	1.50573e-05	TP53/BCL2/CDKN1A/E2F1/DDX5/TP73/BAX/PMAIP1/AEN/MARCHF7/NUPR1/MDM2/RRN3/UBB/HIPK2	15
GO:1901873	regulation of post-translational protein modification	27/746	272/21288	1.25107e-06	2.51554e-05	1.56427e-05	PRKCE/HDAC4/TRAF6/AKT1/TNFAIP3/SIRT7/PTEN/LRRK2/PTEN/SOX4/HERPUD1/DDX3X/SMAD7/PER2/COPS7B/MARCHF7/CDC20/PARK7/UBE2I/EGR1/IVNS1ABP/ARRDC3/TRIB3/RPS2/XIAP/UBB/BAG2	27
GO:1990830	cellular response to leukemia inhibitory factor	16/746	109/21288	1.26081e-06	2.5258e-05	1.57065e-05	KLF4/HK2/CREB1/PAX6/NRP2/SMARCA5/JARID2/HNRNPU/SMAD7/KLF5/MTF2/PCOLCE2/GCLM/RNF138/KDM5B/RIF1	16
GO:1904019	epithelial cell apoptotic process	20/746	164/21288	1.28959e-06	2.57399e-05	1.60062e-05	BCL2/JAK2/PIK3CG/TNFAIP3/E2F1/PDCD4/PPARA/IGF1R/SERPINE1/BAX/IL6/THBS1/ADAR/CFLAR/CARM1/YAP1/NUPR1/FOXO3/GATA3/ZFP36	20
GO:0140694	non-membrane-bounded organelle assembly	38/746	465/21288	1.32073e-06	2.62653e-05	1.63329e-05	EDN1/SMAD4/PTEN/CENPF/EZR/SRC/PTEN/TPM1/MAPRE1/SRF/RHOA/CAPRIN1/CFLAR/ACTG1/DDX3X/HNRNPU/CSDE1/RAB11A/YTHDF2/ZFYVE1/LSM4/YTHDF3/RC3H1/CDC20/KAT2B/TUBB/CCNB2/PUM2/BCCIP/ATXN2/TRAPPC12/SMC3/PLEC/YTHDF1/DDX6/CNOT2/TUBGCP3/CNOT1	38
GO:0051348	negative regulation of transferase activity	25/746	241/21288	1.38117e-06	2.73672e-05	1.70181e-05	CDKN1A/AKT1/IFNG/PTEN/SRC/PTEN/PDCD4/CDKN2A/NF1/TRIB2/ADAR/HNRNPU/SMAD7/YWHAG/HEG1/WARS1/PARK7/LYN/TSG101/DUSP1/TRIB3/ZFP36/PTPRJ/TAF7/BAG2	25
GO:0090200	positive regulation of release of cytochrome c from mitochondria	8/746	25/21288	1.39513e-06	2.74409e-05	1.70639e-05	TP53/BAK1/BCL2L11/BAX/BBC3/PMAIP1/MOAP1/DNM1L	8
GO:0062197	cellular response to chemical stress	31/746	341/21288	1.39587e-06	2.74409e-05	1.70639e-05	TP53/KLF4/MTOR/RPTOR/EGFR/AKT1/EDN1/TNFAIP3/SRC/PRDX2/LRRK2/TPM1/PIK3CA/IL6/MAPK3/JUN/TP53INP1/PARP1/DDX3X/CDK1/ECT2/KAT2B/PARK7/PTGS2/FOXO3/MDM2/STAU2/PLEC/TOP2B/OXR1/CPEB2	31
GO:0033145	positive regulation of intracellular steroid hormone receptor signaling pathway	6/746	12/21288	1.39999e-06	2.74409e-05	1.70639e-05	MED1/AR/FOXA1/PARP1/KMT2D/YAP1	6
GO:0050769	positive regulation of neurogenesis	27/746	274/21288	1.44168e-06	2.81567e-05	1.75091e-05	VEGFA/MTOR/EGFR/LIF/IFNG/TP73/NOTCH1/PAX6/TIAM1/KRAS/IL6/SRF/DICER1/CAPRIN1/EPHA4/IST1/RUFY3/MACF1/LYN/SEMA7A/ID2/FXR2/MAP1B/STAU2/PPP1CC/DHX36/CUX1	27
GO:0006413	translational initiation	18/746	137/21288	1.46734e-06	2.85555e-05	1.7757e-05	MTOR/EIF4EBP1/AGO2/UHMK1/DDX3X/EIF4EBP2/CSDE1/LARP1/YTHDF2/DHX33/STK35/YTHDF3/NCBP1/TMED2/EIF2AK2/YTHDF1/METTL3/FECH	18
GO:0009410	response to xenobiotic stimulus	39/746	486/21288	1.50183e-06	2.91227e-05	1.81097e-05	TP53/RPTOR/BCL2/CDKN1A/BAK1/EGFR/EDN1/HDAC5/E2F1/CENPF/ACSL1/PTPRM/SRC/TP73/CREB1/PAX6/CCND1/CDK4/VAV3/THBS1/REST/P2RX7/ADAM17/DUSP6/RORA/TXNIP/CDK1/LYN/PTGS2/FOXO3/GATA6/MAP1B/MDM2/TRAF3IP2/PTCH1/GCLM/FOSL2/FECH/HNF4A	39
GO:0045445	myoblast differentiation	17/746	124/21288	1.57179e-06	3.03712e-05	1.88861e-05	MAPK14/DDX5/NOTCH1/MBNL1/SDC1/MBNL3/SRF/IGF1/SOX4/REST/ARID1A/DDX17/HIF1AN/ARID2/AKIRIN1/PHF10/PLEC	17
GO:2000146	negative regulation of cell motility	36/746	432/21288	1.59506e-06	3.07119e-05	1.9098e-05	ZEB2/KLF4/BCL2/AKT1/STAT3/HDAC5/DLL4/PTEN/HMGB1/LRP1/PTPRM/IL24/PTEN/NOTCH1/TPM1/NF1/SERPINE1/SRF/DLC1/RHOA/THBS1/TP53INP1/EPHA4/SMAD7/ARID2/AFDN/FOXO3/CRK/DUSP1/GATA3/SRGAP2/MIA3/RAC1/DLG5/AP1AR/PTPRJ	36
GO:0040029	epigenetic regulation of gene expression	25/746	243/21288	1.60731e-06	3.08389e-05	1.9177e-05	TP53/HDAC4/HDAC5/SIRT7/BCL6/HMGB1/LMNA/PIK3CA/TFAP2C/SMARCA5/JARID2/HNRNPU/KMT2D/ARID1A/TET3/BAZ2A/WDR5/ZDBF2/KAT2B/MTF2/CHEK1/ZMPSTE24/HIPK2/RIF1/METTL3	25
GO:0014855	striated muscle cell proliferation	14/746	86/21288	1.63535e-06	3.11575e-05	1.93751e-05	MAPK14/JAK2/SMAD1/SRC/TP73/NOTCH1/JARID2/CFLAR/ARID2/AKIRIN1/YAP1/CDK1/GATA6/VGLL4	14
GO:2000134	negative regulation of G1/S transition of mitotic cell cycle	14/746	86/21288	1.63535e-06	3.11575e-05	1.93751e-05	TP53/KLF4/BCL2/CDKN1A/CASP2/PTEN/PTEN/CTDSPL/CCND1/ACVR1/MDM2/WEE1/CRLF3/JADE1	14
GO:0009895	negative regulation of catabolic process	35/746	415/21288	1.69448e-06	3.21715e-05	2.00056e-05	TP53/MTOR/RPTOR/HDAC4/MAPK14/BCL2/MCL1/EGFR/AKT1/ELAVL1/STAT3/SMAD4/PIK3CG/E2F1/LRRK2/PPARA/PIK3CA/IGF2BP1/FUS/HNRNPU/CSDE1/LARP1/MARCHF7/PARK7/NUPR1/DAP/TOB1/TRAF3IP2/TIMP4/ZFP36/HIPK2/DHX36/FOXK1/RIC1/CSNK2A2	35
GO:0045598	regulation of fat cell differentiation	20/746	167/21288	1.71787e-06	3.25024e-05	2.02114e-05	MAPK14/AKT1/MMP11/MMP11/E2F1/CREB1/TRIB2/IL6/HNRNPU/RORA/CARM1/YAP1/ID2/PTGS2/KLF5/TRIB3/PTGR3/ZFP36/TRIO/INSIG1	20
GO:0000289	nuclear-transcribed mRNA poly(A) tail shortening	10/746	43/21288	1.76702e-06	3.32017e-05	2.06462e-05	AGO2/BTG2/TNRC6A/TNKS1BP1/TOB1/TNRC6B/ZFP36/CNOT9/CNOT2/CNOT1	10
GO:1901532	regulation of hematopoietic progenitor cell differentiation	10/746	43/21288	1.76702e-06	3.32017e-05	2.06462e-05	NOTCH1/YTHDF2/CDK6/DPF2/NUDT21/PUS7/ZFP36/EIF2AK2/DHX36/METTL3	10
GO:0033157	regulation of intracellular protein transport	19/746	153/21288	1.79531e-06	3.36173e-05	2.09047e-05	MAPK14/JAK2/IFNG/SIRT7/NF1/UHMK1/PTPN14/RUFY3/YOD1/CDK1/ECT2/PARK7/CDC42/PTGS2/MDM2/YWHAE/TMEM30A/INSIG1/XPO4	19
GO:0034063	stress granule assembly	9/746	34/21288	1.81258e-06	3.38245e-05	2.10335e-05	CAPRIN1/DDX3X/CSDE1/YTHDF2/YTHDF3/PUM2/ATXN2/YTHDF1/DDX6	9
GO:0060420	regulation of heart growth	13/746	75/21288	1.84716e-06	3.42352e-05	2.12889e-05	MAPK14/EDN1/TP73/YY1/NOTCH1/PPARA/IGF1/JARID2/DUSP6/YAP1/CDK1/GATA6/VGLL4	13
GO:0071260	cellular response to mechanical stimulus	13/746	75/21288	1.84716e-06	3.42352e-05	2.12889e-05	BAK1/EGFR/CASP2/PIEZO1/IGF1R/MAPK3/TNFRSF10B/PTGS2/SLC38A2/CHEK1/PLEC/TNFRSF10A/TMEM87A	13
GO:0044346	fibroblast apoptotic process	8/746	26/21288	1.95345e-06	3.59607e-05	2.23619e-05	TP53/BAK1/PIK3CG/BCL2L11/PIK3CA/IER3IP1/CHD8/NUPR1	8
GO:0060964	regulation of miRNA-mediated gene silencing	8/746	26/21288	1.95345e-06	3.59607e-05	2.23619e-05	LIN28A/TP53/ELAVL1/STAT3/IL6/PUM2/ZFP36/ZMPSTE24	8
GO:0046777	protein autophosphorylation	23/746	214/21288	1.97605e-06	3.62417e-05	2.25366e-05	VEGFA/MTOR/EGFR/AKT1/JAK2/SRC/LRRK2/HTATIP2/IGF1R/MAPK3/UHMK1/IRAK1/DDX3X/EPHA4/MKNK2/TNKS1BP1/LYN/INSR/PIM3/CALM2/EIF2AK2/MARK2/PIKFYVE	23
GO:0035264	multicellular organism growth	19/746	154/21288	1.98202e-06	3.62417e-05	2.25366e-05	TP53/MTOR/BCL2/STAT3/EZR/AR/CREB1/PIK3CA/SGPL1/STC2/HEG1/RC3H2/TMED2/PTCH1/FOSL2/BBS2/NOTCH2/PLEC/ZMPSTE24	19
GO:0055007	cardiac muscle cell differentiation	18/746	140/21288	2.01672e-06	3.67528e-05	2.28545e-05	VEGFA/MTOR/EDN1/SMAD4/LMNA/YY1/PPARA/NOX4/ACVR1/SRF/IGF1/SOX6/EFNB2/HNRNPU/CDK1/GATA6/PLEC/ZMPSTE24	18
GO:0016055	Wnt signaling pathway	39/746	492/21288	2.02552e-06	3.67902e-05	2.28777e-05	ZEB2/KLF4/MAPK14/EGFR/EDN1/SMAD4/TNFAIP3/PTEN/LRP1/SRC/LRRK2/PTEN/NOTCH1/SDC1/TIAM1/CCND1/RHOA/SOX4/DDX3X/STRN/USP34/CHD8/MACF1/YAP1/CDC42/FOXO3/CYLD/EGR1/TLE3/ZNF703/JADE1/RAC1/FZD5/FZD8/RNF138/XIAP/VGLL4/MARK2/CSNK2A2	39
GO:0006096	glycolytic process	15/746	100/21288	2.04075e-06	3.69437e-05	2.29732e-05	MTOR/RPTOR/HDAC4/STAT3/HK2/IFNG/ZBTB7A/PPARA/IGF1/P2RX7/PRXL2C/KAT2B/NUPR1/INSR/FOXK1	15
GO:0048534	hematopoietic or lymphoid organ development	16/746	113/21288	2.05706e-06	3.71156e-05	2.30801e-05	TP53/BCL2/RAF1/PRDX2/BCL2L11/SRF/MAPK3/JARID2/ADAM17/RC3H2/RC3H1/CCNB2/GATA3/HOXA3/TRAF3IP2/ZMPSTE24	16
GO:0044839	cell cycle G2/M phase transition	20/746	169/21288	2.07136e-06	3.72503e-05	2.31638e-05	TP53/CDKN1A/CENPF/CCND1/CDC25A/CDK4/FOXO4/RAB11A/CCNG1/RAD51C/CCNB1/CDK1/FOXM1/CCNB2/CDK6/WEE1/PPME1/NABP2/CALM2/CHEK1	20
GO:0003170	heart valve development	13/746	76/21288	2.15768e-06	3.8546e-05	2.39695e-05	MTOR/SMAD2/SMAD4/DLL4/CCN1/NOTCH1/ACVR1/RHOA/SOX4/ADAMTS5/GATA3/MDM2/NOTCH2	13
GO:0007411	axon guidance	25/746	247/21288	2.16463e-06	3.8546e-05	2.39695e-05	ERBB2/VEGFA/EDN1/SMAD4/PTPRM/NOTCH1/PAX6/NRP2/NOTCH3/ALCAM/ADAM17/EFNB2/EPHA4/LYPLA2/SEMA4C/SEMA7A/GATA3/PTCH1/GAP43/RAC1/NFIB/NOTCH2/ENAH/YTHDF1/TRIO	25
GO:0097485	neuron projection guidance	25/746	247/21288	2.16463e-06	3.8546e-05	2.39695e-05	ERBB2/VEGFA/EDN1/SMAD4/PTPRM/NOTCH1/PAX6/NRP2/NOTCH3/ALCAM/ADAM17/EFNB2/EPHA4/LYPLA2/SEMA4C/SEMA7A/GATA3/PTCH1/GAP43/RAC1/NFIB/NOTCH2/ENAH/YTHDF1/TRIO	25
GO:0051896	regulation of phosphatidylinositol 3-kinase/protein kinase B signal transduction	27/746	280/21288	2.18546e-06	3.87901e-05	2.41213e-05	ERBB3/LIN28A/MTOR/FGFR3/NTRK3/EGFR/JAK2/PIK3CG/HAX1/PTEN/SRC/PTEN/PPARA/PIK3CA/IGF1R/NOX4/IGF1/VAV3/THBS1/MAZ/MFHAS1/RTN4/PARK7/CDC42/GATA3/INSR/PTPRJ	27
GO:0031053	primary miRNA processing	7/746	19/21288	2.19954e-06	3.89133e-05	2.41979e-05	SMAD2/STAT3/SMAD1/DDX5/IL6/NCBP1/METTL3	7
GO:0071216	cellular response to biotic stimulus	29/746	314/21288	2.21812e-06	3.90779e-05	2.43003e-05	TP53/PRKCE/MAPK14/TRAF6/AKT1/JAK2/TNFAIP3/HDAC5/HMGB1/SRC/PRDX2/IL24/NOTCH1/PDCD4/SERPINE1/IL6/CDK4/RHOA/MAPK3/IRAK1/TXNIP/VIM/HMGB2/LYN/FZD5/NOTCH2/ZFP36/ZMPSTE24/IRF8	29
GO:0198738	cell-cell signaling by wnt	39/746	494/21288	2.23477e-06	3.90779e-05	2.43003e-05	ZEB2/KLF4/MAPK14/EGFR/EDN1/SMAD4/TNFAIP3/PTEN/LRP1/SRC/LRRK2/PTEN/NOTCH1/SDC1/TIAM1/CCND1/RHOA/SOX4/DDX3X/STRN/USP34/CHD8/MACF1/YAP1/CDC42/FOXO3/CYLD/EGR1/TLE3/ZNF703/JADE1/RAC1/FZD5/FZD8/RNF138/XIAP/VGLL4/MARK2/CSNK2A2	39
GO:0007219	Notch signaling pathway	22/746	200/21288	2.23537e-06	3.90779e-05	2.43003e-05	AKT1/STAT3/LFNG/ZBTB7A/DLL4/BCL6/SRC/NOTCH1/NOTCH3/FOXA1/ADAM17/YTHDF2/HIF1AN/TSPAN14/YAP1/CDK6/ANXA4/TIMP4/NOTCH2/ADAM10/GALNT11/METTL3	22
GO:0045739	positive regulation of DNA repair	18/746	141/21288	2.23753e-06	3.90779e-05	2.43003e-05	EGFR/HMGB1/YY1/CEBPG/PARP1/FUS/ARID1A/MORF4L2/ARID2/KMT5C/H2AX/FOXM1/DPF2/PHF10/KMT5B/TOP2B/USP1/RIF1	18
GO:2000377	regulation of reactive oxygen species metabolic process	20/746	170/21288	2.27182e-06	3.95499e-05	2.45938e-05	TP53/MAPK14/BCL2/CDKN1A/EGFR/ELAVL1/HK2/PRDX2/LRRK2/PPARA/RHOA/THBS1/CFLAR/NNT/FOXM1/PARK7/FOXO3/RAC1/CLCN3/PIKFYVE	20
GO:0055006	cardiac cell development	15/746	101/21288	2.3202e-06	4.02637e-05	2.50377e-05	VEGFA/MTOR/EDN1/SMAD4/LMNA/YY1/NOTCH1/PDCD4/PPARA/SRF/IGF1/HNRNPU/CDK1/PLEC/ZMPSTE24	15
GO:0001782	B cell homeostasis	9/746	35/21288	2.36453e-06	4.09026e-05	2.5435e-05	BCL2/BAK1/TNFAIP3/BCL2L11/BAX/RC3H2/RC3H1/LYN/TRAF3IP2	9
GO:0003206	cardiac chamber morphogenesis	17/746	128/21288	2.45739e-06	4.2108e-05	2.61845e-05	TP53/MED1/SMAD4/DLL4/CCN1/NOTCH1/TPM1/NRP2/ACVR1/SRF/SOX4/SMAD7/HEG1/GATA6/GATA3/MDM2/NOTCH2	17
GO:0045639	positive regulation of myeloid cell differentiation	17/746	128/21288	2.45739e-06	4.2108e-05	2.61845e-05	MED1/RPTOR/MAPK14/TRAF6/LIF/STAT3/IFNG/HAX1/CREB1/ETS1/HMGB2/ID2/FOXO3/PPP3CA/KLF10/FAM210B/NOTCH2	17
GO:0051099	positive regulation of binding	17/746	128/21288	2.45739e-06	4.2108e-05	2.61845e-05	TRAF6/IFNG/HMGB1/LRP1/LRRK2/PAX6/TIAM1/IGF1/CEBPG/EPHA4/HMGB2/PARK7/GATA3/NCBP1/TRIB3/PPP2CB/HIPK2	17
GO:1902105	regulation of leukocyte differentiation	34/746	404/21288	2.49394e-06	4.25039e-05	2.64307e-05	ERBB2/ZEB1/MTOR/RPTOR/TRAF6/LIF/IFNG/HAX1/BCL6/HMGB1/HMGB3/PRDX2/CREB1/NF1/RHOA/SOX4/SMAD7/ARID1A/ARID2/RC3H2/RC3H1/LYN/CDK6/ID2/FOXO3/PPP3CA/CYLD/EGR3/GATA3/KLF10/PHF10/NOTCH2/METTL3/SH3RF1	34
GO:0051101	regulation of DNA binding	14/746	89/21288	2.4961e-06	4.25039e-05	2.64307e-05	TRAF6/JAK2/IFNG/ZBTB7A/E2F1/HMGB1/PAX6/IGF1/JUN/CEBPG/PER2/HMGB2/PARK7/GATA3	14
GO:0060965	negative regulation of miRNA-mediated gene silencing	6/746	13/21288	2.52278e-06	4.28244e-05	2.663e-05	LIN28A/TP53/ELAVL1/STAT3/IL6/ZMPSTE24	6
GO:0051223	regulation of protein transport	38/746	478/21288	2.55553e-06	4.32457e-05	2.6892e-05	PRKCE/MAPK14/EGFR/JAK2/IFNG/SIRT7/ACSL4/SRC/NF1/TIAM1/IL6/IGF1/UHMK1/SOX4/REST/P2RX7/PTPN14/PER2/RUFY3/IER3IP1/YOD1/CNST/CDK16/CDK1/ECT2/PARK7/DNM1L/CDC42/TSG101/PTGS2/PPP3CA/MDM2/YWHAE/PIM3/TMEM30A/HNF4A/INSIG1/XPO4	38
GO:0046032	ADP catabolic process	15/746	102/21288	2.63343e-06	4.43212e-05	2.75608e-05	MTOR/RPTOR/HDAC4/STAT3/HK2/IFNG/ZBTB7A/PPARA/IGF1/P2RX7/PRXL2C/KAT2B/NUPR1/INSR/FOXK1	15
GO:0007162	negative regulation of cell adhesion	33/746	387/21288	2.63536e-06	4.43212e-05	2.75608e-05	ERBB2/ERBB3/VEGFA/KLF4/AKT1/JAK2/PTEN/BCL6/HMGB1/SRC/PRDX2/PTEN/NOTCH1/CDKN2A/PPARA/NF1/SERPINE1/DLC1/RHOA/THBS1/EPHA4/SMAD7/YTHDF2/RC3H2/RC3H1/MARCHF7/DUSP1/MIA3/ZNF703/DLG5/AP1AR/ADAM10/METTL3	33
GO:0048009	insulin-like growth factor receptor signaling pathway	11/746	55/21288	2.66275e-06	4.4644e-05	2.77616e-05	INPPL1/RAF1/AKT1/AR/PIK3CA/IGF1R/SHC1/IGF1/MAPK3/GIGYF1/PHIP	11
GO:1902894	negative regulation of miRNA transcription	10/746	45/21288	2.75959e-06	4.61257e-05	2.86829e-05	VEGFA/YY1/PPARA/NCOR2/SRF/REST/GATA6/NFATC3/ZNF512B/NFIB	10
GO:0045664	regulation of neuron differentiation	22/746	203/21288	2.86258e-06	4.77009e-05	2.96625e-05	LIN28A/ZEB1/MED1/BCL2/BCL6/TP73/LRRK2/NOTCH1/PAX6/TIAM1/NOTCH3/RHOA/FOXA1/REST/ZFHX3/YWHAG/ECT2/ID2/FOXO3/MAP1B/YWHAH/DDX6	22
GO:0021543	pallium development	23/746	219/21288	2.93516e-06	4.87612e-05	3.03218e-05	EGFR/PTEN/PHLPP2/PTEN/NF1/PAX6/TRA2B/IGF1R/BAX/SRF/RHOA/BTG2/IGF2BP1/RTN4/H2AX/CDK6/FXR2/CRK/YWHAE/SRGAP2/SLC38A2/BBS2/CSNK2A2	23
GO:2000765	regulation of cytoplasmic translation	9/746	36/21288	3.05521e-06	5.06013e-05	3.1466e-05	LIN28A/MTOR/IGF2BP1/HNRNPU/CSDE1/YTHDF2/DHX36/METTL3/CPEB2	9
GO:0010948	negative regulation of cell cycle process	31/746	355/21288	3.23676e-06	5.34458e-05	3.32349e-05	TP53/KLF4/MAPK14/BCL2/CDKN1A/LIF/CASP2/PTEN/BCL6/E2F1/CENPF/PTEN/CTDSPL/SMARCA5/CCND1/ACVR1/FOXO4/H2AX/CCNG1/CCNB1/CDK1/CDC20/KAT2B/TTK/DUSP1/MDM2/WEE1/CRLF3/NABP2/JADE1/CHEK1	31
GO:2000269	regulation of fibroblast apoptotic process	7/746	20/21288	3.28167e-06	5.39854e-05	3.35704e-05	TP53/PIK3CG/BCL2L11/PIK3CA/IER3IP1/CHD8/NUPR1	7
GO:0045862	positive regulation of proteolysis	33/746	391/21288	3.28925e-06	5.39854e-05	3.35704e-05	BAK1/AKT1/JAK2/STAT3/IFNG/CASP2/PTEN/HMGB1/SRC/LRRK2/PTEN/TRIB2/BAX/BBC3/DLC1/HERPUD1/GRN/REST/DDX3X/EPHA4/SMAD7/PMAIP1/IST1/CTSC/CDC20/NUPR1/LYN/DAP/MDM2/TRIB3/BAG2/PSME3/SH3RF1	33
GO:0019364	pyridine nucleotide catabolic process	15/746	104/21288	3.37564e-06	5.50715e-05	3.42458e-05	MTOR/RPTOR/HDAC4/STAT3/HK2/IFNG/ZBTB7A/PPARA/IGF1/P2RX7/PRXL2C/KAT2B/NUPR1/INSR/FOXK1	15
GO:1904705	regulation of vascular associated smooth muscle cell proliferation	15/746	104/21288	3.37564e-06	5.50715e-05	3.42458e-05	CDKN1A/JAK2/EDN1/PTEN/SRC/PTEN/TPM1/PDCD4/NF1/NR4A3/IGF1/JUN/MDM2/HPGD/MAP3K7	15
GO:0001763	morphogenesis of a branching structure	24/746	237/21288	3.41193e-06	5.52375e-05	3.4349e-05	VEGFA/MED1/BCL2/EDN1/SMAD4/DLL4/AR/SRC/LRRK2/NOTCH1/CSMD1/KRAS/ACVR1/SRF/FOXA1/RTN4/YAP1/TMED2/PTCH1/HOXD11/FZD5/DLG5/KDM5B/BTBD7	24
GO:0010907	positive regulation of glucose metabolic process	10/746	46/21288	3.41623e-06	5.52375e-05	3.4349e-05	AKT1/SIRT7/SRC/PPARA/IGF1/PMAIP1/WDR5/KAT2B/INSR/AKT2	10
GO:2000629	negative regulation of miRNA metabolic process	10/746	46/21288	3.41623e-06	5.52375e-05	3.4349e-05	VEGFA/YY1/PPARA/NCOR2/SRF/REST/GATA6/NFATC3/ZNF512B/NFIB	10
GO:0045930	negative regulation of mitotic cell cycle	27/746	287/21288	3.49032e-06	5.62685e-05	3.49901e-05	TP53/KLF4/BCL2/CDKN1A/EGFR/CASP2/PTEN/BCL6/CENPF/PTEN/CTDSPL/CCND1/ACVR1/FOXO4/BTG2/CCNG1/CCNB1/CDK1/CDC20/TTK/DUSP1/MDM2/WEE1/CRLF3/NABP2/JADE1/CHEK1	27
GO:0033598	mammary gland epithelial cell proliferation	8/746	28/21288	3.65204e-06	5.87019e-05	3.65034e-05	MED1/CCND1/BAX/RTN4/ID2/GATA3/ZNF703/KDM5B	8
GO:0007178	transmembrane receptor protein serine/threonine kinase signaling pathway	36/746	448/21288	3.67225e-06	5.88532e-05	3.65975e-05	TP53/ZEB2/ZEB1/MAPK14/SMAD2/JAK2/STAT3/SMAD4/ZBTB7A/SMAD1/DDX5/RUNX2/LRP1/SRC/CCN1/NOTCH1/PDCD4/PPARA/ACVR1/MAPK3/THBS1/JUN/ADAM17/PARP1/SMAD7/GATA6/EGR1/TOB1/ZNF703/NFIA/NOTCH2/XIAP/HIPK2/HPGD/MAP3K7/TRIM33	36
GO:0031396	regulation of protein ubiquitination	23/746	222/21288	3.69781e-06	5.90891e-05	3.67441e-05	PRKCE/TRAF6/AKT1/TNFAIP3/SIRT7/PTEN/LRRK2/PTEN/SOX4/HERPUD1/DDX3X/SMAD7/PER2/MARCHF7/CDC20/PARK7/IVNS1ABP/ARRDC3/TRIB3/RPS2/XIAP/UBB/BAG2	23
GO:0003300	cardiac muscle hypertrophy	15/746	105/21288	3.81263e-06	6.00434e-05	3.73376e-05	HDAC4/EDN1/SMAD4/LMNA/YY1/NOTCH1/PPARA/TIAM1/NR4A3/IGF1/JARID2/PARP1/PPP3CA/GATA6/CAMTA2	15
GO:0007044	cell-substrate junction assembly	15/746	105/21288	3.81263e-06	6.00434e-05	3.73376e-05	VEGFA/BCL2/PTEN/LAMC1/ITGA5/SRC/PTEN/DLC1/RHOA/THBS1/ACTG1/MACF1/RAC1/PLEC/PTPRJ	15
GO:0008593	regulation of Notch signaling pathway	15/746	105/21288	3.81263e-06	6.00434e-05	3.73376e-05	AKT1/STAT3/LFNG/ZBTB7A/DLL4/BCL6/SRC/NOTCH1/YTHDF2/HIF1AN/TSPAN14/YAP1/ADAM10/GALNT11/METTL3	15
GO:0009137	purine nucleoside diphosphate catabolic process	15/746	105/21288	3.81263e-06	6.00434e-05	3.73376e-05	MTOR/RPTOR/HDAC4/STAT3/HK2/IFNG/ZBTB7A/PPARA/IGF1/P2RX7/PRXL2C/KAT2B/NUPR1/INSR/FOXK1	15
GO:0009181	purine ribonucleoside diphosphate catabolic process	15/746	105/21288	3.81263e-06	6.00434e-05	3.73376e-05	MTOR/RPTOR/HDAC4/STAT3/HK2/IFNG/ZBTB7A/PPARA/IGF1/P2RX7/PRXL2C/KAT2B/NUPR1/INSR/FOXK1	15
GO:0070059	intrinsic apoptotic signaling pathway in response to endoplasmic reticulum stress	13/746	80/21288	3.91424e-06	6.1466e-05	3.82222e-05	TP53/BCL2/BAK1/LRRK2/BCL2L11/BAX/BBC3/HERPUD1/PMAIP1/TMBIM6/TNFRSF10B/PARK7/TRIB3	13
GO:0009612	response to mechanical stimulus	24/746	239/21288	3.94926e-06	6.18377e-05	3.84533e-05	MAPK14/BAK1/EGFR/RAF1/EDN1/CASP2/SRC/PIK3CA/PIEZO1/IGF1R/MAPK3/THBS1/BTG2/P2RX7/TNFRSF10B/TXNIP/PTGS2/MAP1B/SLC38A2/PTCH1/CHEK1/PLEC/TNFRSF10A/TMEM87A	24
GO:0090596	sensory organ morphogenesis	28/746	307/21288	4.21011e-06	6.57333e-05	4.08758e-05	ZEB1/VEGFA/BCL2/BAK1/STAT3/EDN1/PTPRM/YY1/NOTCH1/NF1/PAX6/HOXA1/BAX/MAPK3/SOX4/SEC24B/INSIG2/GATA3/STAU2/BLOC1S5/TBC1D20/TTC39C/NECTIN3/FZD5/NOTCH2/HIPK2/FAT3/INSIG1	28
GO:1990874	vascular associated smooth muscle cell proliferation	15/746	106/21288	4.29944e-06	6.69362e-05	4.16238e-05	CDKN1A/JAK2/EDN1/PTEN/SRC/PTEN/TPM1/PDCD4/NF1/NR4A3/IGF1/JUN/MDM2/HPGD/MAP3K7	15
GO:0071559	response to transforming growth factor beta	29/746	325/21288	4.38451e-06	6.80661e-05	4.23264e-05	TP53/ZEB2/ZEB1/SMAD2/STAT3/EDN1/SMAD4/ZBTB7A/SMAD1/SRC/YES1/PPARA/IGF1R/ACVR1/SOX6/THBS1/JUN/CFLAR/ADAM17/PARP1/ZFHX3/SMAD7/CRK/ZNF703/NR3C1/HIPK2/HPGD/MAP3K7/TRIM33	29
GO:0055021	regulation of cardiac muscle tissue growth	12/746	69/21288	4.42483e-06	6.84968e-05	4.25943e-05	MAPK14/EDN1/TP73/YY1/NOTCH1/PPARA/IGF1/JARID2/YAP1/CDK1/GATA6/VGLL4	12
GO:0034976	response to endoplasmic reticulum stress	28/746	308/21288	4.48064e-06	6.91642e-05	4.30093e-05	TP53/BCL2/BAK1/LRRK2/BCL2L11/CCND1/BAX/BBC3/RASGRF1/THBS1/HERPUD1/JUN/DDX3X/PMAIP1/TMBIM6/STC2/TNFRSF10B/YOD1/CREB3L2/P4HB/PARK7/NUPR1/TMED2/TRIB3/PPP2CB/EIF2AK2/EDEM3/DNAJB9	28
GO:0001837	epithelial to mesenchymal transition	22/746	209/21288	4.62049e-06	7.11216e-05	4.42264e-05	MTOR/SMAD2/EDN1/SMAD4/PTEN/DDX5/PTEN/NOTCH1/PDCD4/TIAM1/ACVR1/IL6/IGF1/FOXA1/EPHA4/SMAD7/DDX17/RTN4/GATA3/ZNF703/DLG5/NOLC1	22
GO:0009411	response to UV	19/746	163/21288	4.64269e-06	7.1262e-05	4.43138e-05	TP53/MAPK14/BCL2/CDKN1A/BAK1/EGFR/AKT1/YY1/CCND1/CDC25A/BAX/TP53INP1/PARP1/FEN1/MDM2/USP1/DHX36/METTL3/FECH	19
GO:0018108	peptidyl-tyrosine phosphorylation	28/746	309/21288	4.767e-06	7.29646e-05	4.53725e-05	ERBB2/TP53/VEGFA/PRKCE/MTOR/FGFR3/EGFR/LIF/JAK2/ABL2/IFNG/HAX1/ITGA5/SRC/YES1/IL24/IGF1R/NOX4/ACVR1/IL6/IGF1/MAPK3/ADAM17/EPHA4/LYN/TSG101/INSR/PTPRJ	28
GO:0071480	cellular response to gamma radiation	8/746	29/21288	4.88899e-06	7.46222e-05	4.64033e-05	TP53/CDKN1A/H2AX/YAP1/HRAS/EGR1/MDM2/ZMPSTE24	8
GO:0003230	cardiac atrium development	9/746	38/21288	4.96819e-06	7.56191e-05	4.70232e-05	DLL4/CCN1/NOTCH1/IGF1R/ACVR1/SOX4/HEG1/MDM2/NOTCH2	9
GO:0030324	lung development	22/746	210/21288	4.99436e-06	7.58058e-05	4.71393e-05	VEGFA/EGFR/LIF/SMAD2/TP73/CCN2/NOTCH1/CREB1/KRAS/SRF/MAPK3/FOXA1/SEC24B/HEG1/RC3H2/YAP1/CDC42/GATA6/FOSL2/DLG5/NFIB/HIPK2	22
GO:0007548	sex differentiation	28/746	310/21288	5.07005e-06	7.66027e-05	4.76348e-05	VEGFA/BCL2/BAK1/LFNG/SMAD4/CASP2/AR/SRC/NOTCH1/BCL2L11/SDC1/TFAP2C/CSMD1/BAX/SGPL1/CSDE1/HMGB2/NUPR1/NCOA4/FOXO3/GATA6/GATA3/INSR/TBC1D20/DHCR24/UBB/CNOT9/HNF4A	28
GO:0043500	muscle adaptation	16/746	121/21288	5.11784e-06	7.66027e-05	4.76348e-05	HDAC4/EDN1/SMAD4/LMNA/YY1/NOTCH1/PPARA/NR4A3/IGF1/JARID2/CFLAR/PARP1/FOXO3/PPP3CA/GATA6/CAMTA2	16
GO:0046822	regulation of nucleocytoplasmic transport	16/746	121/21288	5.11784e-06	7.66027e-05	4.76348e-05	MAPK14/JAK2/IFNG/SIRT7/NF1/UHMK1/PTPN14/CPSF6/CDK1/ECT2/PARK7/PTGS2/MDM2/YWHAE/PPP1CC/XPO4	16
GO:0007265	Ras protein signal transduction	17/746	135/21288	5.13625e-06	7.66027e-05	4.76348e-05	TP53/CDKN1A/SRC/NOTCH1/CDKN2A/NF1/KRAS/RASGRF1/IGF1/HRAS/FOXM1/PARK7/DHCR24/NOTCH2/PPP2CB/RIT1/RAPGEF6	17
GO:0045834	positive regulation of lipid metabolic process	17/746	135/21288	5.13625e-06	7.66027e-05	4.76348e-05	PRKCE/MTOR/RPTOR/AKT1/IFNG/TAFAZZIN/CCN1/PPARA/CREB1/NR4A3/IGF1R/LDLR/ELOVL5/KAT2B/PTGS2/LPGAT1/AKT2	17
GO:0043029	T cell homeostasis	10/746	48/21288	5.14527e-06	7.66027e-05	4.76348e-05	BCL2/AKT1/PRDX2/BCL2L11/BAX/P2RX7/PMAIP1/RC3H2/RC3H1/CCNB2	10
GO:1902041	regulation of extrinsic apoptotic signaling pathway via death domain receptors	10/746	48/21288	5.14527e-06	7.66027e-05	4.76348e-05	RAF1/TNFAIP3/SERPINE1/THBS1/CFLAR/DDX3X/PMAIP1/HMGB2/PEA15/PARK7	10
GO:0018212	peptidyl-tyrosine modification	28/746	311/21288	5.39064e-06	7.99364e-05	4.97079e-05	ERBB2/TP53/VEGFA/PRKCE/MTOR/FGFR3/EGFR/LIF/JAK2/ABL2/IFNG/HAX1/ITGA5/SRC/YES1/IL24/IGF1R/NOX4/ACVR1/IL6/IGF1/MAPK3/ADAM17/EPHA4/LYN/TSG101/INSR/PTPRJ	28
GO:0009191	ribonucleoside diphosphate catabolic process	15/746	108/21288	5.44254e-06	7.99364e-05	4.97079e-05	MTOR/RPTOR/HDAC4/STAT3/HK2/IFNG/ZBTB7A/PPARA/IGF1/P2RX7/PRXL2C/KAT2B/NUPR1/INSR/FOXK1	15
GO:0014897	striated muscle hypertrophy	15/746	108/21288	5.44254e-06	7.99364e-05	4.97079e-05	HDAC4/EDN1/SMAD4/LMNA/YY1/NOTCH1/PPARA/TIAM1/NR4A3/IGF1/JARID2/PARP1/PPP3CA/GATA6/CAMTA2	15
GO:0046031	ADP metabolic process	15/746	108/21288	5.44254e-06	7.99364e-05	4.97079e-05	MTOR/RPTOR/HDAC4/STAT3/HK2/IFNG/ZBTB7A/PPARA/IGF1/P2RX7/PRXL2C/KAT2B/NUPR1/INSR/FOXK1	15
GO:0072526	pyridine-containing compound catabolic process	15/746	108/21288	5.44254e-06	7.99364e-05	4.97079e-05	MTOR/RPTOR/HDAC4/STAT3/HK2/IFNG/ZBTB7A/PPARA/IGF1/P2RX7/PRXL2C/KAT2B/NUPR1/INSR/FOXK1	15
GO:1902807	negative regulation of cell cycle G1/S phase transition	14/746	95/21288	5.50649e-06	8.06582e-05	5.01567e-05	TP53/KLF4/BCL2/CDKN1A/CASP2/PTEN/PTEN/CTDSPL/CCND1/ACVR1/MDM2/WEE1/CRLF3/JADE1	14
GO:0097192	extrinsic apoptotic signaling pathway in absence of ligand	13/746	83/21288	5.96551e-06	8.71477e-05	5.41921e-05	ERBB3/BCL2/MCL1/BAK1/AKT1/CASP2/PRDX2/BCL2L11/NF1/BAX/MKNK2/MOAP1/FOXO3	13
GO:0016241	regulation of macroautophagy	21/746	197/21288	6.21089e-06	9.04896e-05	5.62703e-05	TP53/MTOR/AKT1/UVRAG/LRRK2/PIK3CA/CAPNS1/MAPK3/LARP1/SNX5/MOAP1/SNX18/PIP4K2B/NUPR1/DNM1L/ATP6V1B2/SNX4/ATP6V1G2/FZD5/MAP3K7/CSNK2A2	21
GO:0048608	reproductive structure development	29/746	331/21288	6.26088e-06	9.09747e-05	5.6572e-05	VEGFA/BCL2/BAK1/LFNG/SMAD4/CASP2/AR/SRC/NOTCH1/BCL2L11/SDC1/TFAP2C/CSMD1/BAX/FOXA1/SGPL1/CSDE1/HMGB2/NUPR1/NCOA4/FOXO3/GATA6/GATA3/INSR/TBC1D20/PTCH1/DHCR24/UBB/KDM5B	29
GO:0000086	G2/M transition of mitotic cell cycle	18/746	152/21288	6.57808e-06	9.53296e-05	5.928e-05	CDKN1A/CENPF/CCND1/CDC25A/CDK4/FOXO4/RAB11A/CCNG1/RAD51C/CCNB1/CDK1/FOXM1/CDK6/WEE1/PPME1/NABP2/CALM2/CHEK1	18
GO:2001235	positive regulation of apoptotic signaling pathway	19/746	167/21288	6.63449e-06	9.58922e-05	5.96298e-05	TP53/MCL1/JAK2/CASP2/BCL2L11/NF1/BAX/BBC3/THBS1/PLAGL2/PMAIP1/CTSC/PEA15/PARK7/NUPR1/DNM1L/CYLD/TNFRSF12A/UBB	19
GO:0030323	respiratory tube development	22/746	214/21288	6.78071e-06	9.77463e-05	6.07828e-05	VEGFA/EGFR/LIF/SMAD2/TP73/CCN2/NOTCH1/CREB1/KRAS/SRF/MAPK3/FOXA1/SEC24B/HEG1/RC3H2/YAP1/CDC42/GATA6/FOSL2/DLG5/NFIB/HIPK2	22
GO:0014896	muscle hypertrophy	15/746	110/21288	6.84904e-06	9.84708e-05	6.12334e-05	HDAC4/EDN1/SMAD4/LMNA/YY1/NOTCH1/PPARA/TIAM1/NR4A3/IGF1/JARID2/PARP1/PPP3CA/GATA6/CAMTA2	15
GO:0033044	regulation of chromosome organization	26/746	281/21288	7.11379e-06	0.000102008	6.34329e-05	TP53/CENPF/SRC/YY1/SMARCA5/MAPK3/PARP1/HNRNPU/ARID1A/ARID2/FEN1/CCNB1/CDK1/CDC20/KAT2B/TERF2IP/TTK/DUSP1/DPF2/NCAPG2/PHF10/TRAPPC12/NABP2/RMI2/DCP2/DHX36	26
GO:0048568	embryonic organ development	38/746	500/21288	7.29266e-06	0.000104298	6.48572e-05	TP53/ZEB1/VEGFA/MED1/HOXD10/EGFR/LIF/AKT1/SMAD2/EDN1/SATB2/RUNX2/CCN1/NOTCH1/HOXB3/PAX6/TRA2B/HOXA1/ACVR1/SRF/MAPK3/SEC24B/BIRC6/ARID2/YAP1/INSIG2/ID2/CDC42/GATA3/HOXA3/TMED2/BLOC1S5/PTCH1/TTC39C/FZD5/NOTCH2/HIPK2/INSIG1	38
GO:0014002	astrocyte development	11/746	61/21288	7.68537e-06	0.000109341	6.79929e-05	ZEB2/EGFR/IFNG/LRP1/NF1/KRAS/IL6/GRN/LDLR/VIM/CDK6	11
GO:0060135	maternal process involved in female pregnancy	11/746	61/21288	7.68537e-06	0.000109341	6.79929e-05	MED1/LIF/AKT1/AR/CSMD1/PARP1/DSG2/STC2/STOX2/PTGS2/TMED2	11
GO:0032147	activation of protein kinase activity	13/746	85/21288	7.81306e-06	0.000110294	6.85853e-05	VEGFA/NTRK3/TRAF6/JAK2/IGF1/TNFRSF10B/ECT2/PARK7/ZFP91/INSR/TNFRSF10A/MARK2/MAP3K7	13
GO:0038034	signal transduction in absence of ligand	13/746	85/21288	7.81306e-06	0.000110294	6.85853e-05	ERBB3/BCL2/MCL1/BAK1/AKT1/CASP2/PRDX2/BCL2L11/NF1/BAX/MKNK2/MOAP1/FOXO3	13
GO:0051881	regulation of mitochondrial membrane potential	13/746	85/21288	7.81306e-06	0.000110294	6.85853e-05	BCL2/BAK1/SRC/LRRK2/BAX/P2RX7/PARP1/PMAIP1/NNT/RTL10/PARK7/GCLM/UBB	13
GO:0061458	reproductive system development	29/746	335/21288	7.89342e-06	0.00011114	6.91117e-05	VEGFA/BCL2/BAK1/LFNG/SMAD4/CASP2/AR/SRC/NOTCH1/BCL2L11/SDC1/TFAP2C/CSMD1/BAX/FOXA1/SGPL1/CSDE1/HMGB2/NUPR1/NCOA4/FOXO3/GATA6/GATA3/INSR/TBC1D20/PTCH1/DHCR24/UBB/KDM5B	29
GO:0010812	negative regulation of cell-substrate adhesion	12/746	73/21288	8.11939e-06	0.000114027	7.0907e-05	PTEN/BCL6/SRC/PTEN/NOTCH1/CDKN2A/NF1/SERPINE1/DLC1/RHOA/THBS1/AP1AR	12
GO:0071560	cellular response to transforming growth factor beta stimulus	28/746	318/21288	8.20826e-06	0.000114979	7.14989e-05	TP53/ZEB2/ZEB1/SMAD2/STAT3/EDN1/SMAD4/ZBTB7A/SMAD1/SRC/YES1/PPARA/IGF1R/ACVR1/SOX6/THBS1/JUN/CFLAR/ADAM17/PARP1/SMAD7/CRK/ZNF703/NR3C1/HIPK2/HPGD/MAP3K7/TRIM33	28
GO:0010634	positive regulation of epithelial cell migration	20/746	185/21288	8.31527e-06	0.000116179	7.22452e-05	VEGFA/PRKCE/MTOR/AKT1/EDN1/IFNG/PIK3CG/HMGB1/SRC/NRP2/ETS1/THBS1/SP1/GRN/ADAM17/RAB11A/RTN4/PTGS2/GATA3/RAC1	20
GO:1902042	negative regulation of extrinsic apoptotic signaling pathway via death domain receptors	8/746	31/21288	8.44459e-06	0.000117684	7.31811e-05	RAF1/TNFAIP3/SERPINE1/CFLAR/DDX3X/HMGB2/PEA15/PARK7	8
GO:0000819	sister chromatid segregation	24/746	250/21288	8.54747e-06	0.000118527	7.37052e-05	CENPF/MAPRE1/SMARCA5/RHOA/HNRNPU/ARID1A/RAB11A/ARID2/CHAMP1/CCNB1/CDK1/CDC20/KAT2B/NUSAP1/TTK/DUSP1/DPF2/NCAPG2/PHF10/BCCIP/TUBG2/RMI2/SMC3/TOP2B	24
GO:0009134	nucleoside diphosphate catabolic process	15/746	112/21288	8.57032e-06	0.000118527	7.37052e-05	MTOR/RPTOR/HDAC4/STAT3/HK2/IFNG/ZBTB7A/PPARA/IGF1/P2RX7/PRXL2C/KAT2B/NUPR1/INSR/FOXK1	15
GO:0150115	cell-substrate junction organization	15/746	112/21288	8.57032e-06	0.000118527	7.37052e-05	VEGFA/BCL2/PTEN/LAMC1/ITGA5/SRC/PTEN/DLC1/RHOA/THBS1/ACTG1/MACF1/RAC1/PLEC/PTPRJ	15
GO:1901988	negative regulation of cell cycle phase transition	27/746	302/21288	8.98042e-06	0.000123451	7.6767e-05	TP53/KLF4/MAPK14/BCL2/CDKN1A/CASP2/PTEN/E2F1/CENPF/PTEN/CTDSPL/CCND1/ACVR1/FOXO4/H2AX/CCNG1/CCNB1/CDK1/CDC20/TTK/DUSP1/MDM2/WEE1/CRLF3/NABP2/JADE1/CHEK1	27
GO:0050731	positive regulation of peptidyl-tyrosine phosphorylation	20/746	186/21288	9.01696e-06	0.000123451	7.6767e-05	TP53/VEGFA/MTOR/FGFR3/LIF/JAK2/IFNG/HAX1/ITGA5/SRC/YES1/IL24/NOX4/ACVR1/IL6/IGF1/ADAM17/EPHA4/LYN/PTPRJ	20
GO:0071772	response to BMP	20/746	186/21288	9.01696e-06	0.000123451	7.6767e-05	SMAD2/SMAD4/SMAD1/DDX5/RUNX2/CCN1/NOTCH1/PDCD4/ACVR1/MAPK3/SMAD7/GATA6/EGR1/GATA3/TOB1/NFIA/NOTCH2/XIAP/HIPK2/TRIM33	20
GO:0071773	cellular response to BMP stimulus	20/746	186/21288	9.01696e-06	0.000123451	7.6767e-05	SMAD2/SMAD4/SMAD1/DDX5/RUNX2/CCN1/NOTCH1/PDCD4/ACVR1/MAPK3/SMAD7/GATA6/EGR1/GATA3/TOB1/NFIA/NOTCH2/XIAP/HIPK2/TRIM33	20
GO:0007623	circadian rhythm	22/746	218/21288	9.12816e-06	0.00012448	7.74067e-05	TP53/MTOR/EGFR/PTEN/PTEN/PPARA/CREB1/PARP1/ZFHX3/HNRNPU/RORA/PER2/CDK1/ID2/EGR1/EGR3/KLF10/RBM4B/PPP1CC/NR1D2/METTL3/HNF4A	22
GO:0001894	tissue homeostasis	26/746	285/21288	9.16064e-06	0.00012448	7.74067e-05	ZEB2/VEGFA/BCL2/EGFR/TRAF6/CD34/TNFAIP3/LAMC1/SRC/CCN2/NOTCH1/NF1/NOX4/KRAS/BAX/IL6/SRF/P2RX7/ACTG1/YAP1/PTGS2/FOSL2/BBS2/CLCN3/NFIB/XIAP	26
GO:0060249	anatomical structure homeostasis	26/746	285/21288	9.16064e-06	0.00012448	7.74067e-05	ZEB2/VEGFA/BCL2/EGFR/TRAF6/CD34/TNFAIP3/LAMC1/SRC/CCN2/NOTCH1/NF1/NOX4/KRAS/BAX/IL6/SRF/P2RX7/ACTG1/YAP1/PTGS2/FOSL2/BBS2/CLCN3/NFIB/XIAP	26
GO:0001952	regulation of cell-matrix adhesion	17/746	141/21288	9.27024e-06	0.000125656	7.8138e-05	VEGFA/BCL2/PTEN/BCL6/SRC/PTEN/CDKN2A/NF1/SERPINE1/DLC1/RHOA/THBS1/ACTG1/MACF1/CDK6/RAC1/PTPRJ	17
GO:0014009	glial cell proliferation	12/746	74/21288	9.38566e-06	0.000126904	7.89146e-05	TP53/EGFR/NOTCH1/NF1/KRAS/IL6/SOX4/DICER1/LYN/NFIA/NFIB/PPP1CC	12
GO:0045216	cell-cell junction organization	23/746	235/21288	9.55061e-06	0.000128815	8.01027e-05	VEGFA/SRC/SRF/PARD3/RHOA/ACTG1/DSG2/EFNB2/EPHA4/SMAD7/STRN/SLC39A9/HEG1/PARD6B/AFDN/ECT2/CDC42/ZNF703/FZD5/DLG5/ADAM10/PLEC/MYO1C	23
GO:0051438	regulation of ubiquitin-protein transferase activity	9/746	41/21288	9.71852e-06	0.000130756	8.13097e-05	PTEN/PTEN/SMAD7/CDC20/PARK7/ARRDC3/TRIB3/RPS2/BAG2	9
GO:0008406	gonad development	24/746	252/21288	9.78059e-06	0.000130945	8.14269e-05	VEGFA/BCL2/LFNG/SMAD4/CASP2/AR/SRC/NOTCH1/BCL2L11/SDC1/TFAP2C/CSMD1/BAX/SGPL1/CSDE1/HMGB2/NUPR1/NCOA4/FOXO3/GATA6/GATA3/INSR/TBC1D20/UBB	24
GO:0034249	negative regulation of amide metabolic process	24/746	252/21288	9.78059e-06	0.000130945	8.14269e-05	LIN28A/EIF4EBP1/AGO2/IGF1/BTG2/IGF2BP1/CAPRIN1/TNRC6A/DDX3X/EIF4EBP2/EPHA4/LARP1/RTN4/TOB1/PUS7/CELF1/TNRC6B/ZFP36/EIF2AK2/DHX36/CNOT9/DDX6/CPEB2/CNOT1	24
GO:0019058	viral life cycle	32/746	394/21288	1.01804e-05	0.000135767	8.44255e-05	BCL2/EGFR/CLEC5A/DDX5/HMGB1/ITGA5/UVRAG/NOTCH1/ADAR/SLC7A1/LDLR/DDX3X/EFNB2/SLC1A5/SLC3A2/IST1/LARP1/ZFYVE1/P4HB/CDK1/TSG101/SCARB2/INSR/IFIT5/TBC1D20/NECTIN3/NFIA/EIF2AK2/TOP2B/NUCKS1/PIKFYVE/DDX6	32
GO:0003205	cardiac chamber development	19/746	172/21288	1.01906e-05	0.000135767	8.44255e-05	TP53/MED1/SMAD4/DLL4/CCN1/NOTCH1/TPM1/NRP2/IGF1R/ACVR1/SRF/SOX4/SMAD7/HEG1/GATA6/GATA3/MDM2/NOTCH2/ZMPSTE24	19
GO:0061138	morphogenesis of a branching epithelium	22/746	220/21288	1.05584e-05	0.000140134	8.71415e-05	VEGFA/MED1/BCL2/EDN1/SMAD4/DLL4/AR/SRC/NOTCH1/CSMD1/KRAS/ACVR1/SRF/FOXA1/YAP1/TMED2/PTCH1/HOXD11/FZD5/DLG5/KDM5B/BTBD7	22
GO:0043281	regulation of cysteine-type endopeptidase activity involved in apoptotic process	20/746	188/21288	1.05827e-05	0.000140134	8.71415e-05	VEGFA/KLF4/RAF1/AKT1/JAK2/BCL2L12/CASP2/HMGB1/SRC/BAX/BBC3/DLC1/THBS1/REST/DDX3X/PMAIP1/PARK7/DAP/XIAP/SH3RF1	20
GO:0072594	establishment of protein localization to organelle	37/746	489/21288	1.05956e-05	0.000140134	8.71415e-05	TP53/MED1/MAPK14/E2F3/CDKN1A/AKT1/JAK2/ELAVL1/STAT3/HK2/IFNG/TNFAIP3/HAX1/LMNA/LRRK2/NOTCH1/NF1/BAX/HERPUD1/RAB11A/TNPO2/VPS36/MOAP1/TXNIP/CDK1/ECT2/NCOA4/TSG101/PTGS2/PPP3CA/SCARB2/M6PR/TRAF3IP2/PEX6/NABP2/FZD5/CSNK2A2	37
GO:0060425	lung morphogenesis	11/746	63/21288	1.06214e-05	0.000140135	8.71419e-05	LIF/KRAS/SRF/MAPK3/FOXA1/SEC24B/YAP1/CDC42/DLG5/NFIB/HIPK2	11
GO:0033673	negative regulation of kinase activity	21/746	204/21288	1.06894e-05	0.000140692	8.74885e-05	CDKN1A/AKT1/IFNG/PTEN/PTEN/PDCD4/CDKN2A/NF1/TRIB2/ADAR/HNRNPU/YWHAG/HEG1/WARS1/PARK7/LYN/TSG101/DUSP1/TRIB3/PTPRJ/TAF7	21
GO:0051148	negative regulation of muscle cell differentiation	12/746	75/21288	1.08216e-05	0.000142088	8.83567e-05	HDAC4/SMAD4/HDAC5/SMAD1/YY1/NOTCH1/PDCD4/PPARA/FOXO4/SOX6/ID2/NFATC3	12
GO:0030509	BMP signaling pathway	19/746	173/21288	1.10798e-05	0.000145129	9.02476e-05	SMAD2/SMAD4/SMAD1/DDX5/RUNX2/CCN1/NOTCH1/PDCD4/ACVR1/MAPK3/SMAD7/GATA6/EGR1/TOB1/NFIA/NOTCH2/XIAP/HIPK2/TRIM33	19
GO:0001889	liver development	18/746	158/21288	1.1316e-05	0.000147593	9.17796e-05	MED1/EGFR/TNFAIP3/NOTCH1/NF1/PIK3CA/SRSF1/CCND1/IL6/CEBPG/JARID2/CFLAR/GATA6/RB1CC1/PTCH1/NOTCH2/ZMPSTE24/CSNK2A2	18
GO:0038129	ERBB3 signaling pathway	5/746	10/21288	1.13491e-05	0.000147593	9.17796e-05	ERBB2/ERBB3/RAF1/MAPK3/RTN4	5
GO:1903799	negative regulation of miRNA processing	5/746	10/21288	1.13491e-05	0.000147593	9.17796e-05	LIN28A/TP53/STAT3/IL6/ZMPSTE24	5
GO:0033138	positive regulation of peptidyl-serine phosphorylation	14/746	101/21288	1.13863e-05	0.000147724	9.1861e-05	VEGFA/RPTOR/BCL2/NTRK3/EGFR/RAF1/LIF/AKT1/IFNG/IL6/TNKS1BP1/PARK7/PTGS2/CNOT9	14
GO:0021537	telencephalon development	27/746	307/21288	1.21041e-05	0.00015636	9.72314e-05	EGFR/PTEN/PHLPP2/LRRK2/PTEN/NF1/PAX6/TRA2B/IGF1R/BAX/SRF/RHOA/BTG2/IGF2BP1/RTN4/H2AX/SEMA7A/CDK6/ID2/FXR2/CRK/YWHAE/SRGAP2/SLC38A2/BBS2/NFIB/CSNK2A2	27
GO:0030336	negative regulation of cell migration	33/746	416/21288	1.21094e-05	0.00015636	9.72314e-05	ZEB2/KLF4/BCL2/AKT1/STAT3/HDAC5/DLL4/PTEN/HMGB1/LRP1/PTPRM/IL24/PTEN/NOTCH1/TPM1/NF1/SERPINE1/SRF/DLC1/RHOA/THBS1/TP53INP1/EPHA4/SMAD7/ARID2/AFDN/FOXO3/DUSP1/SRGAP2/MIA3/RAC1/DLG5/PTPRJ	33
GO:0017148	negative regulation of translation	22/746	222/21288	1.21884e-05	0.000156638	9.74044e-05	LIN28A/EIF4EBP1/AGO2/BTG2/IGF2BP1/CAPRIN1/TNRC6A/DDX3X/EIF4EBP2/EPHA4/LARP1/TOB1/PUS7/CELF1/TNRC6B/ZFP36/EIF2AK2/DHX36/CNOT9/DDX6/CPEB2/CNOT1	22
GO:0051216	cartilage development	22/746	222/21288	1.21884e-05	0.000156638	9.74044e-05	ZEB1/FGFR3/MAPK14/EDN1/SMAD1/SATB2/RUNX2/CCN1/CCN2/HOXB3/SRF/MAPK3/SOX6/SMAD7/CREB3L2/GATA3/HOXA3/FOSL2/BBS2/NFIA/NFIB/ZMPSTE24	22
GO:0034614	cellular response to reactive oxygen species	18/746	159/21288	1.23511e-05	0.000158355	9.84722e-05	KLF4/EGFR/AKT1/EDN1/TNFAIP3/SRC/PRDX2/LRRK2/TPM1/IL6/MAPK3/JUN/CDK1/ECT2/PARK7/FOXO3/MDM2/TOP2B	18
GO:0043154	negative regulation of cysteine-type endopeptidase activity involved in apoptotic process	11/746	64/21288	1.24242e-05	0.000158454	9.85337e-05	VEGFA/KLF4/RAF1/AKT1/BCL2L12/SRC/THBS1/DDX3X/PARK7/XIAP/SH3RF1	11
GO:0030330	DNA damage response, signal transduction by p53 class mediator	12/746	76/21288	1.2446e-05	0.000158454	9.85337e-05	TP53/CDKN1A/CASP2/DDX5/SOX4/PMAIP1/MARCHF7/FOXM1/FOXO3/MDM2/ZMPSTE24/HIPK2	12
GO:0031100	animal organ regeneration	12/746	76/21288	1.2446e-05	0.000158454	9.85337e-05	MED1/CDKN1A/BAK1/EGFR/NOTCH1/SRSF1/NR4A3/CCND1/IL6/CDK1/PTCH1/CSNK2A2	12
GO:0141091	transforming growth factor beta receptor superfamily signaling pathway	33/746	417/21288	1.27219e-05	0.000161589	0.000100483	TP53/ZEB2/ZEB1/SMAD2/STAT3/SMAD4/ZBTB7A/SMAD1/DDX5/RUNX2/SRC/CCN1/NOTCH1/PDCD4/PPARA/ACVR1/MAPK3/THBS1/JUN/ADAM17/PARP1/SMAD7/GATA6/EGR1/TOB1/ZNF703/NFIA/NOTCH2/XIAP/HIPK2/HPGD/MAP3K7/TRIM33	33
GO:0051153	regulation of striated muscle cell differentiation	14/746	102/21288	1.27788e-05	0.000161934	0.000100698	MTOR/HDAC4/MAPK14/BCL2/EDN1/SMAD4/HDAC5/YY1/NOTCH1/PPARA/PIEZO1/IGF1/SOX6/EFNB2	14
GO:0140014	mitotic nuclear division	27/746	308/21288	1.28366e-05	0.000162289	0.000100919	EDN1/CENPF/MAPRE1/SMARCA5/IGF1/RHOA/HNRNPU/RAB11A/CHAMP1/CCNB1/CDK1/CDC20/KAT2B/NUSAP1/TTK/UBE2I/CDC42/DUSP1/INSR/NCAPG2/BCCIP/TUBG2/SMC3/NFIA/NFIB/CHEK1/PHIP	27
GO:0009185	ribonucleoside diphosphate metabolic process	16/746	130/21288	1.29779e-05	0.000163696	0.000101793	MTOR/RPTOR/HDAC4/STAT3/HK2/IFNG/ZBTB7A/PPARA/IGF1/P2RX7/PRXL2C/KAT2B/NUPR1/INSR/CMPK1/FOXK1	16
GO:0006469	negative regulation of protein kinase activity	20/746	191/21288	1.33926e-05	0.000168537	0.000104803	CDKN1A/AKT1/IFNG/PTEN/PTEN/PDCD4/CDKN2A/NF1/TRIB2/ADAR/YWHAG/HEG1/WARS1/PARK7/LYN/TSG101/DUSP1/TRIB3/PTPRJ/TAF7	20
GO:0072073	kidney epithelium development	18/746	160/21288	1.34702e-05	0.000169122	0.000105168	VEGFA/BCL2/LIF/SMAD2/CD34/EDN1/SMAD4/SMAD1/NOTCH1/SDC1/EFNB2/EPHA4/SMAD7/YAP1/GATA3/PTCH1/HOXD11/NOTCH2	18
GO:0045137	development of primary sexual characteristics	24/746	257/21288	1.36008e-05	0.000170369	0.000105943	VEGFA/BCL2/LFNG/SMAD4/CASP2/AR/SRC/NOTCH1/BCL2L11/SDC1/TFAP2C/CSMD1/BAX/SGPL1/CSDE1/HMGB2/NUPR1/NCOA4/FOXO3/GATA6/GATA3/INSR/TBC1D20/UBB	24
GO:0052547	regulation of peptidase activity	30/746	363/21288	1.37014e-05	0.000171236	0.000106482	VEGFA/KLF4/BAK1/RAF1/AKT1/JAK2/STAT3/BCL2L12/CASP2/HMGB1/LRP1/SRC/SERPINE1/BAX/BBC3/DLC1/THBS1/GRN/REST/DDX3X/EPHA4/PMAIP1/PSMB8/PARK7/LYN/DAP/TIMP4/XIAP/PSME3/SH3RF1	30
GO:0051962	positive regulation of nervous system development	28/746	327/21288	1.37928e-05	0.000171984	0.000106947	VEGFA/MTOR/EGFR/LIF/IFNG/TP73/NOTCH1/PAX6/TIAM1/KRAS/IL6/SRF/DICER1/CAPRIN1/EPHA4/IST1/RUFY3/MACF1/LYN/SEMA7A/ID2/FXR2/MAP1B/STAU2/DLG5/PPP1CC/DHX36/CUX1	28
GO:1901989	positive regulation of cell cycle phase transition	16/746	131/21288	1.43114e-05	0.000178043	0.000110715	RPTOR/EGFR/AKT1/CCND1/CDC25A/CDK4/ADAM17/DDX3X/RAB11A/RAD51C/CCNB1/CDK1/CDC20/MDM2/KLHL18/CCNE2	16
GO:0043542	endothelial cell migration	27/746	310/21288	1.44239e-05	0.000179034	0.000111331	ZEB2/VEGFA/KLF4/AKT1/EDN1/PIK3CG/HDAC5/DLL4/HMGB1/PTPRM/NOTCH1/NF1/PIK3CA/NRP2/SRF/RHOA/ETS1/THBS1/SP1/GRN/ADAM17/EFNB2/PTGS2/EGR3/GATA3/MIA3/RAC1	27
GO:0061008	hepaticobiliary system development	18/746	161/21288	1.46792e-05	0.000181542	0.000112891	MED1/EGFR/TNFAIP3/NOTCH1/NF1/PIK3CA/SRSF1/CCND1/IL6/CEBPG/JARID2/CFLAR/GATA6/RB1CC1/PTCH1/NOTCH2/ZMPSTE24/CSNK2A2	18
GO:0043388	positive regulation of DNA binding	9/746	43/21288	1.46926e-05	0.000181542	0.000112891	TRAF6/IFNG/HMGB1/PAX6/IGF1/CEBPG/HMGB2/PARK7/GATA3	9
GO:0044706	multi-multicellular organism process	22/746	225/21288	1.50617e-05	0.000185682	0.000115465	VEGFA/MED1/BCL2/LIF/AKT1/EDN1/ITGA5/AR/ACSL4/CSMD1/AGO2/B4GALT1/PARP1/DSG2/STC2/STOX2/YTHDF3/PTGS2/TMED2/SLC38A2/LNPEP/HPGD	22
GO:0034599	cellular response to oxidative stress	25/746	276/21288	1.53045e-05	0.000188249	0.000117061	TP53/KLF4/EGFR/AKT1/EDN1/TNFAIP3/SRC/PRDX2/LRRK2/TPM1/IL6/MAPK3/JUN/TP53INP1/PARP1/CDK1/ECT2/KAT2B/PARK7/FOXO3/MDM2/STAU2/TOP2B/OXR1/CPEB2	25
GO:0009416	response to light stimulus	29/746	347/21288	1.54041e-05	0.000189048	0.000117558	TP53/MAPK14/BCL2/CDKN1A/BAK1/EGFR/AKT1/YY1/NF1/HOXA1/KRAS/CCND1/CDC25A/BAX/TP53INP1/PARP1/PER2/FEN1/ID2/MDM2/ELOVL4/DDHD2/RBM4B/PPP1CC/USP1/DHX36/METTL3/FECH/AKT2	29
GO:1902749	regulation of cell cycle G2/M phase transition	16/746	132/21288	1.57654e-05	0.000193046	0.000120045	TP53/CDKN1A/CENPF/CCND1/CDC25A/CDK4/FOXO4/RAB11A/CCNG1/RAD51C/CCNB1/CDK1/CDK6/WEE1/NABP2/CHEK1	16
GO:0008585	female gonad development	14/746	104/21288	1.6022e-05	0.000195748	0.000121725	VEGFA/BCL2/LFNG/SMAD4/CASP2/SRC/NOTCH1/CSMD1/BAX/SGPL1/NUPR1/FOXO3/INSR/UBB	14
GO:0033599	regulation of mammary gland epithelial cell proliferation	6/746	17/21288	1.61309e-05	0.000195762	0.000121733	CCND1/BAX/RTN4/GATA3/ZNF703/KDM5B	6
GO:0045475	locomotor rhythm	6/746	17/21288	1.61309e-05	0.000195762	0.000121733	MTOR/PTEN/PTEN/ZFHX3/ID2/EGR1	6
GO:1900153	positive regulation of nuclear-transcribed mRNA catabolic process, deadenylation-dependent decay	6/746	17/21288	1.61309e-05	0.000195762	0.000121733	AGO2/TOB1/TNRC6B/ZFP36/DHX36/CNOT1	6
GO:0032355	response to estradiol	15/746	118/21288	1.62645e-05	0.000196945	0.000122469	EGFR/STAT3/NCOR2/IGF1R/FOXA1/CFLAR/TXNIP/PTGS2/MAP1B/PTCH1/ZNF703/FAM210B/LCOR/HPGD/SSTR2	15
GO:0006006	glucose metabolic process	21/746	210/21288	1.6657e-05	0.00020125	0.000125146	TP53/INPPL1/MAPK14/AKT1/HK2/SIRT7/SRC/PPARA/PIK3CA/IGF1/PMAIP1/RORA/PER2/MTCL2/WDR5/KAT2B/INSR/NR3C1/ZMPSTE24/FOXK1/AKT2	21
GO:2001244	positive regulation of intrinsic apoptotic signaling pathway	11/746	66/21288	1.68401e-05	0.000203013	0.000126242	TP53/MCL1/BCL2L11/BAX/BBC3/PLAGL2/PMAIP1/PARK7/NUPR1/DNM1L/UBB	11
GO:0008584	male gonad development	18/746	163/21288	1.73923e-05	0.000209207	0.000130094	BCL2/SMAD4/AR/BCL2L11/SDC1/TFAP2C/CSMD1/BAX/SGPL1/CSDE1/HMGB2/NUPR1/NCOA4/GATA6/GATA3/INSR/TBC1D20/UBB	18
GO:2000677	regulation of transcription regulatory region DNA binding	8/746	34/21288	1.77084e-05	0.00021254	0.000132166	TRAF6/IFNG/ZBTB7A/PAX6/IGF1/PER2/PARK7/GATA3	8
GO:0010389	regulation of G2/M transition of mitotic cell cycle	15/746	119/21288	1.80179e-05	0.000215306	0.000133887	CDKN1A/CENPF/CCND1/CDC25A/CDK4/FOXO4/RAB11A/CCNG1/RAD51C/CCNB1/CDK1/CDK6/WEE1/NABP2/CHEK1	15
GO:0048640	negative regulation of developmental growth	15/746	119/21288	1.80179e-05	0.000215306	0.000133887	FGFR3/CDKN1A/PTEN/TP73/YY1/PTEN/PPARA/JARID2/STC2/SEMA4C/RTN4/SEMA7A/PTCH1/BBS2/VGLL4	15
GO:0007565	female pregnancy	20/746	195/21288	1.81783e-05	0.000216274	0.000134488	VEGFA/MED1/BCL2/LIF/AKT1/ITGA5/AR/ACSL4/CSMD1/AGO2/PARP1/DSG2/STC2/STOX2/YTHDF3/PTGS2/TMED2/SLC38A2/LNPEP/HPGD	20
GO:1903034	regulation of response to wounding	20/746	195/21288	1.81783e-05	0.000216274	0.000134488	PRKCE/KLF4/MTOR/STAT3/EDN1/TNFAIP3/PTEN/PRDX2/PTEN/GP1BA/IGF1R/SERPINE1/THBS1/GRN/ACTG1/EPHA4/HRAS/CRK/PUM2/TNFRSF12A	20
GO:0016358	dendrite development	24/746	262/21288	1.87262e-05	0.000222307	0.00013824	PTEN/LRRK2/PTEN/TIAM1/IGF2BP1/CAPRIN1/EPHA4/STRN/CAMSAP2/KIDINS220/CARM1/CDC42/PPP3CA/CRK/MAP1B/SRGAP2/STAU2/ARC/VLDLR/DLG5/YWHAH/FAT3/DHX36/CUX1	24
GO:0046546	development of primary male sexual characteristics	18/746	164/21288	1.891e-05	0.000224001	0.000139294	BCL2/SMAD4/AR/BCL2L11/SDC1/TFAP2C/CSMD1/BAX/SGPL1/CSDE1/HMGB2/NUPR1/NCOA4/GATA6/GATA3/INSR/TBC1D20/UBB	18
GO:0006352	DNA-templated transcription initiation	21/746	212/21288	1.92294e-05	0.000227291	0.000141339	TP53/MED1/E2F3/SIRT7/HMGB1/SMARCA5/CDK4/SRF/JUN/PWWP2A/MAZ/ARID1A/BAZ2A/WDR5/KAT2B/SNAPC5/CCNH/RRN3/TAF7/DHX36/GTF3C4	21
GO:0010565	regulation of cellular ketone metabolic process	17/746	149/21288	1.93128e-05	0.000227782	0.000141645	PRKCE/AKT1/PPARA/CREB1/NR4A3/NCOR2/REST/ELOVL5/KAT2B/PARK7/INSIG2/PTGS2/EGR1/TRIB3/LPGAT1/INSIG1/AKT2	17
GO:0040014	regulation of multicellular organism growth	11/746	67/21288	1.95176e-05	0.0002297	0.000142837	BCL2/STAT3/EZR/CREB1/PIK3CA/SGPL1/STC2/PTCH1/FOSL2/BBS2/ZMPSTE24	11
GO:0009135	purine nucleoside diphosphate metabolic process	15/746	120/21288	1.99365e-05	0.000233622	0.000145276	MTOR/RPTOR/HDAC4/STAT3/HK2/IFNG/ZBTB7A/PPARA/IGF1/P2RX7/PRXL2C/KAT2B/NUPR1/INSR/FOXK1	15
GO:0009179	purine ribonucleoside diphosphate metabolic process	15/746	120/21288	1.99365e-05	0.000233622	0.000145276	MTOR/RPTOR/HDAC4/STAT3/HK2/IFNG/ZBTB7A/PPARA/IGF1/P2RX7/PRXL2C/KAT2B/NUPR1/INSR/FOXK1	15
GO:0051983	regulation of chromosome segregation	16/746	135/21288	2.09466e-05	0.000244931	0.000152308	CENPF/HNRNPU/ARID1A/ARID2/CCNB1/CDK1/CDC20/KAT2B/TTK/DUSP1/DPF2/PUM2/NCAPG2/PHF10/RMI2/CSNK2A2	16
GO:1905475	regulation of protein localization to membrane	20/746	197/21288	2.11045e-05	0.000246249	0.000153128	ERBB2/PRKCE/EGFR/AKT1/IFNG/EZR/AR/LRP1/PIK3CA/STX3/CNST/HRAS/AP2M1/CRK/VTI1B/TMED2/ADAM10/MYO1C/AKT2/CLTC	20
GO:0043525	positive regulation of neuron apoptotic process	12/746	80/21288	2.12693e-05	0.000247642	0.000153995	TP53/MCL1/CASP2/BCL2L11/NF1/BAX/GRN/CFLAR/NUPR1/CDC42/FOXO3/NR3C1	12
GO:0001953	negative regulation of cell-matrix adhesion	9/746	45/21288	2.16864e-05	0.000251424	0.000156346	PTEN/BCL6/SRC/PTEN/CDKN2A/NF1/SERPINE1/DLC1/THBS1	9
GO:0048512	circadian behavior	9/746	45/21288	2.16864e-05	0.000251424	0.000156346	TP53/MTOR/PTEN/PTEN/PARP1/ZFHX3/ID2/EGR1/NR1D2	9
GO:0007519	skeletal muscle tissue development	19/746	182/21288	2.2812e-05	0.000263353	0.000163764	HOXD10/MAPK14/BCL2/TAFAZZIN/DDX5/NOTCH1/NF1/KRAS/RHOA/BTG2/CFLAR/DDX17/AKIRIN1/NUPR1/PPP3CA/KLF5/EGR1/PLEC/NR1D2	19
GO:0048592	eye morphogenesis	19/746	182/21288	2.2812e-05	0.000263353	0.000163764	ZEB1/VEGFA/BCL2/BAK1/STAT3/PTPRM/YY1/NOTCH1/NF1/PAX6/BAX/SOX4/STAU2/TBC1D20/NECTIN3/FZD5/NOTCH2/HIPK2/FAT3	19
GO:2000779	regulation of double-strand break repair	16/746	136/21288	2.29818e-05	0.000264753	0.000164635	PARP1/FUS/ARID1A/MORF4L2/ARID2/NUDT16L1/KMT5C/FOXM1/TERF2IP/DPF2/PHF10/RMI2/KMT5B/CHEK1/TOP2B/RIF1	16
GO:1902036	regulation of hematopoietic stem cell differentiation	6/746	18/21288	2.34801e-05	0.000269922	0.000167849	YTHDF2/CDK6/PUS7/ZFP36/EIF2AK2/METTL3	6
GO:0043406	positive regulation of MAP kinase activity	13/746	94/21288	2.38564e-05	0.000273096	0.000169823	ERBB2/VEGFA/NTRK3/EGFR/TRAF6/EDN1/PIK3CG/LRRK2/THBS1/IRAK1/HRAS/INSR/MAP3K7	13
GO:0055013	cardiac muscle cell development	13/746	94/21288	2.38564e-05	0.000273096	0.000169823	VEGFA/MTOR/EDN1/SMAD4/LMNA/YY1/PPARA/SRF/IGF1/HNRNPU/CDK1/PLEC/ZMPSTE24	13
GO:0050768	negative regulation of neurogenesis	18/746	167/21288	2.41977e-05	0.000276423	0.000171891	LIN28A/TP53/PTEN/PTEN/NOTCH1/NF1/PAX6/IL6/BTG2/DICER1/REST/LDLR/RUFY3/SEMA4C/RTN4/SEMA7A/PPP3CA/YWHAH	18
GO:0046545	development of primary female sexual characteristics	14/746	108/21288	2.47504e-05	0.000282144	0.000175449	VEGFA/BCL2/LFNG/SMAD4/CASP2/SRC/NOTCH1/CSMD1/BAX/SGPL1/NUPR1/FOXO3/INSR/UBB	14
GO:0009132	nucleoside diphosphate metabolic process	16/746	137/21288	2.51905e-05	0.000286221	0.000177985	MTOR/RPTOR/HDAC4/STAT3/HK2/IFNG/ZBTB7A/PPARA/IGF1/P2RX7/PRXL2C/KAT2B/NUPR1/INSR/CMPK1/FOXK1	16
GO:0052548	regulation of endopeptidase activity	28/746	338/21288	2.52131e-05	0.000286221	0.000177985	VEGFA/KLF4/BAK1/RAF1/AKT1/JAK2/STAT3/BCL2L12/CASP2/HMGB1/SRC/SERPINE1/BAX/BBC3/DLC1/THBS1/REST/DDX3X/EPHA4/PMAIP1/PSMB8/PARK7/LYN/DAP/TIMP4/XIAP/PSME3/SH3RF1	28
GO:0042770	signal transduction in response to DNA damage	21/746	216/21288	2.54711e-05	0.00028795	0.00017906	TP53/MAPK14/CDKN1A/CASP2/E2F1/DDX5/CCND1/MAPK3/FOXO4/SOX4/PMAIP1/MARCHF7/H2AX/CCNG1/CDK1/FOXM1/FOXO3/MDM2/CHEK1/ZMPSTE24/HIPK2	21
GO:0099173	postsynapse organization	21/746	216/21288	2.54711e-05	0.00028795	0.00017906	AKT1/PTEN/EZR/LRRK2/PTEN/NF1/TIAM1/NRP2/IGF1R/CAPRIN1/ACTG1/EPHA4/CDC42/CRK/INSR/STAU2/GAP43/ARC/DLG5/ADAM10/DHX36	21
GO:0048146	positive regulation of fibroblast proliferation	10/746	57/21288	2.5561e-05	0.000288368	0.00017932	CDKN1A/EGFR/LIF/E2F1/CDK4/IGF1/HRAS/CCNB1/CDK6/FOSL2	10
GO:0060428	lung epithelium development	9/746	46/21288	2.61305e-05	0.000294185	0.000182937	TP73/CREB1/KRAS/FOXA1/YAP1/CDC42/GATA6/FOSL2/NFIB	9
GO:0048593	camera-type eye morphogenesis	17/746	153/21288	2.72985e-05	0.0003067	0.000190719	ZEB1/VEGFA/BAK1/STAT3/PTPRM/YY1/NOTCH1/NF1/PAX6/BAX/SOX4/TBC1D20/NECTIN3/FZD5/NOTCH2/HIPK2/FAT3	17
GO:0045685	regulation of glial cell differentiation	12/746	82/21288	2.74381e-05	0.000307635	0.0001913	LIN28A/MTOR/LIF/TP73/NOTCH1/NF1/IL6/DICER1/LDLR/EPHA4/CDK1/ID2	12
GO:0150076	neuroinflammatory response	14/746	109/21288	2.74974e-05	0.000307666	0.00019132	ZEB2/EGFR/JAK2/IFNG/LRP1/LRRK2/IL6/IGF1/GRN/LDLR/CTSC/NUPR1/PTGS2/NR3C1	14
GO:0045948	positive regulation of translational initiation	8/746	36/21288	2.77403e-05	0.000309748	0.000192614	MTOR/UHMK1/DDX3X/LARP1/YTHDF2/YTHDF3/YTHDF1/METTL3	8
GO:0042552	myelination	18/746	169/21288	2.84187e-05	0.000316674	0.000196921	ERBB2/ERBB3/MTOR/RAF1/AKT1/PTEN/KCNJ10/PTEN/NF1/PARD3/MAPK3/DICER1/CTSC/HRAS/PLLP/PLEC/PIKFYVE/AKT2	18
GO:0002064	epithelial cell development	22/746	235/21288	2.95883e-05	0.000329034	0.000204607	VEGFA/CDKN1A/AKT1/EZR/AR/SRC/NOTCH1/PAX6/SDC1/FOXA1/B4GALT1/HEG1/AFDN/VIM/YAP1/CDK6/KLF5/TBC1D20/FOSL2/FZD5/NOTCH2/PLEC	22
GO:0010611	regulation of cardiac muscle hypertrophy	11/746	70/21288	2.98765e-05	0.000330024	0.000205223	EDN1/SMAD4/LMNA/YY1/NOTCH1/PPARA/NR4A3/IGF1/JARID2/PARP1/PPP3CA	11
GO:0051893	regulation of focal adhesion assembly	11/746	70/21288	2.98765e-05	0.000330024	0.000205223	VEGFA/PTEN/SRC/PTEN/DLC1/RHOA/THBS1/ACTG1/MACF1/RAC1/PTPRJ	11
GO:0090109	regulation of cell-substrate junction assembly	11/746	70/21288	2.98765e-05	0.000330024	0.000205223	VEGFA/PTEN/SRC/PTEN/DLC1/RHOA/THBS1/ACTG1/MACF1/RAC1/PTPRJ	11
GO:0043502	regulation of muscle adaptation	13/746	96/21288	2.99801e-05	0.000330024	0.000205223	HDAC4/EDN1/SMAD4/LMNA/YY1/NOTCH1/PPARA/NR4A3/IGF1/JARID2/PARP1/FOXO3/PPP3CA	13
GO:0046889	positive regulation of lipid biosynthetic process	13/746	96/21288	2.99801e-05	0.000330024	0.000205223	MTOR/RPTOR/AKT1/IFNG/CCN1/PPARA/CREB1/IGF1R/LDLR/ELOVL5/KAT2B/PTGS2/LPGAT1	13
GO:2000737	negative regulation of stem cell differentiation	7/746	27/21288	3.03411e-05	0.000333324	0.000207275	STAT3/NOTCH1/REST/HNRNPU/YTHDF2/YAP1/ZFP36	7
GO:0051090	regulation of DNA-binding transcription factor activity	34/746	455/21288	3.09153e-05	0.000338948	0.000210772	KLF4/HDAC4/TRAF6/AKT1/STAT3/EDN1/TNFAIP3/HDAC5/ZBTB7A/PTEN/AR/PTEN/CDKN2A/RIGI/IL6/SRF/FOXA1/CEBPG/IRAK1/CFLAR/DHX33/PARK7/NUPR1/TERF2IP/ID2/ANXA4/CYLD/DAP/TAX1BP1/PTCH1/RHEBL1/PPP2CB/EIF2AK2/HIPK2	34
GO:0071548	response to dexamethasone	9/746	47/21288	3.13236e-05	0.000342736	0.000213128	EGFR/JAK2/EDN1/PIK3CA/IGF1R/CFLAR/FOXO3/NR3C1/FECH	9
GO:0046660	female sex differentiation	15/746	125/21288	3.25008e-05	0.000354904	0.000220694	VEGFA/BCL2/BAK1/LFNG/SMAD4/CASP2/SRC/NOTCH1/CSMD1/BAX/SGPL1/NUPR1/FOXO3/INSR/UBB	15
GO:0007272	ensheathment of neurons	18/746	171/21288	3.3283e-05	0.000360352	0.000224082	ERBB2/ERBB3/MTOR/RAF1/AKT1/PTEN/KCNJ10/PTEN/NF1/PARD3/MAPK3/DICER1/CTSC/HRAS/PLLP/PLEC/PIKFYVE/AKT2	18
GO:0008366	axon ensheathment	18/746	171/21288	3.3283e-05	0.000360352	0.000224082	ERBB2/ERBB3/MTOR/RAF1/AKT1/PTEN/KCNJ10/PTEN/NF1/PARD3/MAPK3/DICER1/CTSC/HRAS/PLLP/PLEC/PIKFYVE/AKT2	18
GO:2000811	negative regulation of anoikis	6/746	19/21288	3.33019e-05	0.000360352	0.000224082	BCL2/MCL1/ITGA5/SRC/NOTCH1/PIK3CA	6
GO:0048754	branching morphogenesis of an epithelial tube	19/746	187/21288	3.33132e-05	0.000360352	0.000224082	VEGFA/MED1/BCL2/EDN1/SMAD4/DLL4/AR/SRC/NOTCH1/CSMD1/KRAS/ACVR1/SRF/FOXA1/YAP1/PTCH1/HOXD11/DLG5/KDM5B	19
GO:0050730	regulation of peptidyl-tyrosine phosphorylation	23/746	254/21288	3.33304e-05	0.000360352	0.000224082	TP53/VEGFA/PRKCE/MTOR/FGFR3/EGFR/LIF/JAK2/IFNG/HAX1/ITGA5/SRC/YES1/IL24/NOX4/ACVR1/IL6/IGF1/ADAM17/EPHA4/LYN/TSG101/PTPRJ	23
GO:0060541	respiratory system development	22/746	237/21288	3.36857e-05	0.000363044	0.000225757	VEGFA/EGFR/LIF/SMAD2/TP73/CCN2/NOTCH1/CREB1/KRAS/SRF/MAPK3/FOXA1/SEC24B/HEG1/RC3H2/YAP1/CDC42/GATA6/FOSL2/DLG5/NFIB/HIPK2	22
GO:1904951	positive regulation of establishment of protein localization	29/746	362/21288	3.37127e-05	0.000363044	0.000225757	ERBB2/PRKCE/MAPK14/EGFR/JAK2/IFNG/ACSL4/SRC/IGF1/SOX4/P2RX7/RUFY3/IER3IP1/CNST/HRAS/CDK1/ECT2/DNM1L/CDC42/TSG101/PTGS2/MDM2/YWHAE/FZD5/TMEM30A/MYO1C/XPO4/AKT2/CSNK2A2	29
GO:0044403	biological process involved in symbiotic interaction	30/746	381/21288	3.42772e-05	0.000368396	0.000229084	EGFR/AKT1/CLEC5A/HMGB1/ITGA5/SRC/UVRAG/PPARA/SLC7A1/SP1/JUN/REST/LDLR/EFNB2/SLC1A5/SLC3A2/IST1/ZFYVE1/P4HB/CDK1/CDC42/TSG101/SCARB2/INSR/TBC1D20/PI4KA/NECTIN3/NUCKS1/PIKFYVE/RRP1B	30
GO:0016050	vesicle organization	31/746	400/21288	3.45347e-05	0.000370432	0.00023035	ZEB2/BCL2/CD34/UVRAG/CREB1/SDC1/VAV3/P2RX7/STX3/RAB11A/IST1/SEC24B/SEC23B/VPS36/PIP4K2B/TSG101/ATP6V1B2/AP2M1/SCARB2/VTI1B/TMED2/BLOC1S5/TRAPPC6A/TBC1D20/MIA3/ATP6V1G2/TRAPPC12/CLCN3/AP1G1/PIKFYVE/INSIG1	31
GO:0003229	ventricular cardiac muscle tissue development	10/746	59/21288	3.49154e-05	0.000373779	0.000232432	MED1/SMAD4/DLL4/NOTCH1/TPM1/DSG2/SMAD7/HEG1/ID2/ZMPSTE24	10
GO:0008630	intrinsic apoptotic signaling pathway in response to DNA damage	15/746	126/21288	3.57197e-05	0.000381641	0.00023732	TP53/BCL2/MCL1/CDKN1A/BAK1/CASP2/E2F1/TP73/BCL2L11/BAX/MOAP1/AEN/MARCHF7/NUPR1/HIPK2	15
GO:0046661	male sex differentiation	19/746	188/21288	3.58687e-05	0.000382482	0.000237844	BCL2/SMAD4/AR/BCL2L11/SDC1/TFAP2C/CSMD1/BAX/SGPL1/CSDE1/HMGB2/NUPR1/NCOA4/GATA6/GATA3/INSR/TBC1D20/DHCR24/UBB	19
GO:0032388	positive regulation of intracellular transport	16/746	141/21288	3.6022e-05	0.000383367	0.000238394	MAPK14/JAK2/IFNG/EZR/EHD1/CPSF6/RUFY3/CDK1/ECT2/CDC42/PTGS2/MDM2/YWHAE/TBC1D20/TMEM30A/XPO4	16
GO:0007622	rhythmic behavior	9/746	48/21288	3.73648e-05	0.000396882	0.000246798	TP53/MTOR/PTEN/PTEN/PARP1/ZFHX3/ID2/EGR1/NR1D2	9
GO:0044703	multi-organism reproductive process	21/746	222/21288	3.82632e-05	0.000405634	0.000252241	VEGFA/MED1/BCL2/LIF/AKT1/EDN1/ITGA5/AR/ACSL4/CSMD1/AGO2/PARP1/DSG2/STC2/STOX2/YTHDF3/PTGS2/TMED2/SLC38A2/LNPEP/HPGD	21
GO:0010821	regulation of mitochondrion organization	18/746	173/21288	3.8874e-05	0.000410512	0.000255274	TP53/BAK1/AKT1/HAX1/SIRT7/LMNA/LRRK2/BCL2L11/BAX/BBC3/IGF1/PMAIP1/MOAP1/PARK7/DNM1L/DDHD2/FZD5/CSNK2A2	18
GO:0051961	negative regulation of nervous system development	18/746	173/21288	3.8874e-05	0.000410512	0.000255274	LIN28A/TP53/PTEN/PTEN/NOTCH1/NF1/PAX6/IL6/BTG2/DICER1/REST/LDLR/RUFY3/SEMA4C/RTN4/SEMA7A/PPP3CA/YWHAH	18
GO:0045599	negative regulation of fat cell differentiation	11/746	72/21288	3.91615e-05	0.000412749	0.000256665	MMP11/MMP11/E2F1/TRIB2/IL6/RORA/YAP1/TRIB3/PTGR3/TRIO/INSIG1	11
GO:2000108	positive regulation of leukocyte apoptotic process	7/746	28/21288	3.92374e-05	0.000412751	0.000256666	TP53/CDKN2A/BCL2L11/NF1/BAX/P2RX7/LYN	7
GO:0060038	cardiac muscle cell proliferation	10/746	60/21288	4.05978e-05	0.000426237	0.000265053	MAPK14/SMAD1/TP73/NOTCH1/JARID2/ARID2/YAP1/CDK1/GATA6/VGLL4	10
GO:0010976	positive regulation of neuron projection development	18/746	174/21288	4.19704e-05	0.000439802	0.000273487	NTRK3/ABL2/TIAM1/IGF1R/GRN/CAPRIN1/CFLAR/EHD1/KIDINS220/KAT2B/LYN/SCARB2/PUM2/STAU2/VLDLR/TMEM30A/DHX36/MARK2	18
GO:0043393	regulation of protein binding	16/746	143/21288	4.28423e-05	0.000448076	0.000278633	HDAC4/CDKN1A/AKT1/HDAC5/LRP1/LRRK2/TIAM1/BAX/TMBIM6/PARK7/CRK/TRIB3/PPP2CB/BAG2/HIPK2/MARK2	16
GO:0061001	regulation of dendritic spine morphogenesis	9/746	49/21288	4.43626e-05	0.000461862	0.000287206	PTEN/LRRK2/PTEN/TIAM1/CAPRIN1/EPHA4/STAU2/ARC/DHX36	9
GO:0048678	response to axon injury	12/746	86/21288	4.45677e-05	0.000461862	0.000287206	KLF4/BCL2/JAK2/IGF1R/BAX/GRN/EPHA4/CDK1/LYN/MAP1B/PUM2/GAP43	12
GO:0002011	morphogenesis of an epithelial sheet	11/746	73/21288	4.4669e-05	0.000461862	0.000287206	MTOR/DLL4/PTEN/ITGA5/PTEN/CCN1/NOTCH1/SRF/RHOA/ADAM17/NOTCH2	11
GO:0014743	regulation of muscle hypertrophy	11/746	73/21288	4.4669e-05	0.000461862	0.000287206	EDN1/SMAD4/LMNA/YY1/NOTCH1/PPARA/NR4A3/IGF1/JARID2/PARP1/PPP3CA	11
GO:0044088	regulation of vacuole organization	11/746	73/21288	4.4669e-05	0.000461862	0.000287206	MTOR/LRRK2/MTMR3/GRN/MOAP1/SNX18/PIP4K2B/NUPR1/SCARB2/SNX4/PIKFYVE	11
GO:0060411	cardiac septum morphogenesis	11/746	73/21288	4.4669e-05	0.000461862	0.000287206	TP53/SMAD4/CCN1/NOTCH1/NRP2/ACVR1/SOX4/SMAD7/GATA6/MDM2/NOTCH2	11
GO:0099175	regulation of postsynapse organization	14/746	114/21288	4.56433e-05	0.000471042	0.000292914	AKT1/PTEN/LRRK2/PTEN/NF1/TIAM1/NRP2/CAPRIN1/EPHA4/CDC42/STAU2/ARC/ADAM10/DHX36	14
GO:2000679	positive regulation of transcription regulatory region DNA binding	6/746	20/21288	4.61678e-05	0.000475554	0.00029572	TRAF6/IFNG/PAX6/IGF1/PARK7/GATA3	6
GO:2000116	regulation of cysteine-type endopeptidase activity	21/746	225/21288	4.66006e-05	0.000479107	0.000297929	VEGFA/KLF4/BAK1/RAF1/AKT1/JAK2/BCL2L12/CASP2/HMGB1/SRC/BAX/BBC3/DLC1/THBS1/REST/DDX3X/PMAIP1/PARK7/DAP/XIAP/SH3RF1	21
GO:0014013	regulation of gliogenesis	15/746	129/21288	4.71217e-05	0.000483552	0.000300693	LIN28A/TP53/MTOR/EGFR/LIF/TP73/NOTCH1/NF1/KRAS/IL6/DICER1/LDLR/LYN/ID2/PPP1CC	15
GO:0021700	developmental maturation	29/746	370/21288	5.00663e-05	0.000509694	0.00031695	VEGFA/FGFR3/BCL2/CDKN1A/EDN1/ZBTB7A/PTEN/RUNX2/LRRK2/PTEN/NF1/IGF1/RHOA/FOXA1/YTHDF2/CDC20/ATP6V1B2/FOXO3/GATA3/MAP1B/BLOC1S5/ATP6V1G2/FAM210B/FZD5/NFIA/ARCN1/CLCN3/YWHAZ/AP1G1	29
GO:2000781	positive regulation of double-strand break repair	12/746	87/21288	5.0075e-05	0.000509694	0.00031695	PARP1/FUS/ARID1A/MORF4L2/ARID2/KMT5C/FOXM1/DPF2/PHF10/KMT5B/TOP2B/RIF1	12
GO:0010971	positive regulation of G2/M transition of mitotic cell cycle	7/746	29/21288	5.01665e-05	0.000509694	0.00031695	CCND1/CDC25A/CDK4/RAB11A/RAD51C/CCNB1/CDK1	7
GO:0060479	lung cell differentiation	7/746	29/21288	5.01665e-05	0.000509694	0.00031695	TP73/CREB1/KRAS/FOXA1/YAP1/GATA6/NFIB	7
GO:0060487	lung epithelial cell differentiation	7/746	29/21288	5.01665e-05	0.000509694	0.00031695	TP73/CREB1/KRAS/FOXA1/YAP1/GATA6/NFIB	7
GO:0060562	epithelial tube morphogenesis	30/746	389/21288	5.03224e-05	0.000509694	0.00031695	VEGFA/MED1/BCL2/TRAF6/EDN1/SMAD4/DLL4/AR/SRC/NOTCH1/CSMD1/KRAS/ACVR1/SRF/DLC1/RHOA/FOXA1/EFNB2/EPHA4/SEC24B/SEMA4C/YAP1/GATA3/TMED2/PTCH1/HOXD11/DLG5/NOTCH2/NR3C1/KDM5B	30
GO:1901796	regulation of signal transduction by p53 class mediator	14/746	115/21288	5.0324e-05	0.000509694	0.00031695	TP53/MTOR/BCL2/AKT1/DDX5/SOX4/PMAIP1/MARCHF7/MDM2/RRN3/CHEK1/UBB/ZMPSTE24/HIPK2	14
GO:0003161	cardiac conduction system development	8/746	39/21288	5.13982e-05	0.000519608	0.000323115	SMAD4/SMAD1/NOTCH1/DSG2/ID2/CDC42/GATA6/NOTCH2	8
GO:0006090	pyruvate metabolic process	15/746	130/21288	5.15752e-05	0.000520432	0.000323627	MTOR/RPTOR/HDAC4/STAT3/HK2/IFNG/ZBTB7A/PPARA/IGF1/P2RX7/PRXL2C/KAT2B/NUPR1/INSR/FOXK1	15
GO:0031334	positive regulation of protein-containing complex assembly	21/746	227/21288	5.30249e-05	0.000534071	0.000332108	TP53/VEGFA/PRKCE/MTOR/BAK1/IFNG/SRC/BCL2L11/MAPRE1/PIEZO1/BAX/RHOA/DDX3X/DHX33/WARS1/PARK7/MAP1B/CDC42EP3/RAC1/NCKAP1/FCHSD2	21
GO:0034332	adherens junction organization	10/746	62/21288	5.4359e-05	0.000545182	0.000339017	VEGFA/SRC/EFNB2/EPHA4/SMAD7/CDC42/ZNF703/DLG5/ADAM10/PLEC	10
GO:1904707	positive regulation of vascular associated smooth muscle cell proliferation	10/746	62/21288	5.4359e-05	0.000545182	0.000339017	JAK2/EDN1/SRC/NF1/NR4A3/IGF1/JUN/MDM2/HPGD/MAP3K7	10
GO:0048562	embryonic organ morphogenesis	26/746	316/21288	5.44281e-05	0.000545182	0.000339017	ZEB1/HOXD10/SMAD2/EDN1/SATB2/RUNX2/NOTCH1/HOXB3/PAX6/HOXA1/ACVR1/SRF/MAPK3/SEC24B/YAP1/INSIG2/ID2/GATA3/HOXA3/TMED2/BLOC1S5/TTC39C/FZD5/NOTCH2/HIPK2/INSIG1	26
GO:0150116	regulation of cell-substrate junction organization	11/746	75/21288	5.7706e-05	0.000576954	0.000358775	VEGFA/PTEN/SRC/PTEN/DLC1/RHOA/THBS1/ACTG1/MACF1/RAC1/PTPRJ	11
GO:0060538	skeletal muscle organ development	19/746	195/21288	5.92078e-05	0.000590885	0.000367437	HOXD10/MAPK14/BCL2/TAFAZZIN/DDX5/NOTCH1/NF1/KRAS/RHOA/BTG2/CFLAR/DDX17/AKIRIN1/NUPR1/PPP3CA/KLF5/EGR1/PLEC/NR1D2	19
GO:0030308	negative regulation of cell growth	20/746	212/21288	6.03247e-05	0.000600932	0.000373685	TP53/BCL2/CDKN1A/SMAD4/NAIF1/BCL6/YY1/CDKN2A/PPARA/EI24/DDX3X/SEMA4C/RTN4/SEMA7A/CRLF3/JADE1/TSPYL2/PTPRJ/VGLL4/HNF4A	20
GO:0007160	cell-matrix adhesion	24/746	282/21288	6.13999e-05	0.000610525	0.000379651	VEGFA/BCL2/CD34/PTEN/BCL6/ITGA5/SRC/PTEN/CCN2/CDKN2A/BCL2L11/NF1/TIAM1/SERPINE1/SRF/DLC1/RHOA/THBS1/ACTG1/MACF1/CDK6/RAC1/EPDR1/PTPRJ	24
GO:0038127	ERBB signaling pathway	15/746	132/21288	6.16026e-05	0.000611425	0.00038021	ERBB2/ERBB3/EGFR/RAF1/AKT1/ABL2/SRC/PIK3CA/SHC1/MAPK3/ADAM17/RTN4/TSG101/PTPRJ/CNOT9	15
GO:0060997	dendritic spine morphogenesis	10/746	63/21288	6.26114e-05	0.000619186	0.000385036	PTEN/LRRK2/PTEN/TIAM1/CAPRIN1/EPHA4/CDC42/STAU2/ARC/DHX36	10
GO:0044321	response to leptin	6/746	21/21288	6.27254e-05	0.000619186	0.000385036	STAT3/EDN1/NR4A3/CCND1/UGCG/BBS2	6
GO:0051900	regulation of mitochondrial depolarization	6/746	21/21288	6.27254e-05	0.000619186	0.000385036	BCL2/SRC/LRRK2/P2RX7/PARP1/GCLM	6
GO:0003209	cardiac atrium morphogenesis	7/746	30/21288	6.34676e-05	0.000623657	0.000387816	DLL4/CCN1/NOTCH1/ACVR1/SOX4/HEG1/NOTCH2	7
GO:0072012	glomerulus vasculature development	7/746	30/21288	6.34676e-05	0.000623657	0.000387816	CD34/EDN1/NOTCH1/NOTCH3/CFLAR/EGR1/NOTCH2	7
GO:0002042	cell migration involved in sprouting angiogenesis	13/746	103/21288	6.35216e-05	0.000623657	0.000387816	VEGFA/KLF4/AKT1/HDAC5/DLL4/NOTCH1/SRF/RHOA/THBS1/EFNB2/PTGS2/EGR3/MIA3	13
GO:0072659	protein localization to plasma membrane	26/746	319/21288	6.36906e-05	0.000624191	0.000388149	PRKCE/EGFR/AKT1/IFNG/EZR/AR/LRP1/STX3/RAB11A/EHD1/TSPAN14/CNST/AFDN/MACF1/RAB3B/AP2M1/SCARB2/VTI1B/TMED2/PTCH1/BBS2/NECTIN3/HYCC2/RAPGEF6/AKT2/CLTC	26
GO:1900180	regulation of protein localization to nucleus	17/746	164/21288	6.62829e-05	0.00064843	0.000403222	MTOR/MAPK14/AKT1/JAK2/EDN1/IFNG/LMNA/SRC/NF1/PARP1/MFHAS1/YAP1/CDK1/ECT2/PARK7/PTGS2/YWHAZ	17
GO:0042752	regulation of circadian rhythm	14/746	118/21288	6.69749e-05	0.000654025	0.000406701	TP53/MTOR/PPARA/PARP1/ZFHX3/RORA/PER2/CDK1/ID2/KLF10/RBM4B/PPP1CC/NR1D2/HNF4A	14
GO:0009408	response to heat	15/746	133/21288	6.7228e-05	0.000655323	0.000407508	MTOR/CDKN1A/AKT1/NF1/IGF1/THBS1/IRAK1/TP53INP1/LYN/PTGS2/YWHAE/HSPA6/PSIP1/DHX36/MICB	15
GO:0007626	locomotory behavior	20/746	214/21288	6.87957e-05	0.000669407	0.000416266	PRKCE/HOXD10/MTOR/PTEN/LRRK2/KCNJ10/PTEN/ZFHX3/EPHA4/STRN/PARK7/ID2/EGR1/DDHD2/ARRDC3/ARCN1/CLCN3/ZMPSTE24/HIPK2/OXR1	20
GO:0097061	dendritic spine organization	12/746	90/21288	7.02721e-05	0.000681681	0.000423898	PTEN/LRRK2/PTEN/TIAM1/IGF1R/CAPRIN1/EPHA4/CDC42/INSR/STAU2/ARC/DHX36	12
GO:0010660	regulation of muscle cell apoptotic process	13/746	104/21288	7.03073e-05	0.000681681	0.000423898	TP53/E2F3/JAK2/EDN1/IFNG/SMAD4/PDCD4/CDKN2A/IGF1R/IGF1/CFLAR/NUPR1/GATA6	13
GO:0090398	cellular senescence	17/746	165/21288	7.15366e-05	0.000692368	0.000430544	TP53/MAPK14/CDKN1A/PTEN/BCL6/LMNA/PTEN/CDKN2A/IGF1R/SRF/H2AX/HRAS/CDK6/ID2/RSL1D1/TOP2B/ZMPSTE24	17
GO:0046824	positive regulation of nucleocytoplasmic transport	10/746	64/21288	7.19054e-05	0.000694703	0.000431996	MAPK14/JAK2/IFNG/CPSF6/CDK1/ECT2/PTGS2/MDM2/YWHAE/XPO4	10
GO:1905477	positive regulation of protein localization to membrane	14/746	119/21288	7.35025e-05	0.00070875	0.000440731	ERBB2/PRKCE/EGFR/AKT1/IFNG/EZR/LRP1/PIK3CA/STX3/CNST/HRAS/CRK/MYO1C/AKT2	14
GO:0000380	alternative mRNA splicing, via spliceosome	11/746	77/21288	7.38796e-05	0.00070875	0.000440731	ZBTB7A/DDX5/SRSF1/TRA2B/RSRC1/REST/HNRNPU/DDX17/NCBP1/CELF1/HNRNPL	11
GO:1902373	negative regulation of mRNA catabolic process	11/746	77/21288	7.38796e-05	0.00070875	0.000440731	MAPK14/ELAVL1/E2F1/IGF2BP1/FUS/HNRNPU/CSDE1/LARP1/TOB1/TRAF3IP2/ZFP36	11
GO:2000117	negative regulation of cysteine-type endopeptidase activity	11/746	77/21288	7.38796e-05	0.00070875	0.000440731	VEGFA/KLF4/RAF1/AKT1/BCL2L12/SRC/THBS1/DDX3X/PARK7/XIAP/SH3RF1	11
GO:0045746	negative regulation of Notch signaling pathway	8/746	41/21288	7.50359e-05	0.000718578	0.000446842	AKT1/LFNG/ZBTB7A/DLL4/BCL6/YTHDF2/HIF1AN/METTL3	8
GO:1902369	negative regulation of RNA catabolic process	12/746	91/21288	7.84065e-05	0.000749539	0.000466095	MAPK14/ELAVL1/E2F1/IGF2BP1/FUS/HNRNPU/CSDE1/LARP1/TOB1/TRAF3IP2/ZFP36/DHX36	12
GO:0006359	regulation of transcription by RNA polymerase III	7/746	31/21288	7.95159e-05	0.000757487	0.000471038	MTOR/RPTOR/AR/SMARCA5/CHD8/SETD5/DHX36	7
GO:0030878	thyroid gland development	7/746	31/21288	7.95159e-05	0.000757487	0.000471038	RAF1/EDN1/HOXB3/SRF/MAPK3/HOXA3/HIPK2	7
GO:0019318	hexose metabolic process	22/746	251/21288	7.97358e-05	0.000758256	0.000471516	TP53/INPPL1/MAPK14/AKT1/HK2/SIRT7/SRC/PPARA/PIK3CA/IGF1/B4GALT1/PMAIP1/RORA/PER2/MTCL2/WDR5/KAT2B/INSR/NR3C1/ZMPSTE24/FOXK1/AKT2	22
GO:0007250	activation of NF-kappaB-inducing kinase activity	5/746	14/21288	8.0197e-05	0.000761313	0.000473417	TRAF6/TNFRSF10B/ZFP91/TNFRSF10A/MAP3K7	5
GO:0071219	cellular response to molecule of bacterial origin	24/746	287/21288	8.08884e-05	0.00076654	0.000476668	PRKCE/MAPK14/TRAF6/AKT1/JAK2/TNFAIP3/HDAC5/HMGB1/SRC/PRDX2/IL24/PDCD4/SERPINE1/IL6/CDK4/RHOA/MAPK3/IRAK1/VIM/HMGB2/LYN/FZD5/ZFP36/IRF8	24
GO:0006383	transcription by RNA polymerase III	10/746	65/21288	8.23451e-05	0.00077764	0.00048357	MTOR/RPTOR/AR/SMARCA5/CHD8/SNAPC5/IVNS1ABP/SETD5/DHX36/GTF3C4	10
GO:1904036	negative regulation of epithelial cell apoptotic process	10/746	65/21288	8.23451e-05	0.00077764	0.00048357	BCL2/TNFAIP3/PPARA/IGF1R/SERPINE1/ADAR/CFLAR/YAP1/NUPR1/GATA3	10
GO:0007254	JNK cascade	19/746	200/21288	8.33047e-05	0.00078283	0.000486797	EGFR/HMGB1/LRRK2/CCN2/PDCD4/IGF1R/IRAK1/MFHAS1/HRAS/CDC42/CRK/CYLD/FKTN/RB1CC1/ZMYND11/XIAP/HIPK2/MAP3K7/SH3RF1	19
GO:0046890	regulation of lipid biosynthetic process	19/746	200/21288	8.33047e-05	0.00078283	0.000486797	MTOR/RPTOR/AKT1/IFNG/CCN1/PPARA/CREB1/IGF1R/REST/LDLR/ELOVL5/KAT2B/INSIG2/PTGS2/EGR1/TRIB3/LPGAT1/NR3C1/INSIG1	19
GO:0043489	RNA stabilization	11/746	78/21288	8.33256e-05	0.00078283	0.000486797	MAPK14/ELAVL1/E2F1/IGF2BP1/FUS/HNRNPU/CSDE1/LARP1/TRAF3IP2/ZFP36/DHX36	11
GO:0002753	cytoplasmic pattern recognition receptor signaling pathway	20/746	217/21288	8.34862e-05	0.000782988	0.000486896	TRAF6/AKT1/TNFAIP3/HMGB1/SRC/RIGI/IRAK1/PARP1/DDX3X/DHX33/RTN4/CYLD/YWHAE/TAX1BP1/PUM2/ZDHHC18/XIAP/EIF2AK2/EPG5/MAP3K7	20
GO:0050773	regulation of dendrite development	13/746	106/21288	8.57842e-05	0.00080178	0.000498581	TIAM1/CAPRIN1/EPHA4/CAMSAP2/CARM1/PPP3CA/CRK/STAU2/VLDLR/YWHAH/FAT3/DHX36/CUX1	13
GO:2000177	regulation of neural precursor cell proliferation	13/746	106/21288	8.57842e-05	0.00080178	0.000498581	TP53/VEGFA/DLL4/LRRK2/NOTCH1/NF1/PAX6/RHOA/BTG2/LYN/PTBP2/ID2/FOXO3	13
GO:0051656	establishment of organelle localization	35/746	500/21288	8.91758e-05	0.000832053	0.000517406	IFNG/PIK3CG/CENPF/EZR/LMNA/LRRK2/PAX6/SDC1/NR4A3/MAPRE1/PARD3/HNRNPU/RAB11A/CHAMP1/CCNB1/ECT2/KAT2B/LYN/NUSAP1/DNM1L/CDC42/TSG101/GEM/MAP1B/SNX4/TMED2/BLOC1S5/TRAPPC6A/TRAPPC12/BBS2/AP1AR/YWHAZ/AP1G1/UBB/KIF3A	35
GO:0048813	dendrite morphogenesis	16/746	152/21288	8.96741e-05	0.000835272	0.000519408	PTEN/LRRK2/PTEN/TIAM1/IGF2BP1/CAPRIN1/EPHA4/KIDINS220/CDC42/PPP3CA/STAU2/ARC/VLDLR/YWHAH/DHX36/CUX1	16
GO:0071459	protein localization to chromosome, centromeric region	8/746	42/21288	8.98709e-05	0.000835677	0.00051966	JARID2/CHAMP1/H4C3/H4C2/H4C5/CDK1/TTK/TRAPPC12	8
GO:1990778	protein localization to cell periphery	29/746	383/21288	9.23135e-05	0.000856927	0.000532874	ERBB2/PRKCE/EGFR/AKT1/IFNG/EZR/AR/LRP1/STX3/RAB11A/EHD1/TSPAN14/CNST/AFDN/MACF1/HRAS/RAB3B/AP2M1/SCARB2/VTI1B/TMED2/PTCH1/BBS2/NECTIN3/HYCC2/ADAM10/RAPGEF6/AKT2/CLTC	29
GO:0033045	regulation of sister chromatid segregation	13/746	107/21288	9.45712e-05	0.000876392	0.000544978	CENPF/HNRNPU/ARID1A/ARID2/CCNB1/CDK1/CDC20/KAT2B/TTK/DUSP1/DPF2/PHF10/RMI2	13
GO:0055001	muscle cell development	20/746	219/21288	9.47639e-05	0.000876687	0.000545161	VEGFA/MTOR/BCL2/EDN1/SMAD4/LMNA/YY1/NOTCH1/TPM1/PPARA/SDC1/SRF/IGF1/CFLAR/ACTG1/HNRNPU/CDK1/PPP3CA/PLEC/ZMPSTE24	20
GO:0048193	Golgi vesicle transport	26/746	327/21288	9.56923e-05	0.000883775	0.000549569	VPS51/UVRAG/LRRK2/SEC24B/SEC23B/SEC23IP/COPZ1/IER3IP1/CREB3L2/P4HB/CNST/MACF1/SCAMP1/VTI1B/TMED2/TRAPPC6A/LMAN2L/TBC1D20/MIA3/TRAPPC12/BBS2/AP1AR/ARCN1/AP1G1/TAPBP/INSIG1	26
GO:0033077	T cell differentiation in thymus	12/746	93/21288	9.71333e-05	0.000895566	0.000556901	ERBB2/TP53/ZEB1/BCL2/SRF/ADAM17/CDK6/EGR3/GATA3/NFATC3/FZD5/FZD8	12
GO:0031103	axon regeneration	9/746	54/21288	9.82271e-05	0.000902596	0.000561273	KLF4/BCL2/JAK2/IGF1R/GRN/EPHA4/MAP1B/PUM2/GAP43	9
GO:0060563	neuroepithelial cell differentiation	9/746	54/21288	9.82271e-05	0.000902596	0.000561273	RPTOR/SMAD2/NOTCH1/SERPINE1/SOX4/TUBB/MAP1B/BCCIP/DLG5	9
GO:0061437	renal system vasculature development	7/746	32/21288	9.87241e-05	0.000902597	0.000561273	CD34/EDN1/NOTCH1/NOTCH3/CFLAR/EGR1/NOTCH2	7
GO:0061440	kidney vasculature development	7/746	32/21288	9.87241e-05	0.000902597	0.000561273	CD34/EDN1/NOTCH1/NOTCH3/CFLAR/EGR1/NOTCH2	7
GO:1902751	positive regulation of cell cycle G2/M phase transition	7/746	32/21288	9.87241e-05	0.000902597	0.000561273	CCND1/CDC25A/CDK4/RAB11A/RAD51C/CCNB1/CDK1	7
GO:0010639	negative regulation of organelle organization	30/746	404/21288	9.96946e-05	0.000909943	0.000565841	TP53/MTOR/BAK1/LIF/AKT1/SMAD4/CENPF/LMNA/SRC/LRRK2/PIK3CA/MAPRE1/SMARCA5/DLC1/IGF1/PARP1/HNRNPU/CAMSAP2/MARCHF7/YAP1/CCNB1/CDC20/KAT2B/NUPR1/TERF2IP/TTK/DUSP1/MAP1B/CHEK1/DCP2	30
GO:0050900	leukocyte migration	33/746	463/21288	0.000100213	0.000912193	0.00056724	VEGFA/AKT1/ABL2/CD34/EDN1/PIK3CG/HMGB1/SRC/YES1/NF1/GP1BA/SERPINE1/IL6/RHOA/MAPK3/VAV3/THBS1/B4GALT1/ADAM17/AKIRIN1/CKLF/LYN/DNM1L/CDC42/CRK/DUSP1/GATA3/MIA3/RAC1/ADAM10/PLEC/MCOLN2/PIKFYVE	33
GO:0002573	myeloid leukocyte differentiation	24/746	291/21288	0.000100276	0.000912193	0.00056724	VEGFA/MED1/MTOR/RPTOR/MAPK14/TRAF6/LIF/IFNG/HAX1/SRC/CREB1/NF1/PARP1/LYN/CDK6/ID2/CDC42/PPP3CA/GATA3/KLF10/FOSL2/NOTCH2/NR3C1/SH3PXD2A	24
GO:0071222	cellular response to lipopolysaccharide	23/746	273/21288	0.000101073	0.0009166	0.000569981	PRKCE/MAPK14/TRAF6/AKT1/JAK2/TNFAIP3/HDAC5/HMGB1/SRC/PRDX2/IL24/PDCD4/SERPINE1/IL6/CDK4/RHOA/MAPK3/IRAK1/VIM/HMGB2/LYN/ZFP36/IRF8	23
GO:0070371	ERK1 and ERK2 cascade	29/746	385/21288	0.000101097	0.0009166	0.000569981	ERBB2/FGFR3/EGFR/LIF/EDN1/SMAD4/HMGB1/EZR/SRC/CCN1/CCN2/NOTCH1/NF1/TIAM1/NOX4/SHC1/IGF1/MAPK3/CFLAR/DUSP6/EPHA4/MFHAS1/PRXL2C/HRAS/CDK1/LYN/SEMA7A/NOTCH2/YWHAZ	29
GO:0051222	positive regulation of protein transport	23/746	274/21288	0.000106776	0.000966481	0.000600999	PRKCE/MAPK14/EGFR/JAK2/IFNG/ACSL4/SRC/IGF1/SOX4/P2RX7/RUFY3/IER3IP1/CNST/CDK1/ECT2/DNM1L/CDC42/TSG101/PTGS2/MDM2/YWHAE/TMEM30A/XPO4	23
GO:0048255	mRNA stabilization	10/746	67/21288	0.000107117	0.000967961	0.000601919	MAPK14/ELAVL1/E2F1/IGF2BP1/FUS/HNRNPU/CSDE1/LARP1/TRAF3IP2/ZFP36	10
GO:0048041	focal adhesion assembly	12/746	94/21288	0.000107857	0.000973033	0.000605073	VEGFA/BCL2/PTEN/SRC/PTEN/DLC1/RHOA/THBS1/ACTG1/MACF1/RAC1/PTPRJ	12
GO:0033962	P-body assembly	6/746	23/21288	0.000109901	0.000989839	0.000615524	LSM4/RC3H1/ATXN2/DDX6/CNOT2/CNOT1	6
GO:0021761	limbic system development	15/746	139/21288	0.000111399	0.00100167	0.000622883	PTEN/PHLPP2/PTEN/NF1/NRP2/IGF1R/BAX/SRF/BTG2/CDK6/FXR2/CRK/YWHAE/BBS2/UBB	15
GO:0060251	regulation of glial cell proliferation	9/746	55/21288	0.000113837	0.00102191	0.000635468	TP53/EGFR/NOTCH1/NF1/KRAS/IL6/DICER1/LYN/PPP1CC	9
GO:0036446	myofibroblast differentiation	5/746	15/21288	0.000116831	0.00104442	0.000649464	ZEB2/PDCD4/TP53INP1/PARP1/FOSL2	5
GO:0048070	regulation of developmental pigmentation	5/746	15/21288	0.000116831	0.00104442	0.000649464	ZEB2/BCL2/BCL2L11/BAX/BLOC1S5	5
GO:0009914	hormone transport	28/746	369/21288	0.00011692	0.00104442	0.000649464	PRKCE/EGFR/RAF1/LIF/SMAD2/JAK2/EDN1/IFNG/SMAD4/ACSL4/CREB1/TIAM1/IL6/SOX4/REST/SLC3A2/PER2/CDK16/PARK7/LYN/PPP3CA/GATA3/SNX4/PIM3/SCG5/GABBR1/KDM5B/HNF4A	28
GO:0090316	positive regulation of intracellular protein transport	12/746	95/21288	0.000119581	0.00106618	0.000662998	MAPK14/JAK2/IFNG/RUFY3/CDK1/ECT2/CDC42/PTGS2/MDM2/YWHAE/TMEM30A/XPO4	12
GO:0061351	neural precursor cell proliferation	17/746	172/21288	0.000119747	0.00106618	0.000662998	TP53/VEGFA/DLL4/LRRK2/NOTCH1/NF1/PAX6/RHOA/BTG2/IGF2BP1/RORA/LYN/PTBP2/ID2/FOXO3/NFIA/NFIB	17
GO:0002431	Fc receptor mediated stimulatory signaling pathway	7/746	33/21288	0.000121543	0.00107864	0.000670747	PRKCE/SRC/YES1/NR4A3/VAV3/LYN/PTPRJ	7
GO:2000191	regulation of fatty acid transport	7/746	33/21288	0.000121543	0.00107864	0.000670747	AKT1/EDN1/ACSL1/PPARA/THBS1/P2RX7/AKT2	7
GO:0045740	positive regulation of DNA replication	8/746	44/21288	0.000126866	0.00112406	0.000698987	CDKN1A/EGFR/SMARCA5/CDC25A/BRPF3/CDK1/CDC42/WEE1	8
GO:0072538	T-helper 17 type immune response	9/746	56/21288	0.000131471	0.00116296	0.000723178	JAK2/STAT3/NOTCH1/IL6/SMAD7/RORA/RC3H2/RC3H1/TRAF3IP2	9
GO:0034644	cellular response to UV	12/746	96/21288	0.000132381	0.00116911	0.000727005	TP53/MAPK14/CDKN1A/BAK1/YY1/CDC25A/BAX/TP53INP1/PARP1/MDM2/DHX36/METTL3	12
GO:0045619	regulation of lymphocyte differentiation	22/746	260/21288	0.000133336	0.00117564	0.000731066	ERBB2/ZEB1/IFNG/BCL6/HMGB1/HMGB3/PRDX2/RHOA/SOX4/SMAD7/ARID1A/ARID2/RC3H2/RC3H1/ID2/FOXO3/CYLD/EGR3/GATA3/PHF10/METTL3/SH3RF1	22
GO:0071887	leukocyte apoptotic process	14/746	126/21288	0.000136792	0.00120223	0.000747598	TP53/BCL2/BAK1/AKT1/BCL6/CDKN2A/BCL2L11/NF1/BAX/IL6/P2RX7/ADAM17/LYN/TRAF3IP2	14
GO:0072089	stem cell proliferation	14/746	126/21288	0.000136792	0.00120223	0.000747598	TP53/CD34/RUNX2/NOTCH1/NF1/SART3/HNRNPU/YTHDF2/YAP1/HMGB2/HOXA3/PTCH1/NFIB/EIF2AK2	14
GO:0010657	muscle cell apoptotic process	13/746	111/21288	0.000137957	0.00121051	0.000752749	TP53/E2F3/JAK2/EDN1/IFNG/SMAD4/PDCD4/CDKN2A/IGF1R/IGF1/CFLAR/NUPR1/GATA6	13
GO:1902107	positive regulation of leukocyte differentiation	21/746	243/21288	0.00014014	0.00122572	0.000762202	RPTOR/TRAF6/LIF/IFNG/HAX1/BCL6/HMGB1/CREB1/RHOA/SOX4/ARID1A/ARID2/ID2/FOXO3/PPP3CA/CYLD/EGR3/GATA3/KLF10/PHF10/NOTCH2	21
GO:1903708	positive regulation of hemopoiesis	21/746	243/21288	0.00014014	0.00122572	0.000762202	RPTOR/TRAF6/LIF/IFNG/HAX1/BCL6/HMGB1/CREB1/RHOA/SOX4/ARID1A/ARID2/ID2/FOXO3/PPP3CA/CYLD/EGR3/GATA3/KLF10/PHF10/NOTCH2	21
GO:0001764	neuron migration	18/746	191/21288	0.000140564	0.00122745	0.000763283	VEGFA/STAT3/SATB2/PAX6/NRP2/BAX/SRF/RHOA/CRK/GATA3/MAP1B/YWHAE/SRGAP2/RAC1/TOP2B/FAT3/MARK2/SH3RF1	18
GO:0032496	response to lipopolysaccharide	30/746	412/21288	0.000140952	0.00122887	0.000764167	PRKCE/MAPK14/TRAF6/AKT1/JAK2/EDN1/TNFAIP3/HDAC5/HMGB1/SRC/PRDX2/IL24/NOTCH1/PDCD4/SERPINE1/IL6/CDK4/RHOA/MAPK3/IRAK1/P2RX7/ADAM17/VIM/HMGB2/LYN/PTGS2/FOSL2/ZFP36/HPGD/IRF8	30
GO:0007613	memory	15/746	142/21288	0.000141721	0.00123361	0.00076711	ITGA5/CREB1/CSMD1/RASGRF1/SRF/ATXN1/LDLR/EIF4EBP2/FEN1/KAT2B/PTGS2/INSR/ARC/VLDLR/YTHDF1	15
GO:0038128	ERBB2 signaling pathway	6/746	24/21288	0.000142215	0.00123396	0.00076733	ERBB2/ERBB3/EGFR/RAF1/SRC/MAPK3	6
GO:0051443	positive regulation of ubiquitin-protein transferase activity	6/746	24/21288	0.000142215	0.00123396	0.00076733	PTEN/PTEN/CDC20/ARRDC3/TRIB3/RPS2	6
GO:0048663	neuron fate commitment	11/746	83/21288	0.000147589	0.00127855	0.00079506	HOXD10/SMAD4/DLL4/NOTCH1/PAX6/NOTCH3/FOXA1/ID2/CDC42/NFIA/NFIB	11
GO:0048710	regulation of astrocyte differentiation	7/746	34/21288	0.000148463	0.00128409	0.000798501	LIF/NOTCH1/NF1/IL6/LDLR/EPHA4/ID2	7
GO:0031345	negative regulation of cell projection organization	19/746	209/21288	0.000149141	0.00128791	0.000800876	AKT1/PTEN/LRRK2/PTEN/EFNB2/EPHA4/RUFY3/SEMA4C/RTN4/CARM1/MARCHF7/VIM/YAP1/SEMA7A/PPP3CA/MDM2/YWHAH/MYLIP/FAT3	19
GO:0003279	cardiac septum development	13/746	112/21288	0.00015116	0.00130328	0.000810435	TP53/SMAD4/CCN1/NOTCH1/NRP2/ACVR1/SOX4/SMAD7/HEG1/GATA6/GATA3/MDM2/NOTCH2	13
GO:0046328	regulation of JNK cascade	16/746	159/21288	0.000152544	0.00131313	0.000816562	EGFR/HMGB1/CCN2/PDCD4/IGF1R/MFHAS1/HRAS/CDC42/CRK/CYLD/FKTN/RB1CC1/ZMYND11/XIAP/HIPK2/SH3RF1	16
GO:0022409	positive regulation of cell-cell adhesion	34/746	494/21288	0.000154397	0.00132609	0.000824618	MTOR/TRAF6/AKT1/JAK2/ABL2/IFNG/BCL6/HMGB1/SRC/YES1/PIK3CA/NR4A3/GP1BA/PIEZO1/IL6/IGF1/RHOA/ETS1/FOXA1/SLC7A1/SOX4/IRAK1/EFNB2/SMAD7/ARID1A/ARID2/AFDN/LYN/FOXO3/PPP3CA/CYLD/EGR3/GATA3/PHF10	34
GO:0045580	regulation of T cell differentiation	20/746	227/21288	0.000154536	0.00132609	0.000824618	ERBB2/ZEB1/IFNG/BCL6/HMGB1/PRDX2/RHOA/SOX4/SMAD7/ARID1A/ARID2/RC3H2/RC3H1/FOXO3/CYLD/EGR3/GATA3/PHF10/METTL3/SH3RF1	20
GO:0060070	canonical Wnt signaling pathway	26/746	337/21288	0.000155492	0.00133219	0.000828414	ZEB2/KLF4/MAPK14/EGFR/EDN1/SMAD4/PTEN/SRC/LRRK2/PTEN/NOTCH1/SDC1/SOX4/DDX3X/USP34/CHD8/YAP1/FOXO3/CYLD/EGR1/TLE3/ZNF703/JADE1/FZD5/FZD8/XIAP	26
GO:0048524	positive regulation of viral process	10/746	70/21288	0.000155924	0.0013338	0.000829413	HMGB1/NOTCH1/PPARA/ADAR/DDX3X/LARP1/P4HB/TSG101/TBC1D20/TOP2B	10
GO:0050920	regulation of chemotaxis	22/746	263/21288	0.000157249	0.00134303	0.00083515	VEGFA/NTRK3/EDN1/HMGB1/NOTCH1/TIAM1/SERPINE1/IL6/MAPK3/THBS1/ADAM17/EFNB2/STX3/SEMA4C/AKIRIN1/LYN/SEMA7A/DNM1L/DUSP1/RAC1/ADAM10/YTHDF1	22
GO:0014910	regulation of smooth muscle cell migration	12/746	98/21288	0.000161532	0.00137745	0.000856557	BCL2/LRP1/SRC/TPM1/NF1/NR4A3/SERPINE1/IGF1/FOXO4/CRK/MDM2/MAP3K7	12
GO:1903798	regulation of miRNA processing	5/746	16/21288	0.000165047	0.00140522	0.000873829	LIN28A/TP53/STAT3/IL6/ZMPSTE24	5
GO:0006888	endoplasmic reticulum to Golgi vesicle-mediated transport	15/746	144/21288	0.000165709	0.00140866	0.000875965	LRRK2/SEC24B/SEC23B/SEC23IP/IER3IP1/CREB3L2/P4HB/TMED2/TRAPPC6A/LMAN2L/TBC1D20/MIA3/TRAPPC12/ARCN1/INSIG1	15
GO:0019362	pyridine nucleotide metabolic process	17/746	177/21288	0.000169749	0.00143713	0.000893671	TP53/MTOR/RPTOR/HDAC4/STAT3/HK2/IFNG/ZBTB7A/PPARA/IGF1/P2RX7/NNT/PRXL2C/KAT2B/NUPR1/INSR/FOXK1	17
GO:0046496	nicotinamide nucleotide metabolic process	17/746	177/21288	0.000169749	0.00143713	0.000893671	TP53/MTOR/RPTOR/HDAC4/STAT3/HK2/IFNG/ZBTB7A/PPARA/IGF1/P2RX7/NNT/PRXL2C/KAT2B/NUPR1/INSR/FOXK1	17
GO:0046879	hormone secretion	27/746	358/21288	0.00016985	0.00143713	0.000893671	PRKCE/EGFR/RAF1/LIF/SMAD2/JAK2/EDN1/IFNG/SMAD4/ACSL4/CREB1/TIAM1/IL6/SOX4/REST/PER2/CDK16/PARK7/LYN/PPP3CA/GATA3/SNX4/PIM3/SCG5/GABBR1/KDM5B/HNF4A	27
GO:0048771	tissue remodeling	18/746	194/21288	0.000171046	0.001445	0.000898566	TP53/BAK1/EGFR/TRAF6/LIF/TNFAIP3/DLL4/SRC/NF1/NOX4/BAX/IL6/P2RX7/PPP3CA/HOXA3/MDM2/FOSL2/NOTCH2	18
GO:0042149	cellular response to glucose starvation	8/746	46/21288	0.000175603	0.00147889	0.000919636	TP53/BCL2/MTMR3/PMAIP1/YWHAG/ASNS/FOXO3/YWHAZ	8
GO:0097242	amyloid-beta clearance	8/746	46/21288	0.000175603	0.00147889	0.000919636	IFNG/LRP1/IGF1R/SRF/LDLR/RAB11A/INSR/CLTC	8
GO:0070301	cellular response to hydrogen peroxide	10/746	71/21288	0.000175871	0.00147889	0.000919636	KLF4/EDN1/TNFAIP3/SRC/IL6/CDK1/ECT2/PARK7/MDM2/TOP2B	10
GO:0030010	establishment of cell polarity	16/746	161/21288	0.000176418	0.0014812	0.000921076	ABL2/PAX6/MAPRE1/IGF1R/PARD3/RHOA/RUFY3/CDC42/CRK/GATA3/MAP1B/NEK3/WEE1/TRAF3IP2/MARK2/CYTH1	16
GO:0045814	negative regulation of gene expression, epigenetic	15/746	145/21288	0.000178971	0.00150033	0.000932967	HDAC4/HDAC5/SIRT7/BCL6/HMGB1/LMNA/TFAP2C/SMARCA5/JARID2/HNRNPU/KMT2D/BAZ2A/CHEK1/RIF1/METTL3	15
GO:2000209	regulation of anoikis	6/746	25/21288	0.000181611	0.00152012	0.000945275	BCL2/MCL1/ITGA5/SRC/NOTCH1/PIK3CA	6
GO:0051346	negative regulation of hydrolase activity	20/746	230/21288	0.000184338	0.00154058	0.000957999	VEGFA/KLF4/RAF1/AKT1/BCL2L12/LRP1/SRC/LRRK2/SERPINE1/THBS1/DDX3X/TMBIM6/HRAS/PARK7/TMED2/TIMP4/XIAP/RRP1B/SH3RF1/CPEB2	20
GO:0070372	regulation of ERK1 and ERK2 cascade	27/746	360/21288	0.000185912	0.00155135	0.000964697	ERBB2/FGFR3/EGFR/LIF/SMAD4/HMGB1/EZR/SRC/CCN1/CCN2/NOTCH1/NF1/TIAM1/NOX4/SHC1/IGF1/MAPK3/CFLAR/DUSP6/EPHA4/MFHAS1/PRXL2C/HRAS/LYN/SEMA7A/NOTCH2/YWHAZ	27
GO:2001251	negative regulation of chromosome organization	12/746	100/21288	0.000196002	0.00163305	0.0010155	TP53/CENPF/SRC/SMARCA5/PARP1/HNRNPU/CCNB1/CDC20/TERF2IP/TTK/DUSP1/DCP2	12
GO:0016601	Rac protein signal transduction	9/746	59/21288	0.000198595	0.00165213	0.00102736	PIK3CG/NF1/TIAM1/KRAS/RASGRF1/CRK/RAC1/NCKAP1/ELMO1	9
GO:0043010	camera-type eye development	28/746	381/21288	0.0001996	0.00165796	0.00103099	ZEB1/VEGFA/MED1/KLF4/BAK1/EGFR/STAT3/DLL4/CASP2/PTPRM/YY1/NOTCH1/NF1/PAX6/BAX/SRF/SOX4/VIM/GATA3/TBC1D20/NECTIN3/FZD5/NFIA/NFIB/NOTCH2/KDM5B/HIPK2/FAT3	28
GO:0051091	positive regulation of DNA-binding transcription factor activity	23/746	286/21288	0.000201216	0.00166884	0.00103775	HDAC4/TRAF6/AKT1/STAT3/EDN1/HDAC5/ZBTB7A/PTEN/AR/PTEN/RIGI/IL6/SRF/FOXA1/CEBPG/IRAK1/CFLAR/DHX33/PARK7/TERF2IP/RHEBL1/EIF2AK2/HIPK2	23
GO:0010508	positive regulation of autophagy	16/746	163/21288	0.000203477	0.00168503	0.00104782	IFNG/HMGB1/UVRAG/LRRK2/MAPK3/TP53INP1/LARP1/MOAP1/SNX18/CDK16/PIP4K2B/PARK7/FOXO3/SNX4/RB1CC1/MAP3K7	16
GO:0050878	regulation of body fluid levels	30/746	421/21288	0.000205123	0.00169414	0.00105349	VEGFA/PRKCE/MED1/MAPK14/EGFR/JAK2/EDN1/HK2/PIK3CG/SRC/PRDX2/CREB1/PIK3CA/NCOR2/GP1BA/SERPINE1/CCND1/IL6/SRF/VAV3/THBS1/CD59/ACTG1/HEG1/LYN/PPP3CA/TRAF3IP2/FOSL2/HNF4A/AKAP11	30
GO:0090114	COPII-coated vesicle budding	8/746	47/21288	0.000205199	0.00169414	0.00105349	SEC24B/SEC23B/TMED2/TRAPPC6A/TBC1D20/MIA3/TRAPPC12/INSIG1	8
GO:0051701	biological process involved in interaction with host	21/746	250/21288	0.000207686	0.00171033	0.00106356	EGFR/AKT1/CLEC5A/HMGB1/ITGA5/SRC/UVRAG/PPARA/SLC7A1/LDLR/EFNB2/SLC1A5/SLC3A2/IST1/P4HB/CDK1/TSG101/SCARB2/INSR/NECTIN3/PIKFYVE	21
GO:0016052	carbohydrate catabolic process	17/746	180/21288	0.000207788	0.00171033	0.00106356	TP53/MTOR/RPTOR/HDAC4/STAT3/HK2/IFNG/ZBTB7A/PPARA/IGF1/P2RX7/PRXL2C/KAT2B/NUPR1/SCARB2/INSR/FOXK1	17
GO:0006997	nucleus organization	15/746	147/21288	0.000208274	0.00171174	0.00106444	LMNA/SMARCA5/ETS1/RTN4/BAZ2A/CDK1/HMGB2/UBE2I/EMG1/RRN3/CHEK1/PLEC/NOLC1/ZMPSTE24/HIPK2	15
GO:0018210	peptidyl-threonine modification	13/746	116/21288	0.000215422	0.00176554	0.00109789	RPTOR/AKT1/LRRK2/PARD3/SMAD7/TNKS1BP1/CDK1/CALM2/CHEK1/HIPK2/GALNT11/MARK2/CSNK2A2	13
GO:0106027	neuron projection organization	12/746	101/21288	0.000215467	0.00176554	0.00109789	PTEN/LRRK2/PTEN/TIAM1/IGF1R/CAPRIN1/EPHA4/CDC42/INSR/STAU2/ARC/DHX36	12
GO:0034405	response to fluid shear stress	7/746	36/21288	0.000216771	0.00176824	0.00109957	KLF4/AKT1/SRC/P2RX7/SMAD7/PTGS2/PLEC	7
GO:0045672	positive regulation of osteoclast differentiation	7/746	36/21288	0.000216771	0.00176824	0.00109957	RPTOR/TRAF6/IFNG/CREB1/PPP3CA/KLF10/NOTCH2	7
GO:0048873	homeostasis of number of cells within a tissue	7/746	36/21288	0.000216771	0.00176824	0.00109957	BCL2/NOTCH1/KRAS/BAX/P2RX7/FOSL2/XIAP	7
GO:0002067	glandular epithelial cell differentiation	10/746	73/21288	0.000222246	0.00180965	0.00112532	KLF4/AKT1/NOTCH1/PAX6/FOXA1/YAP1/CDK6/GATA6/FZD5/NFIB	10
GO:1903039	positive regulation of leukocyte cell-cell adhesion	30/746	423/21288	0.000222512	0.00180965	0.00112532	MTOR/TRAF6/AKT1/JAK2/ABL2/IFNG/BCL6/HMGB1/SRC/YES1/PIK3CA/NR4A3/GP1BA/IL6/IGF1/RHOA/ETS1/SLC7A1/SOX4/IRAK1/EFNB2/ARID1A/ARID2/LYN/FOXO3/PPP3CA/CYLD/EGR3/GATA3/PHF10	30
GO:0009154	purine ribonucleotide catabolic process	15/746	148/21288	0.000224421	0.00181977	0.00113161	MTOR/RPTOR/HDAC4/STAT3/HK2/IFNG/ZBTB7A/PPARA/IGF1/P2RX7/PRXL2C/KAT2B/NUPR1/INSR/FOXK1	15
GO:0010827	regulation of glucose transmembrane transport	11/746	87/21288	0.000225627	0.00181977	0.00113161	MAPK14/AKT1/EDN1/HK2/YES1/NR4A3/IGF1/PEA15/INSR/TRIB3/AKT2	11
GO:0014015	positive regulation of gliogenesis	11/746	87/21288	0.000225627	0.00181977	0.00113161	MTOR/EGFR/LIF/TP73/NOTCH1/KRAS/IL6/DICER1/LYN/ID2/PPP1CC	11
GO:0090559	regulation of membrane permeability	11/746	87/21288	0.000225627	0.00181977	0.00113161	TP53/MTOR/BCL2/BAK1/HK2/NAIF1/BCL2L11/BAX/PMAIP1/HEG1/RTL10	11
GO:0060644	mammary gland epithelial cell differentiation	5/746	17/21288	0.000227096	0.00181977	0.00113161	AKT1/ID2/PTCH1/ZNF703/AKT2	5
GO:0070920	regulation of regulatory ncRNA processing	5/746	17/21288	0.000227096	0.00181977	0.00113161	LIN28A/TP53/STAT3/IL6/ZMPSTE24	5
GO:0090110	COPII-coated vesicle cargo loading	5/746	17/21288	0.000227096	0.00181977	0.00113161	SEC24B/SEC23B/TBC1D20/MIA3/INSIG1	5
GO:0090399	replicative senescence	5/746	17/21288	0.000227096	0.00181977	0.00113161	TP53/CDKN1A/CDKN2A/SERPINE1/CHEK1	5
GO:0120305	regulation of pigmentation	5/746	17/21288	0.000227096	0.00181977	0.00113161	ZEB2/BCL2/BCL2L11/BAX/BLOC1S5	5
GO:2000767	positive regulation of cytoplasmic translation	5/746	17/21288	0.000227096	0.00181977	0.00113161	LIN28A/IGF2BP1/HNRNPU/CSDE1/DHX36	5
GO:0030902	hindbrain development	16/746	165/21288	0.00023407	0.0018729	0.00116465	TP53/BCL2/SMAD1/HOXB3/PAX6/NCOR2/IGF1R/DLC1/RORA/SEC24B/SEMA4C/CRK/AARS1/ARCN1/NFIB/SSTR2	16
GO:1900182	positive regulation of protein localization to nucleus	12/746	102/21288	0.000236555	0.00189001	0.00117529	MAPK14/AKT1/JAK2/EDN1/IFNG/SRC/PARP1/YAP1/CDK1/ECT2/PARK7/PTGS2	12
GO:0060043	regulation of cardiac muscle cell proliferation	8/746	48/21288	0.000238766	0.00190488	0.00118454	MAPK14/TP73/NOTCH1/JARID2/YAP1/CDK1/GATA6/VGLL4	8
GO:0005996	monosaccharide metabolic process	22/746	271/21288	0.000240528	0.00191613	0.00119153	TP53/INPPL1/MAPK14/AKT1/HK2/SIRT7/SRC/PPARA/PIK3CA/IGF1/B4GALT1/PMAIP1/RORA/PER2/MTCL2/WDR5/KAT2B/INSR/NR3C1/ZMPSTE24/FOXK1/AKT2	22
GO:0046632	alpha-beta T cell differentiation	15/746	149/21288	0.000241638	0.00191937	0.00119355	MTOR/BCL2/STAT3/IFNG/BCL6/HMGB1/IL6/RHOA/SMAD7/RORA/RC3H2/RC3H1/GATA3/FOSL2/SH3RF1	15
GO:0051053	negative regulation of DNA metabolic process	15/746	149/21288	0.000241638	0.00191937	0.00119355	TP53/CDKN1A/BCL6/SRC/PDS5A/PARP1/HNRNPU/NUDT16L1/TERF2IP/GATA3/RMI2/TSPYL2/CHEK1/RIF1/DCP2	15
GO:0010717	regulation of epithelial to mesenchymal transition	14/746	133/21288	0.000242652	0.00192462	0.00119681	MTOR/SMAD2/SMAD4/PTEN/PTEN/NOTCH1/TIAM1/ACVR1/IL6/FOXA1/EPHA4/SMAD7/GATA3/ZNF703	14
GO:0002237	response to molecule of bacterial origin	31/746	446/21288	0.000250558	0.00198444	0.00123401	PRKCE/MAPK14/TRAF6/AKT1/JAK2/EDN1/TNFAIP3/HDAC5/HMGB1/SRC/PRDX2/IL24/NOTCH1/PDCD4/SERPINE1/IL6/CDK4/RHOA/MAPK3/IRAK1/P2RX7/ADAM17/VIM/HMGB2/LYN/PTGS2/FOSL2/FZD5/ZFP36/HPGD/IRF8	31
GO:0000724	double-strand break repair via homologous recombination	17/746	183/21288	0.000253047	0.00200124	0.00124445	YY1/PARP1/FUS/MORF4L2/ARID2/H2AX/RAD51C/FEN1/TERF2IP/NABP2/RMI2/MCM4/RNF138/CHEK1/RIF1/NUCKS1/REV3L	17
GO:0010594	regulation of endothelial cell migration	21/746	254/21288	0.000257955	0.00203407	0.00126487	VEGFA/KLF4/AKT1/EDN1/PIK3CG/HDAC5/DLL4/HMGB1/PTPRM/NOTCH1/NF1/NRP2/RHOA/ETS1/THBS1/SP1/GRN/ADAM17/PTGS2/GATA3/RAC1	21
GO:0090257	regulation of muscle system process	21/746	254/21288	0.000257955	0.00203407	0.00126487	HDAC4/EDN1/SMAD4/PIK3CG/LMNA/YY1/NOTCH1/TPM1/PPARA/NR4A3/SRF/IGF1/RHOA/JARID2/PARP1/DSG2/SMAD7/PTGS2/FOXO3/PPP3CA/CALM2	21
GO:0051251	positive regulation of lymphocyte activation	32/746	467/21288	0.000258318	0.00203407	0.00126487	MTOR/BCL2/CDKN1A/TRAF6/AKT1/JAK2/ABL2/IFNG/BCL6/HMGB1/SRC/YES1/PIK3CA/IL6/IGF1/RHOA/VAV3/SLC7A1/SOX4/EFNB2/ARID1A/ARID2/KMT5C/LYN/FOXO3/PPP3CA/CYLD/EGR3/GATA3/PHF10/KMT5B/RIF1	32
GO:0001893	maternal placenta development	7/746	37/21288	0.000259345	0.0020392	0.00126806	LIF/AKT1/PARP1/STC2/STOX2/PTGS2/TMED2	7
GO:1904375	regulation of protein localization to cell periphery	15/746	150/21288	0.000259984	0.00204128	0.00126936	PRKCE/EGFR/AKT1/IFNG/EZR/AR/LRP1/STX3/CNST/HRAS/AP2M1/VTI1B/TMED2/ADAM10/CLTC	15
GO:0045792	negative regulation of cell size	4/746	10/21288	0.000265321	0.00207125	0.00128799	MTOR/PTEN/PTEN/RHOA	4
GO:0060947	cardiac vascular smooth muscle cell differentiation	4/746	10/21288	0.000265321	0.00207125	0.00128799	VEGFA/NOTCH1/SRF/GATA6	4
GO:1903943	regulation of hepatocyte apoptotic process	4/746	10/21288	0.000265321	0.00207125	0.00128799	PPARA/IGF1R/ADAR/CFLAR	4
GO:1904760	regulation of myofibroblast differentiation	4/746	10/21288	0.000265321	0.00207125	0.00128799	PDCD4/TP53INP1/PARP1/FOSL2	4
GO:0072006	nephron development	16/746	167/21288	0.000268572	0.00209363	0.00130191	VEGFA/BCL2/LIF/CD34/EDN1/SMAD4/NOTCH1/NOTCH3/CFLAR/YAP1/PPP3CA/EGR1/GATA3/PTCH1/HOXD11/NOTCH2	16
GO:0072524	pyridine-containing compound metabolic process	17/746	184/21288	0.000269926	0.00210118	0.0013066	TP53/MTOR/RPTOR/HDAC4/STAT3/HK2/IFNG/ZBTB7A/PPARA/IGF1/P2RX7/NNT/PRXL2C/KAT2B/NUPR1/INSR/FOXK1	17
GO:0007163	establishment or maintenance of cell polarity	20/746	237/21288	0.00027427	0.00213195	0.00132574	ABL2/LMNA/PAX6/MAPRE1/IGF1R/PARD3/RHOA/RUFY3/PARD6B/CDC42/CRK/GATA3/MAP1B/NEK3/WEE1/TRAF3IP2/RAC1/DLG5/MARK2/CYTH1	20
GO:0006356	regulation of transcription by RNA polymerase I	8/746	49/21288	0.000276698	0.00214776	0.00133557	ERBB2/MTOR/SIRT7/SMARCA5/DHX33/BAZ2A/CARM1/ZMPSTE24	8
GO:0042698	ovulation cycle	10/746	75/21288	0.000278465	0.00215533	0.00134028	EGFR/CASP2/SRC/NOTCH1/NCOR2/IGF1R/SGPL1/CA12/FOXO3/EGR1	10
GO:2000379	positive regulation of reactive oxygen species metabolic process	10/746	75/21288	0.000278465	0.00215533	0.00134028	TP53/MAPK14/CDKN1A/EGFR/ELAVL1/THBS1/NNT/PARK7/FOXO3/CLCN3	10
GO:0050864	regulation of B cell activation	14/746	135/21288	0.000283534	0.00218835	0.00136081	BCL2/CDKN1A/TNFAIP3/BCL6/HMGB3/IL6/VAV3/RC3H1/KMT5C/LYN/ID2/CYLD/KMT5B/RIF1	14
GO:1901875	positive regulation of post-translational protein modification	14/746	135/21288	0.000283534	0.00218835	0.00136081	HDAC4/TRAF6/PTEN/LRRK2/PTEN/DDX3X/MARCHF7/CDC20/EGR1/ARRDC3/TRIB3/RPS2/XIAP/UBB	14
GO:0007589	body fluid secretion	12/746	104/21288	0.000284033	0.0021891	0.00136128	VEGFA/PRKCE/MED1/EGFR/EDN1/HK2/CREB1/NCOR2/CCND1/PPP3CA/TRAF3IP2/FOSL2	12
GO:0003181	atrioventricular valve morphogenesis	6/746	27/21288	0.000285943	0.00219451	0.00136464	SMAD4/CCN1/NOTCH1/ACVR1/SOX4/MDM2	6
GO:0051882	mitochondrial depolarization	6/746	27/21288	0.000285943	0.00219451	0.00136464	BCL2/SRC/LRRK2/P2RX7/PARP1/GCLM	6
GO:0060561	apoptotic process involved in morphogenesis	6/746	27/21288	0.000285943	0.00219451	0.00136464	BAK1/CCN1/NOTCH1/BCL2L11/BAX/FZD5	6
GO:0046034	ATP metabolic process	21/746	256/21288	0.000286877	0.00219858	0.00136717	MTOR/RPTOR/HDAC4/STAT3/HK2/IFNG/TAFAZZIN/ZBTB7A/PPARA/IGF1/P2RX7/PARP1/ATP5MC2/PRXL2C/KAT2B/NUPR1/DNM1L/ATP6V1B2/INSR/SDHC/FOXK1	21
GO:0031102	neuron projection regeneration	9/746	62/21288	0.000292032	0.00223182	0.00138784	KLF4/BCL2/JAK2/IGF1R/GRN/EPHA4/MAP1B/PUM2/GAP43	9
GO:2000785	regulation of autophagosome assembly	9/746	62/21288	0.000292032	0.00223182	0.00138784	MTOR/LRRK2/MTMR3/MOAP1/SNX18/PIP4K2B/NUPR1/SNX4/PIKFYVE	9
GO:0043534	blood vessel endothelial cell migration	18/746	203/21288	0.00029984	0.00228507	0.00142096	VEGFA/KLF4/AKT1/HDAC5/DLL4/HMGB1/NOTCH1/NF1/SRF/RHOA/ETS1/THBS1/SP1/ADAM17/EFNB2/PTGS2/EGR3/MIA3	18
GO:0051302	regulation of cell division	18/746	203/21288	0.00029984	0.00228507	0.00142096	VEGFA/PRKCE/UVRAG/PAX6/IGF1R/RHOA/RAB11A/BIRC6/WDR5/TXNIP/ECT2/KAT2B/CDC42/KLHL21/PTCH1/CALM2/TADA2A/KLHL9	18
GO:1903076	regulation of protein localization to plasma membrane	13/746	120/21288	0.000301785	0.00229668	0.00142818	PRKCE/EGFR/AKT1/IFNG/EZR/AR/LRP1/STX3/CNST/AP2M1/VTI1B/TMED2/CLTC	13
GO:0010522	regulation of calcium ion transport into cytosol	5/746	18/21288	0.00030541	0.00231636	0.00144041	BCL2/BAK1/BAX/P2RX7/TMBIM6	5
GO:0045945	positive regulation of transcription by RNA polymerase III	5/746	18/21288	0.00030541	0.00231636	0.00144041	MTOR/RPTOR/AR/SMARCA5/CHD8	5
GO:0032200	telomere organization	19/746	221/21288	0.000305646	0.00231636	0.00144041	TP53/SRC/YY1/MAPK3/PARP1/HNRNPU/TNKS1BP1/H4C3/H4C2/H4C5/RAD51C/FEN1/TERF2IP/NABP2/H3-3B/CCNE2/RIF1/DCP2/DHX36	19
GO:0010661	positive regulation of muscle cell apoptotic process	7/746	38/21288	0.000308391	0.00232424	0.00144531	TP53/E2F3/IFNG/SMAD4/PDCD4/CDKN2A/GATA6	7
GO:0046825	regulation of protein export from nucleus	7/746	38/21288	0.000308391	0.00232424	0.00144531	SIRT7/UHMK1/PTPN14/PARK7/MDM2/YWHAE/XPO4	7
GO:0055023	positive regulation of cardiac muscle tissue growth	7/746	38/21288	0.000308391	0.00232424	0.00144531	MAPK14/EDN1/NOTCH1/IGF1/YAP1/CDK1/GATA6	7
GO:0060603	mammary gland duct morphogenesis	7/746	38/21288	0.000308391	0.00232424	0.00144531	MED1/AR/SRC/CSMD1/PTCH1/NR3C1/KDM5B	7
GO:0060395	SMAD protein signal transduction	12/746	105/21288	0.000310655	0.00233235	0.00145036	SMAD2/JAK2/SMAD4/SMAD1/RUNX2/LRP1/ACVR1/JUN/PARP1/SMAD7/TOB1/HIPK2	12
GO:0060996	dendritic spine development	12/746	105/21288	0.000310655	0.00233235	0.00145036	PTEN/LRRK2/PTEN/TIAM1/CAPRIN1/EPHA4/CDC42/SRGAP2/STAU2/ARC/DLG5/DHX36	12
GO:0002763	positive regulation of myeloid leukocyte differentiation	10/746	76/21288	0.000310752	0.00233235	0.00145036	RPTOR/TRAF6/LIF/IFNG/HAX1/CREB1/ID2/PPP3CA/KLF10/NOTCH2	10
GO:0006470	protein dephosphorylation	20/746	240/21288	0.0003233	0.00242319	0.00150684	MTOR/PTEN/PTPRM/PHLPP2/PTEN/MTMR3/DLC1/DUSP6/PTPN14/MFHAS1/YWHAB/PPP4R3A/PPP3CA/DUSP1/YWHAE/CALM2/PPP1CC/PPP2CB/PTPRJ/CTTNBP2NL	20
GO:0035966	response to topologically incorrect protein	16/746	170/21288	0.000328553	0.00245919	0.00152923	BAK1/BCL2L11/CCND1/BAX/THBS1/HERPUD1/TMBIM6/STC2/YOD1/CREB3L2/TMED2/DNAJC18/HSPA6/EIF2AK2/EDEM3/DNAJB9	16
GO:0010595	positive regulation of endothelial cell migration	14/746	137/21288	0.000330187	0.00246802	0.00153472	VEGFA/AKT1/EDN1/PIK3CG/HMGB1/NRP2/ETS1/THBS1/SP1/GRN/ADAM17/PTGS2/GATA3/RAC1	14
GO:0001654	eye development	30/746	433/21288	0.00033072	0.00246862	0.00153509	ZEB1/VEGFA/MED1/KLF4/BCL2/BAK1/EGFR/STAT3/DLL4/CASP2/PTPRM/YY1/NOTCH1/NF1/PAX6/BAX/SRF/SOX4/VIM/GATA3/STAU2/TBC1D20/NECTIN3/FZD5/NFIA/NFIB/NOTCH2/KDM5B/HIPK2/FAT3	30
GO:0006900	vesicle budding from membrane	11/746	91/21288	0.000336016	0.00250472	0.00155754	P2RX7/SEC24B/SEC23B/AP2M1/TMED2/TRAPPC6A/TBC1D20/MIA3/TRAPPC12/AP1G1/INSIG1	11
GO:0018107	peptidyl-threonine phosphorylation	12/746	106/21288	0.000339362	0.00252621	0.0015709	RPTOR/AKT1/LRRK2/PARD3/SMAD7/TNKS1BP1/CDK1/CALM2/CHEK1/HIPK2/MARK2/CSNK2A2	12
GO:0060491	regulation of cell projection assembly	19/746	223/21288	0.000342389	0.00254526	0.00158275	MTOR/AKT1/SRC/PIK3CA/SRF/P2RX7/RAB11A/AKIRIN1/MARCHF7/YAP1/HRAS/CDC42/KLF5/CYLD/CDC42EP3/STAU2/GAP43/RAC1/NCKAP1	19
GO:0009261	ribonucleotide catabolic process	15/746	154/21288	0.000345894	0.0025659	0.00159558	MTOR/RPTOR/HDAC4/STAT3/HK2/IFNG/ZBTB7A/PPARA/IGF1/P2RX7/PRXL2C/KAT2B/NUPR1/INSR/FOXK1	15
GO:0010822	positive regulation of mitochondrion organization	10/746	77/21288	0.000346106	0.0025659	0.00159558	TP53/BAK1/BCL2L11/BAX/BBC3/PMAIP1/MOAP1/PARK7/DNM1L/DDHD2	10
GO:0000725	recombinational repair	17/746	188/21288	0.000347599	0.00256997	0.00159812	YY1/PARP1/FUS/MORF4L2/ARID2/H2AX/RAD51C/FEN1/TERF2IP/NABP2/RMI2/MCM4/RNF138/CHEK1/RIF1/NUCKS1/REV3L	17
GO:0038061	non-canonical NF-kappaB signal transduction	17/746	188/21288	0.000347599	0.00256997	0.00159812	EGFR/TRAF6/AKT1/EDN1/PDCD4/RHOA/DDX3X/TNFRSF10B/RC3H2/RC3H1/TERF2IP/ZFP91/CYLD/EIF2AK2/REL/TNFRSF10A/MAP3K7	17
GO:0001783	B cell apoptotic process	6/746	28/21288	0.000353226	0.00260195	0.00161801	BCL2/BAK1/BCL6/BAX/LYN/TRAF3IP2	6
GO:0070102	interleukin-6-mediated signaling pathway	6/746	28/21288	0.000353226	0.00260195	0.00161801	JAK2/STAT3/SMAD4/SRC/IL6/YAP1	6
GO:0007179	transforming growth factor beta receptor signaling pathway	21/746	260/21288	0.000353358	0.00260195	0.00161801	TP53/ZEB2/ZEB1/SMAD2/STAT3/SMAD4/ZBTB7A/SMAD1/SRC/PPARA/ACVR1/THBS1/JUN/ADAM17/PARP1/SMAD7/ZNF703/HIPK2/HPGD/MAP3K7/TRIM33	21
GO:0009205	purine ribonucleoside triphosphate metabolic process	22/746	279/21288	0.00036041	0.0026503	0.00164807	MTOR/RPTOR/HDAC4/STAT3/HK2/IFNG/TAFAZZIN/ZBTB7A/LRRK2/PPARA/IGF1/P2RX7/PARP1/ATP5MC2/PRXL2C/KAT2B/NUPR1/DNM1L/ATP6V1B2/INSR/SDHC/FOXK1	22
GO:0035909	aorta morphogenesis	7/746	39/21288	0.000364608	0.0026632	0.00165609	DLL4/LRP1/NOTCH1/SRF/SOX4/EFNB2/SEC24B	7
GO:0043516	regulation of DNA damage response, signal transduction by p53 class mediator	7/746	39/21288	0.000364608	0.0026632	0.00165609	TP53/DDX5/SOX4/PMAIP1/MARCHF7/MDM2/ZMPSTE24	7
GO:0046621	negative regulation of organ growth	7/746	39/21288	0.000364608	0.0026632	0.00165609	PTEN/TP73/YY1/PTEN/PPARA/JARID2/VGLL4	7
GO:0048536	spleen development	7/746	39/21288	0.000364608	0.0026632	0.00165609	BCL2/BCL2L11/JARID2/ADAM17/RC3H2/RC3H1/TRAF3IP2	7
GO:0071392	cellular response to estradiol stimulus	7/746	39/21288	0.000364608	0.0026632	0.00165609	EGFR/IGF1R/CFLAR/ZNF703/FAM210B/LCOR/SSTR2	7
GO:0150077	regulation of neuroinflammatory response	8/746	51/21288	0.00036736	0.00267971	0.00166636	LRRK2/IL6/IGF1/GRN/LDLR/CTSC/NUPR1/PTGS2	8
GO:0072091	regulation of stem cell proliferation	11/746	92/21288	0.000369787	0.00269381	0.00167513	TP53/RUNX2/NOTCH1/NF1/HNRNPU/YAP1/HMGB2/HOXA3/PTCH1/NFIB/EIF2AK2	11
GO:1903050	regulation of proteolysis involved in protein catabolic process	21/746	261/21288	0.000371946	0.00270592	0.00168265	AKT1/PTEN/LRRK2/PTEN/TRIB2/HERPUD1/EPHA4/SMAD7/MARCHF7/CTSC/CDC20/PARK7/NUPR1/MDM2/TRIB3/UBB/BAG2/PSME3/HIPK2/SH3RF1/CSNK2A2	21
GO:0045620	negative regulation of lymphocyte differentiation	9/746	64/21288	0.000372547	0.00270668	0.00168313	ERBB2/BCL6/HMGB1/HMGB3/PRDX2/SMAD7/RC3H2/RC3H1/ID2	9
GO:0000070	mitotic sister chromatid segregation	18/746	207/21288	0.000380017	0.00275728	0.00171459	CENPF/MAPRE1/SMARCA5/RHOA/HNRNPU/RAB11A/CHAMP1/CCNB1/CDK1/CDC20/KAT2B/NUSAP1/TTK/DUSP1/NCAPG2/BCCIP/TUBG2/SMC3	18
GO:0150063	visual system development	30/746	437/21288	0.000385672	0.00279458	0.00173779	ZEB1/VEGFA/MED1/KLF4/BCL2/BAK1/EGFR/STAT3/DLL4/CASP2/PTPRM/YY1/NOTCH1/NF1/PAX6/BAX/SRF/SOX4/VIM/GATA3/STAU2/TBC1D20/NECTIN3/FZD5/NFIA/NFIB/NOTCH2/KDM5B/HIPK2/FAT3	30
GO:0006986	response to unfolded protein	15/746	156/21288	0.000397307	0.00287507	0.00178784	BAK1/BCL2L11/CCND1/BAX/THBS1/HERPUD1/TMBIM6/STC2/YOD1/CREB3L2/TMED2/HSPA6/EIF2AK2/EDEM3/DNAJB9	15
GO:0031929	TOR signaling	16/746	173/21288	0.000399758	0.00288897	0.00179648	LIN28A/MTOR/RPTOR/AKT1/EIF4EBP1/SRC/PIK3CA/MAPK3/EIF4EBP2/YWHAG/LARP1/RNF167/GATA3/RHEBL1/YWHAZ/ZMPSTE24	16
GO:0007000	nucleolus organization	5/746	19/21288	0.000402591	0.00289141	0.001798	SMARCA5/BAZ2A/EMG1/RRN3/NOLC1	5
GO:0035338	long-chain fatty-acyl-CoA biosynthetic process	5/746	19/21288	0.000402591	0.00289141	0.001798	ACSL1/ACSL4/ELOVL5/ELOVL4/HSD17B12	5
GO:0043217	myelin maintenance	5/746	19/21288	0.000402591	0.00289141	0.001798	AKT1/PTEN/PTEN/PLEC/AKT2	5
GO:0060576	intestinal epithelial cell development	5/746	19/21288	0.000402591	0.00289141	0.001798	CDKN1A/SRC/YAP1/KLF5/FZD5	5
GO:0071897	DNA biosynthetic process	18/746	208/21288	0.000402749	0.00289141	0.001798	TP53/KLF4/CDKN1A/CENPF/SRC/CCN2/NOX4/MAPK3/HNRNPU/TNKS1BP1/TERF2IP/POLE2/JADE1/CHEK1/USP1/DCP2/JADE2/REV3L	18
GO:2000241	regulation of reproductive process	19/746	226/21288	0.000404701	0.00289888	0.00180265	VEGFA/LIF/LFNG/AR/SRC/NOTCH1/AGO2/CDC25A/BAX/IGF1/B4GALT1/YTHDF2/YTHDF3/CDC20/NUPR1/TTK/DUSP1/INSR/METTL3	19
GO:0007406	negative regulation of neuroblast proliferation	4/746	11/21288	0.000405386	0.00289888	0.00180265	TP53/NF1/PAX6/BTG2	4
GO:0060430	lung saccule development	4/746	11/21288	0.000405386	0.00289888	0.00180265	CREB1/FOXA1/GATA6/FOSL2	4
GO:0051149	positive regulation of muscle cell differentiation	11/746	93/21288	0.000406363	0.00290206	0.00180462	MTOR/MAPK14/BCL2/EDN1/LAMC1/NOTCH1/PIEZO1/IGF1/EFNB2/MDM2/NOTCH2	11
GO:0014812	muscle cell migration	13/746	124/21288	0.00041608	0.00296757	0.00184536	BCL2/LRP1/SRC/TPM1/NF1/NR4A3/SERPINE1/IGF1/FOXO4/AKIRIN1/CRK/MDM2/MAP3K7	13
GO:0045058	T cell selection	9/746	65/21288	0.000419187	0.00298192	0.00185428	MTOR/BCL2/STAT3/IL6/SRF/RHOA/CYLD/GATA3/NFATC3	9
GO:0140894	endolysosomal toll-like receptor signaling pathway	9/746	65/21288	0.000419187	0.00298192	0.00185428	TRAF6/TNFAIP3/HMGB1/SRC/IRAK1/DDX3X/RTN4/EPG5/MAP3K7	9
GO:0045429	positive regulation of nitric oxide biosynthetic process	8/746	52/21288	0.000421001	0.00298314	0.00185504	KLF4/AKT1/JAK2/EDN1/IFNG/PTGS2/INSR/NFATC3	8
GO:0060443	mammary gland morphogenesis	8/746	52/21288	0.000421001	0.00298314	0.00185504	MED1/AR/SRC/CSMD1/BAX/PTCH1/NR3C1/KDM5B	8
GO:1990090	cellular response to nerve growth factor stimulus	8/746	52/21288	0.000421001	0.00298314	0.00185504	NTRK3/AKT1/PARP1/EHD1/KIDINS220/FOXO3/CRK/ARPC3	8
GO:0006195	purine nucleotide catabolic process	15/746	157/21288	0.000425381	0.00301026	0.00187191	MTOR/RPTOR/HDAC4/STAT3/HK2/IFNG/ZBTB7A/PPARA/IGF1/P2RX7/PRXL2C/KAT2B/NUPR1/INSR/FOXK1	15
GO:0035914	skeletal muscle cell differentiation	10/746	79/21288	0.00042692	0.00301443	0.0018745	DDX5/NOTCH1/KRAS/BTG2/DDX17/AKIRIN1/NUPR1/KLF5/EGR1/NR1D2	10
GO:0002360	T cell lineage commitment	7/746	40/21288	0.000428736	0.00301443	0.0018745	TP53/MTOR/BCL2/STAT3/IL6/RHOA/CYLD	7
GO:0032350	regulation of hormone metabolic process	7/746	40/21288	0.000428736	0.00301443	0.0018745	IGF1R/REST/STC2/EGR1/GATA3/NR3C1/ZMPSTE24	7
GO:0046685	response to arsenic-containing substance	7/746	40/21288	0.000428736	0.00301443	0.0018745	CDKN1A/DDX3X/MKNK2/SLC38A2/DHX36/FECH/CPEB2	7
GO:1902745	positive regulation of lamellipodium organization	7/746	40/21288	0.000428736	0.00301443	0.0018745	MTOR/SRC/PIK3CA/AKIRIN1/CDC42/RAC1/NCKAP1	7
GO:0071549	cellular response to dexamethasone stimulus	6/746	29/21288	0.000432285	0.00303547	0.00188758	EGFR/JAK2/IGF1R/CFLAR/NR3C1/FECH	6
GO:0048709	oligodendrocyte differentiation	12/746	109/21288	0.000439311	0.00308083	0.00191579	ERBB2/MTOR/PTEN/TP73/KCNJ10/PTEN/NOTCH1/NF1/PAX6/SRSF1/SOX6/LYN	12
GO:0002294	CD4-positive, alpha-beta T cell differentiation involved in immune response	11/746	94/21288	0.000445924	0.00311918	0.00193964	MTOR/STAT3/IFNG/BCL6/HMGB1/IL6/SMAD7/RORA/RC3H2/RC3H1/GATA3	11
GO:0031397	negative regulation of protein ubiquitination	11/746	94/21288	0.000445924	0.00311918	0.00193964	PRKCE/AKT1/TNFAIP3/SIRT7/SOX4/SMAD7/PER2/MARCHF7/PARK7/IVNS1ABP/BAG2	11
GO:0002690	positive regulation of leukocyte chemotaxis	12/746	110/21288	0.000477705	0.0033372	0.00207521	VEGFA/EDN1/HMGB1/SERPINE1/IL6/MAPK3/THBS1/ADAM17/AKIRIN1/DNM1L/RAC1/ADAM10	12
GO:0042771	intrinsic apoptotic signaling pathway in response to DNA damage by p53 class mediator	8/746	53/21288	0.000480832	0.00335045	0.00208345	TP53/BCL2/CDKN1A/TP73/AEN/MARCHF7/NUPR1/HIPK2	8
GO:1904407	positive regulation of nitric oxide metabolic process	8/746	53/21288	0.000480832	0.00335045	0.00208345	KLF4/AKT1/JAK2/EDN1/IFNG/PTGS2/INSR/NFATC3	8
GO:0009144	purine nucleoside triphosphate metabolic process	22/746	285/21288	0.00048192	0.00335374	0.0020855	MTOR/RPTOR/HDAC4/STAT3/HK2/IFNG/TAFAZZIN/ZBTB7A/LRRK2/PPARA/IGF1/P2RX7/PARP1/ATP5MC2/PRXL2C/KAT2B/NUPR1/DNM1L/ATP6V1B2/INSR/SDHC/FOXK1	22
GO:0043524	negative regulation of neuron apoptotic process	16/746	176/21288	0.000483862	0.00336296	0.00209124	ERBB3/BCL2/JAK2/PIK3CA/KRAS/CCND1/BAX/RHOA/BTG2/GRN/HRAS/PARK7/GCLM/AARS1/HIPK2/OXR1	16
GO:0002287	alpha-beta T cell activation involved in immune response	11/746	95/21288	0.000488659	0.00338336	0.00210392	MTOR/STAT3/IFNG/BCL6/HMGB1/IL6/SMAD7/RORA/RC3H2/RC3H1/GATA3	11
GO:0002293	alpha-beta T cell differentiation involved in immune response	11/746	95/21288	0.000488659	0.00338336	0.00210392	MTOR/STAT3/IFNG/BCL6/HMGB1/IL6/SMAD7/RORA/RC3H2/RC3H1/GATA3	11
GO:0032890	regulation of organic acid transport	11/746	95/21288	0.000488659	0.00338336	0.00210392	AKT1/EDN1/ACSL1/PPARA/THBS1/P2RX7/PER2/SV2A/SLC38A2/GABBR1/AKT2	11
GO:0002263	cell activation involved in immune response	26/746	363/21288	0.000491578	0.00339925	0.0021138	TP53/PRKCE/MTOR/STAT3/IFNG/LFNG/PIK3CG/BCL6/HMGB1/LRP1/NR4A3/IL6/GRN/SMAD7/RORA/RC3H2/RC3H1/KMT5C/LYN/GATA3/SNX4/KMT5B/NOTCH2/AP1G1/RIF1/IRF8	26
GO:0045923	positive regulation of fatty acid metabolic process	7/746	41/21288	0.000501557	0.00346386	0.00215397	PPARA/NR4A3/ELOVL5/KAT2B/PTGS2/LPGAT1/AKT2	7
GO:0009199	ribonucleoside triphosphate metabolic process	22/746	286/21288	0.000505312	0.00348537	0.00216735	MTOR/RPTOR/HDAC4/STAT3/HK2/IFNG/TAFAZZIN/ZBTB7A/LRRK2/PPARA/IGF1/P2RX7/PARP1/ATP5MC2/PRXL2C/KAT2B/NUPR1/DNM1L/ATP6V1B2/INSR/SDHC/FOXK1	22
GO:0014909	smooth muscle cell migration	12/746	111/21288	0.000518887	0.00356997	0.00221996	BCL2/LRP1/SRC/TPM1/NF1/NR4A3/SERPINE1/IGF1/FOXO4/CRK/MDM2/MAP3K7	12
GO:0031398	positive regulation of protein ubiquitination	12/746	111/21288	0.000518887	0.00356997	0.00221996	TRAF6/PTEN/LRRK2/PTEN/DDX3X/MARCHF7/CDC20/ARRDC3/TRIB3/RPS2/XIAP/UBB	12
GO:0051895	negative regulation of focal adhesion assembly	5/746	20/21288	0.000521399	0.00357822	0.00222509	PTEN/SRC/PTEN/DLC1/THBS1	5
GO:0150118	negative regulation of cell-substrate junction organization	5/746	20/21288	0.000521399	0.00357822	0.00222509	PTEN/SRC/PTEN/DLC1/THBS1	5
GO:0030968	endoplasmic reticulum unfolded protein response	10/746	81/21288	0.000522825	0.00358349	0.00222837	BAK1/BCL2L11/CCND1/BAX/HERPUD1/STC2/YOD1/TMED2/EIF2AK2/DNAJB9	10
GO:0003171	atrioventricular valve development	6/746	30/21288	0.000524489	0.00358588	0.00222985	SMAD4/CCN1/NOTCH1/ACVR1/SOX4/MDM2	6
GO:0060575	intestinal epithelial cell differentiation	6/746	30/21288	0.000524489	0.00358588	0.00222985	CDKN1A/SRC/YAP1/GATA6/KLF5/FZD5	6
GO:0031663	lipopolysaccharide-mediated signaling pathway	9/746	67/21288	0.000526916	0.00359795	0.00223736	PRKCE/MAPK14/TRAF6/AKT1/TNFAIP3/PRDX2/MAPK3/IRAK1/LYN	9
GO:0046209	nitric oxide metabolic process	11/746	96/21288	0.000534766	0.00364698	0.00226785	KLF4/AKT1/JAK2/EDN1/IFNG/PPARA/RORA/PTGS2/INSR/NFATC3/RAC1	11
GO:0046622	positive regulation of organ growth	8/746	54/21288	0.000547372	0.00372363	0.00231551	MAPK14/AKT1/EDN1/NOTCH1/IGF1/YAP1/CDK1/GATA6	8
GO:1990089	response to nerve growth factor	8/746	54/21288	0.000547372	0.00372363	0.00231551	NTRK3/AKT1/PARP1/EHD1/KIDINS220/FOXO3/CRK/ARPC3	8
GO:0002688	regulation of leukocyte chemotaxis	14/746	144/21288	0.000548769	0.00372384	0.00231564	VEGFA/EDN1/HMGB1/SERPINE1/IL6/MAPK3/THBS1/ADAM17/AKIRIN1/LYN/DNM1L/DUSP1/RAC1/ADAM10	14
GO:0014902	myotube differentiation	14/746	144/21288	0.000548769	0.00372384	0.00231564	MTOR/HDAC4/MAPK14/BCL2/HDAC5/NOTCH1/PIEZO1/IGF1/CFLAR/EHD1/ADAMTS5/PPP3CA/KLF5/PLEC	14
GO:0022604	regulation of cell morphogenesis	21/746	269/21288	0.000554027	0.00375484	0.00233492	VEGFA/EZR/SRC/TPM1/TIAM1/DLC1/CAPRIN1/EPHA4/BRWD1/PALM2AKAP2/MACF1/CRK/CDC42EP3/STAU2/ARC/RAC1/ZMPSTE24/DHX36/MARK2/CUX1/PHIP	21
GO:0043367	CD4-positive, alpha-beta T cell differentiation	12/746	112/21288	0.000563014	0.00380628	0.00236691	MTOR/STAT3/IFNG/BCL6/HMGB1/IL6/SMAD7/RORA/RC3H2/RC3H1/GATA3/SH3RF1	12
GO:0097306	cellular response to alcohol	12/746	112/21288	0.000563014	0.00380628	0.00236691	PRKCE/KLF4/AKT1/CREB1/PAX6/IGF1R/CDK4/TP53INP1/LARP1/FOXO3/MDM2/PTCH1	12
GO:2001243	negative regulation of intrinsic apoptotic signaling pathway	13/746	128/21288	0.000565194	0.0038121	0.00237052	BCL2/AKT1/SRC/LRRK2/HERPUD1/DDX3X/TMBIM6/MARCHF7/PARK7/PTGS2/MDM2/IVNS1ABP/RRN3	13
GO:0007611	learning or memory	24/746	327/21288	0.000565273	0.0038121	0.00237052	EGFR/PTEN/ITGA5/SRC/PTEN/CREB1/NF1/PAX6/CSMD1/KRAS/RASGRF1/SRF/BTG2/ATXN1/LDLR/EIF4EBP2/FEN1/KAT2B/PTGS2/INSR/DDHD2/ARC/VLDLR/YTHDF1	24
GO:0045648	positive regulation of erythrocyte differentiation	7/746	42/21288	0.000583894	0.00391717	0.00243586	MED1/MAPK14/STAT3/ETS1/HMGB2/FOXO3/FAM210B	7
GO:0048143	astrocyte activation	7/746	42/21288	0.000583894	0.00391717	0.00243586	ZEB2/EGFR/IFNG/LRP1/IL6/GRN/LDLR	7
GO:0051385	response to mineralocorticoid	7/746	42/21288	0.000583894	0.00391717	0.00243586	CDKN1A/EDN1/SRC/IGF1R/PARP1/FOXO3/SH3RF1	7
GO:0060421	positive regulation of heart growth	7/746	42/21288	0.000583894	0.00391717	0.00243586	MAPK14/EDN1/NOTCH1/IGF1/YAP1/CDK1/GATA6	7
GO:2001057	reactive nitrogen species metabolic process	11/746	97/21288	0.000584448	0.00391717	0.00243586	KLF4/AKT1/JAK2/EDN1/IFNG/PPARA/RORA/PTGS2/INSR/NFATC3/RAC1	11
GO:0021987	cerebral cortex development	14/746	145/21288	0.00058829	0.00393618	0.00244768	EGFR/NF1/PAX6/TRA2B/BAX/RHOA/RTN4/H2AX/CRK/YWHAE/SRGAP2/SLC38A2/BBS2/CSNK2A2	14
GO:0098732	macromolecule deacylation	9/746	68/21288	0.000588729	0.00393618	0.00244768	HDAC4/IFNG/SIRT7/LYPLA2/WDR5/KAT2B/NEK3/ABHD13/TADA2A	9
GO:0010998	regulation of translational initiation by eIF2 alpha phosphorylation	4/746	12/21288	0.00059126	0.00394342	0.00245219	STK35/TMED2/EIF2AK2/FECH	4
GO:0071394	cellular response to testosterone stimulus	4/746	12/21288	0.00059126	0.00394342	0.00245219	AR/IGF1R/SLC39A9/NCOA4	4
GO:0072523	purine-containing compound catabolic process	15/746	162/21288	0.000592655	0.00394789	0.00245497	MTOR/RPTOR/HDAC4/STAT3/HK2/IFNG/ZBTB7A/PPARA/IGF1/P2RX7/PRXL2C/KAT2B/NUPR1/INSR/FOXK1	15
GO:0002685	regulation of leukocyte migration	21/746	271/21288	0.000610135	0.00405937	0.00252429	VEGFA/AKT1/ABL2/EDN1/HMGB1/NF1/GP1BA/SERPINE1/IL6/RHOA/MAPK3/THBS1/ADAM17/AKIRIN1/LYN/DNM1L/CRK/DUSP1/MIA3/RAC1/ADAM10	21
GO:0002066	columnar/cuboidal epithelial cell development	8/746	55/21288	0.000621165	0.00411767	0.00256054	CDKN1A/AKT1/SRC/PAX6/YAP1/CDK6/KLF5/FZD5	8
GO:0033047	regulation of mitotic sister chromatid segregation	8/746	55/21288	0.000621165	0.00411767	0.00256054	CENPF/HNRNPU/CCNB1/CDK1/CDC20/KAT2B/TTK/DUSP1	8
GO:1990928	response to amino acid starvation	8/746	55/21288	0.000621165	0.00411767	0.00256054	MTOR/CDKN1A/MAPK3/LARP1/RNF167/DAP/SLC38A2/EIF2AK2	8
GO:0048880	sensory system development	30/746	450/21288	0.000624176	0.0041326	0.00256983	ZEB1/VEGFA/MED1/KLF4/BCL2/BAK1/EGFR/STAT3/DLL4/CASP2/PTPRM/YY1/NOTCH1/NF1/PAX6/BAX/SRF/SOX4/VIM/GATA3/STAU2/TBC1D20/NECTIN3/FZD5/NFIA/NFIB/NOTCH2/KDM5B/HIPK2/FAT3	30
GO:0010592	positive regulation of lamellipodium assembly	6/746	31/21288	0.000631283	0.00416448	0.00258965	MTOR/PIK3CA/AKIRIN1/CDC42/RAC1/NCKAP1	6
GO:0022011	myelination in peripheral nervous system	6/746	31/21288	0.000631283	0.00416448	0.00258965	AKT1/NF1/PARD3/DICER1/PLEC/AKT2	6
GO:0032292	peripheral nervous system axon ensheathment	6/746	31/21288	0.000631283	0.00416448	0.00258965	AKT1/NF1/PARD3/DICER1/PLEC/AKT2	6
GO:0014823	response to activity	10/746	83/21288	0.000635921	0.00418494	0.00260238	ZEB1/EDN1/HDAC5/PIK3CA/KL/IL6/CDK1/SLC38A2/GCLM/ADSL	10
GO:0061900	glial cell activation	10/746	83/21288	0.000635921	0.00418494	0.00260238	ZEB2/EGFR/JAK2/IFNG/LRP1/LRRK2/IL6/GRN/LDLR/CTSC	10
GO:0003231	cardiac ventricle development	13/746	130/21288	0.000655268	0.00430706	0.00267832	MED1/SMAD4/DLL4/CCN1/NOTCH1/TPM1/ACVR1/SOX4/SMAD7/HEG1/GATA3/MDM2/ZMPSTE24	13
GO:0010507	negative regulation of autophagy	12/746	114/21288	0.000660768	0.00433798	0.00269754	TP53/MTOR/RPTOR/BCL2/MCL1/AKT1/STAT3/LRRK2/PIK3CA/NUPR1/DAP/FOXK1	12
GO:0043371	negative regulation of CD4-positive, alpha-beta T cell differentiation	5/746	21/21288	0.000664735	0.00434831	0.00270396	BCL6/HMGB1/SMAD7/RC3H2/RC3H1	5
GO:0097284	hepatocyte apoptotic process	5/746	21/21288	0.000664735	0.00434831	0.00270396	PIK3CG/PPARA/IGF1R/ADAR/CFLAR	5
GO:0097734	extracellular exosome biogenesis	5/746	21/21288	0.000664735	0.00434831	0.00270396	CD34/IFNG/SDC1/RAB11A/TSG101	5
GO:0072595	maintenance of protein localization in organelle	7/746	43/21288	0.000676613	0.0044207	0.00274898	AKT1/HK2/HNRNPU/PARK7/INSIG2/TMED2/INSIG1	7
GO:0016311	dephosphorylation	25/746	351/21288	0.000678293	0.00442107	0.00274921	INPPL1/MTOR/IFNG/PTEN/PTPRM/SRC/PHLPP2/PTEN/MTMR3/DLC1/DUSP6/PTPN14/MFHAS1/YWHAB/PPP4R3A/PPP3CA/DUSP1/YWHAE/SACM1L/CALM2/PPP1CC/PPP2CB/PTPRJ/CTTNBP2NL/DUSP14	25
GO:0043588	skin development	25/746	351/21288	0.000678293	0.00442107	0.00274921	MED1/KLF4/BCL2/CDKN1A/EGFR/SMAD4/NOTCH1/NF1/PAX6/SRF/CFLAR/UGCG/TXNIP/YAP1/TSG101/PPP3CA/GATA6/TRAF3IP2/PUM2/ARRDC3/FOSL2/DHCR24/ZFP36/PLEC/ZMPSTE24	25
GO:0032465	regulation of cytokinesis	11/746	99/21288	0.000695403	0.00452718	0.0028152	PRKCE/UVRAG/IGF1R/RHOA/RAB11A/BIRC6/ECT2/CDC42/KLHL21/CALM2/KLHL9	11
GO:0034605	cellular response to heat	10/746	84/21288	0.000699621	0.00454379	0.00282552	MTOR/CDKN1A/NF1/THBS1/IRAK1/LYN/PTGS2/YWHAE/HSPA6/DHX36	10
GO:0070227	lymphocyte apoptotic process	10/746	84/21288	0.000699621	0.00454379	0.00282552	TP53/BCL2/BAK1/AKT1/BCL6/BCL2L11/BAX/P2RX7/LYN/TRAF3IP2	10
GO:0030521	androgen receptor signaling pathway	8/746	56/21288	0.00070278	0.00455887	0.0028349	ZBTB7A/DDX5/AR/NCOR2/RHOA/ARID1A/DDX17/PARK7	8
GO:0000045	autophagosome assembly	13/746	131/21288	0.00070466	0.00456563	0.0028391	MTOR/TRAF6/LRRK2/MTMR3/TP53INP1/MOAP1/SNX18/PIP4K2B/NUPR1/SNX4/RB1CC1/WIPI2/PIKFYVE	13
GO:0048024	regulation of mRNA splicing, via spliceosome	12/746	115/21288	0.000714742	0.00461996	0.00287289	ZBTB7A/DDX5/TRA2B/REST/HNRNPU/SON/DDX17/NCBP1/CELF1/HNRNPL/RBM39/CLNS1A	12
GO:0090100	positive regulation of transmembrane receptor protein serine/threonine kinase signaling pathway	12/746	115/21288	0.000714742	0.00461996	0.00287289	ZEB2/SMAD2/JAK2/SMAD4/CCN1/NOTCH1/ACVR1/THBS1/PARP1/GATA6/NOTCH2/HIPK2	12
GO:0048705	skeletal system morphogenesis	19/746	237/21288	0.00072499	0.00468065	0.00291063	ZEB1/INPPL1/HOXD10/FGFR3/MAPK14/SMAD2/SATB2/RUNX2/CCN2/HOXB3/HOXA1/SOX6/SGPL1/P2RX7/INSIG2/HOXA3/FOSL2/ZMPSTE24/INSIG1	19
GO:0071674	mononuclear cell migration	20/746	256/21288	0.000735864	0.00474524	0.00295079	AKT1/ABL2/PIK3CG/HMGB1/SERPINE1/IL6/RHOA/MAPK3/THBS1/ADAM17/AKIRIN1/CKLF/LYN/CDC42/CRK/DUSP1/GATA3/MIA3/ADAM10/PLEC	20
GO:0000075	cell cycle checkpoint signaling	18/746	219/21288	0.00074155	0.00477625	0.00297008	TP53/MAPK14/CDKN1A/CASP2/E2F1/CENPF/CCND1/FOXO4/H2AX/CCNG1/CCNB1/CDK1/CDC20/TTK/DUSP1/MDM2/NABP2/CHEK1	18
GO:0003299	muscle hypertrophy in response to stress	6/746	32/21288	0.000754181	0.00484044	0.00300999	HDAC4/SMAD4/LMNA/PPP3CA/GATA6/CAMTA2	6
GO:0014887	cardiac muscle adaptation	6/746	32/21288	0.000754181	0.00484044	0.00300999	HDAC4/SMAD4/LMNA/PPP3CA/GATA6/CAMTA2	6
GO:0014898	cardiac muscle hypertrophy in response to stress	6/746	32/21288	0.000754181	0.00484044	0.00300999	HDAC4/SMAD4/LMNA/PPP3CA/GATA6/CAMTA2	6
GO:0051145	smooth muscle cell differentiation	10/746	85/21288	0.000768489	0.00492647	0.00306349	ZEB1/VEGFA/NOTCH1/PDCD4/ACVR1/SRF/FOXO4/GATA6/NFATC3/NOTCH2	10
GO:0045663	positive regulation of myoblast differentiation	7/746	44/21288	0.000780619	0.00499248	0.00310454	MAPK14/SOX4/ARID1A/HIF1AN/ARID2/AKIRIN1/PHF10	7
GO:1902742	apoptotic process involved in development	7/746	44/21288	0.000780619	0.00499248	0.00310454	BAK1/CCN1/NOTCH1/BCL2L11/BAX/FZD5/CHEK1	7
GO:0120032	regulation of plasma membrane bounded cell projection assembly	18/746	220/21288	0.000781912	0.00499489	0.00310604	MTOR/AKT1/PIK3CA/SRF/P2RX7/RAB11A/AKIRIN1/MARCHF7/YAP1/HRAS/CDC42/KLF5/CYLD/CDC42EP3/STAU2/GAP43/RAC1/NCKAP1	18
GO:0014911	positive regulation of smooth muscle cell migration	8/746	57/21288	0.000792813	0.00505268	0.00314197	BCL2/SRC/NR4A3/IGF1/FOXO4/CRK/MDM2/MAP3K7	8
GO:0035601	protein deacylation	8/746	57/21288	0.000792813	0.00505268	0.00314197	HDAC4/IFNG/SIRT7/LYPLA2/WDR5/KAT2B/NEK3/TADA2A	8
GO:0097305	response to alcohol	22/746	296/21288	0.000799283	0.00508796	0.00316391	PRKCE/KLF4/CDKN1A/BAK1/AKT1/SMAD2/PPARA/CREB1/PAX6/IGF1R/CDK4/TP53INP1/PARP1/LARP1/CDK1/FOXO3/MDM2/PTCH1/GABBR1/HPGD/FECH/SH3RF1	22
GO:0006303	double-strand break repair via nonhomologous end joining	9/746	71/21288	0.00081065	0.00514829	0.00320142	ZBTB7A/HMGB1/UVRAG/NUDT16L1/KMT5C/HMGB2/KMT5B/TOP2B/RIF1	9
GO:0032922	circadian regulation of gene expression	9/746	71/21288	0.00081065	0.00514829	0.00320142	PPARA/ZFHX3/HNRNPU/RORA/PER2/ID2/EGR1/RBM4B/PPP1CC	9
GO:0071482	cellular response to light stimulus	13/746	133/21288	0.000812886	0.00515648	0.00320652	TP53/MAPK14/CDKN1A/BAK1/YY1/CDC25A/BAX/TP53INP1/PARP1/MDM2/DHX36/METTL3/AKT2	13
GO:0071901	negative regulation of protein serine/threonine kinase activity	11/746	101/21288	0.00082333	0.0052106	0.00324017	CDKN1A/AKT1/PTEN/PTEN/PDCD4/CDKN2A/NF1/HEG1/LYN/DUSP1/PTPRJ	11
GO:1903312	negative regulation of mRNA metabolic process	11/746	101/21288	0.00082333	0.0052106	0.00324017	MAPK14/ELAVL1/E2F1/IGF2BP1/FUS/HNRNPU/CSDE1/LARP1/TOB1/TRAF3IP2/ZFP36	11
GO:0010225	response to UV-C	4/746	13/21288	0.000830449	0.00521573	0.00324336	TP53/BAK1/YY1/MDM2	4
GO:0045737	positive regulation of cyclin-dependent protein serine/threonine kinase activity	4/746	13/21288	0.000830449	0.00521573	0.00324336	EGFR/AKT1/CCND1/ADAM17	4
GO:0071679	commissural neuron axon guidance	4/746	13/21288	0.000830449	0.00521573	0.00324336	VEGFA/ADAM17/PTCH1/NFIB	4
GO:1900152	negative regulation of nuclear-transcribed mRNA catabolic process, deadenylation-dependent decay	4/746	13/21288	0.000830449	0.00521573	0.00324336	IGF2BP1/HNRNPU/CSDE1/TOB1	4
GO:0043409	negative regulation of MAPK cascade	16/746	185/21288	0.000833069	0.00521573	0.00324336	LIF/SMAD4/EZR/PDCD4/NF1/IGF1R/P2RX7/DUSP6/EPHA4/FOXM1/LYN/CYLD/DUSP1/FKTN/ZMYND11/PTPRJ	16
GO:0035967	cellular response to topologically incorrect protein	12/746	117/21288	0.000833799	0.00521573	0.00324336	BAK1/BCL2L11/CCND1/BAX/HERPUD1/TMBIM6/STC2/YOD1/TMED2/DNAJC18/EIF2AK2/DNAJB9	12
GO:0140888	interferon-mediated signaling pathway	12/746	117/21288	0.000833799	0.00521573	0.00324336	TP53/MED1/HDAC4/RAF1/JAK2/IFNG/ADAR/IRAK1/YTHDF2/YTHDF3/AZI2/METTL3	12
GO:0046883	regulation of hormone secretion	22/746	297/21288	0.000835533	0.00521573	0.00324336	PRKCE/EGFR/LIF/JAK2/EDN1/IFNG/SMAD4/ACSL4/CREB1/TIAM1/IL6/SOX4/REST/PER2/CDK16/PPP3CA/SNX4/PIM3/SCG5/GABBR1/KDM5B/HNF4A	22
GO:0002040	sprouting angiogenesis	17/746	203/21288	0.000835541	0.00521573	0.00324336	VEGFA/KLF4/AKT1/HDAC5/DLL4/SMAD1/ITGA5/NOTCH1/SRF/RHOA/THBS1/EFNB2/CEMIP2/CDC42/PTGS2/EGR3/MIA3	17
GO:0023019	signal transduction involved in regulation of gene expression	5/746	22/21288	0.000835627	0.00521573	0.00324336	SMAD2/PAX6/PARP1/TRAF3IP2/HNF4A	5
GO:0072111	cell proliferation involved in kidney development	5/746	22/21288	0.000835627	0.00521573	0.00324336	LIN28A/CFLAR/EGR1/GATA3/PTCH1	5
GO:1903978	regulation of microglial cell activation	5/746	22/21288	0.000835627	0.00521573	0.00324336	LRRK2/IL6/GRN/LDLR/CTSC	5
GO:0050921	positive regulation of chemotaxis	15/746	168/21288	0.000864536	0.00539	0.00335173	VEGFA/NTRK3/EDN1/HMGB1/TIAM1/SERPINE1/IL6/MAPK3/THBS1/ADAM17/STX3/AKIRIN1/DNM1L/RAC1/ADAM10	15
GO:1903322	positive regulation of protein modification by small protein conjugation or removal	13/746	134/21288	0.000872027	0.00543049	0.00337691	HDAC4/TRAF6/PTEN/LRRK2/PTEN/DDX3X/MARCHF7/CDC20/ARRDC3/TRIB3/RPS2/XIAP/UBB	13
GO:0007584	response to nutrient	16/746	186/21288	0.000882615	0.00549015	0.00341401	MED1/MTOR/EGFR/ACSL1/PPARA/KL/IGF1R/SRF/STC2/NNT/KAT2B/PTGS2/MAP1B/MDM2/GCLM/ADSL	16
GO:0045861	negative regulation of proteolysis	21/746	279/21288	0.000886723	0.00550314	0.00342209	TP53/VEGFA/KLF4/RAF1/AKT1/BCL2L12/LRP1/SRC/LRRK2/SERPINE1/THBS1/DDX3X/EPHA4/MARCHF7/PARK7/MDM2/TIMP4/XIAP/HIPK2/SH3RF1/CSNK2A2	21
GO:0050807	regulation of synapse organization	21/746	279/21288	0.000886723	0.00550314	0.00342209	MAPK14/AKT1/PTEN/LRRK2/PTEN/NF1/TIAM1/NRP2/RHOA/CAPRIN1/EPHA4/CDC20/TUBB/CDC42/STAU2/SETD5/ARC/DLG5/YWHAZ/ADAM10/DHX36	21
GO:0000381	regulation of alternative mRNA splicing, via spliceosome	8/746	58/21288	0.000891883	0.00551148	0.00342727	ZBTB7A/DDX5/TRA2B/REST/HNRNPU/DDX17/CELF1/HNRNPL	8
GO:0019217	regulation of fatty acid metabolic process	11/746	102/21288	0.000894259	0.00551148	0.00342727	AKT1/PPARA/NR4A3/ELOVL5/KAT2B/INSIG2/PTGS2/TRIB3/LPGAT1/INSIG1/AKT2	11
GO:1900543	negative regulation of purine nucleotide metabolic process	6/746	33/21288	0.000894768	0.00551148	0.00342727	TP53/HDAC4/STAT3/PPARA/PARP1/NUPR1	6
GO:0031018	endocrine pancreas development	7/746	45/21288	0.000896857	0.00551148	0.00342727	BAK1/AKT1/PAX6/IL6/SOX4/CDK6/GATA6	7
GO:0051154	negative regulation of striated muscle cell differentiation	7/746	45/21288	0.000896857	0.00551148	0.00342727	HDAC4/SMAD4/HDAC5/YY1/NOTCH1/PPARA/SOX6	7
GO:0071526	semaphorin-plexin signaling pathway	7/746	45/21288	0.000896857	0.00551148	0.00342727	ERBB2/EDN1/NRP2/RHOA/SEMA4C/SEMA7A/RAC1	7
GO:0003208	cardiac ventricle morphogenesis	9/746	72/21288	0.000898182	0.00551148	0.00342727	MED1/SMAD4/DLL4/NOTCH1/TPM1/SOX4/SMAD7/HEG1/GATA3	9
GO:0030225	macrophage differentiation	9/746	72/21288	0.000898182	0.00551148	0.00342727	VEGFA/LIF/IFNG/PARP1/ID2/CDC42/GATA3/FOSL2/NR3C1	9
GO:0032835	glomerulus development	9/746	72/21288	0.000898182	0.00551148	0.00342727	BCL2/CD34/EDN1/NOTCH1/NOTCH3/CFLAR/PPP3CA/EGR1/NOTCH2	9
GO:0046902	regulation of mitochondrial membrane permeability	9/746	72/21288	0.000898182	0.00551148	0.00342727	TP53/BCL2/BAK1/HK2/NAIF1/BCL2L11/BAX/PMAIP1/RTL10	9
GO:0003012	muscle system process	31/746	482/21288	0.000920783	0.00563747	0.00350562	MTOR/HDAC4/EDN1/SMAD4/PIK3CG/TAFAZZIN/LMNA/YY1/NOTCH1/TPM1/PPARA/PIK3CA/TIAM1/NR4A3/SRF/IGF1/RHOA/JARID2/CFLAR/PARP1/DSG2/SMAD7/TPM4/PTGS2/FOXO3/PPP3CA/GATA6/CAMTA2/BBS2/CALM2/SSTR2	31
GO:0034470	ncRNA processing	31/746	482/21288	0.000920783	0.00563747	0.00350562	LIN28A/TP53/AKT1/SMAD2/STAT3/SIRT7/SMAD1/DDX5/AGO2/IL6/ADAR/DICER1/DDX17/RPP14/YTHDF2/DUS1L/INTS14/KAT2B/NCBP1/PUM2/RSL1D1/PUS7/THUMPD1/ZBTB8OS/EMG1/AARS1/NOLC1/ZMPSTE24/YRDC/METTL3/RRP1B	31
GO:0051057	positive regulation of small GTPase mediated signal transduction	10/746	87/21288	0.000922996	0.00563835	0.00350617	ERBB2/PIK3CG/SRC/NOTCH1/KRAS/RASGRF1/IGF1/CRK/RAC1/NOTCH2	10
GO:1903036	positive regulation of response to wounding	10/746	87/21288	0.000922996	0.00563835	0.00350617	PRKCE/MTOR/PRDX2/IGF1R/SERPINE1/THBS1/GRN/ACTG1/HRAS/PUM2	10
GO:0002366	leukocyte activation involved in immune response	25/746	359/21288	0.00093543	0.0057079	0.00354942	TP53/PRKCE/MTOR/STAT3/IFNG/LFNG/PIK3CG/BCL6/HMGB1/NR4A3/IL6/GRN/SMAD7/RORA/RC3H2/RC3H1/KMT5C/LYN/GATA3/SNX4/KMT5B/NOTCH2/AP1G1/RIF1/IRF8	25
GO:0071675	regulation of mononuclear cell migration	14/746	152/21288	0.000938504	0.00572026	0.0035571	AKT1/ABL2/HMGB1/SERPINE1/RHOA/MAPK3/THBS1/ADAM17/AKIRIN1/LYN/CRK/DUSP1/MIA3/ADAM10	14
GO:0006367	transcription initiation at RNA polymerase II promoter	15/746	170/21288	0.000975925	0.00594169	0.0036948	TP53/MED1/E2F3/SIRT7/HMGB1/CDK4/SRF/PWWP2A/MAZ/ARID1A/WDR5/KAT2B/CCNH/TAF7/DHX36	15
GO:0050680	negative regulation of epithelial cell proliferation	16/746	188/21288	0.000989252	0.00601611	0.00374108	ZEB1/MED1/DLL4/AR/PTPRM/NOTCH1/NF1/PAX6/THBS1/B4GALT1/EFNB2/NUPR1/CDK6/GATA3/PTCH1/NFIB	16
GO:0048857	neural nucleus development	9/746	73/21288	0.000993236	0.00603148	0.00375063	BCL2/RHOA/CKB/SEC24B/CDC42/YWHAE/CALM2/NFIB/YWHAH	9
GO:0009141	nucleoside triphosphate metabolic process	22/746	301/21288	0.000995113	0.00603148	0.00375063	MTOR/RPTOR/HDAC4/STAT3/HK2/IFNG/TAFAZZIN/ZBTB7A/LRRK2/PPARA/IGF1/P2RX7/PARP1/ATP5MC2/PRXL2C/KAT2B/NUPR1/DNM1L/ATP6V1B2/INSR/SDHC/FOXK1	22
GO:0061041	regulation of wound healing	14/746	153/21288	0.00100056	0.00603148	0.00375063	PRKCE/MTOR/EDN1/TNFAIP3/PTEN/PRDX2/PTEN/GP1BA/SERPINE1/THBS1/ACTG1/HRAS/CRK/TNFRSF12A	14
GO:1903052	positive regulation of proteolysis involved in protein catabolic process	14/746	153/21288	0.00100056	0.00603148	0.00375063	AKT1/PTEN/LRRK2/PTEN/TRIB2/HERPUD1/SMAD7/CTSC/CDC20/NUPR1/MDM2/TRIB3/BAG2/SH3RF1	14
GO:0031098	stress-activated protein kinase signaling cascade	8/746	59/21288	0.00100063	0.00603148	0.00375063	MAPK14/MAPK3/SEMA4C/FOXM1/LYN/EIF2AK2/ZMPSTE24/MAP3K7	8
GO:0038093	Fc receptor signaling pathway	8/746	59/21288	0.00100063	0.00603148	0.00375063	PRKCE/TRAF6/SRC/YES1/NR4A3/VAV3/LYN/MAP3K7	8
GO:0048008	platelet-derived growth factor receptor signaling pathway	8/746	59/21288	0.00100063	0.00603148	0.00375063	VEGFA/JAK2/LRP1/SRC/NR4A3/SGPL1/TXNIP/PTPRJ	8
GO:0070542	response to fatty acid	8/746	59/21288	0.00100063	0.00603148	0.00375063	EDN1/ACSL1/SRC/PIK3CA/CDK4/LDLR/PTGS2/FOXO3	8
GO:0048864	stem cell development	10/746	88/21288	0.0010093	0.00607698	0.00377893	BCL2/EDN1/PAX6/NRP2/ACVR1/MAPK3/SEMA4C/SEMA7A/CDC42/NOLC1	10
GO:0070849	response to epidermal growth factor	7/746	46/21288	0.00102631	0.00617261	0.00383839	ERBB2/MED1/EGFR/AKT1/MAPK3/CFLAR/ZFP36	7
GO:0007093	mitotic cell cycle checkpoint signaling	15/746	171/21288	0.00103602	0.00620395	0.00385788	TP53/CDKN1A/CASP2/CENPF/CCND1/FOXO4/CCNG1/CCNB1/CDK1/CDC20/TTK/DUSP1/MDM2/NABP2/CHEK1	15
GO:0002433	immune response-regulating cell surface receptor signaling pathway involved in phagocytosis	5/746	23/21288	0.00103722	0.00620395	0.00385788	PRKCE/SRC/YES1/VAV3/LYN	5
GO:0038096	Fc-gamma receptor signaling pathway involved in phagocytosis	5/746	23/21288	0.00103722	0.00620395	0.00385788	PRKCE/SRC/YES1/VAV3/LYN	5
GO:0051988	regulation of attachment of spindle microtubules to kinetochore	5/746	23/21288	0.00103722	0.00620395	0.00385788	HNRNPU/CCNB1/ECT2/KAT2B/CDC42	5
GO:0140112	extracellular vesicle biogenesis	5/746	23/21288	0.00103722	0.00620395	0.00385788	CD34/IFNG/SDC1/RAB11A/TSG101	5
GO:0022037	metencephalon development	12/746	120/21288	0.00104309	0.00623225	0.00387548	TP53/BCL2/PAX6/NCOR2/IGF1R/RORA/SEC24B/SEMA4C/CRK/AARS1/ARCN1/SSTR2	12
GO:0002292	T cell differentiation involved in immune response	11/746	104/21288	0.00105133	0.00627456	0.00390179	MTOR/STAT3/IFNG/BCL6/HMGB1/IL6/SMAD7/RORA/RC3H2/RC3H1/GATA3	11
GO:0045980	negative regulation of nucleotide metabolic process	6/746	34/21288	0.00105469	0.00628088	0.00390572	TP53/HDAC4/STAT3/PPARA/PARP1/NUPR1	6
GO:0070498	interleukin-1-mediated signaling pathway	6/746	34/21288	0.00105469	0.00628088	0.00390572	TRAF6/IL6/MAPK3/IRAK1/EGR1/MAP3K7	6
GO:0007051	spindle organization	18/746	226/21288	0.00106583	0.00632763	0.00393479	PTEN/EZR/UVRAG/PTEN/MAPRE1/RHOA/HNRNPU/RAB11A/CCNB1/CDC20/TUBB/CCNB2/TTK/BCCIP/TUBG2/SMC3/CLTC/TUBGCP3	18
GO:0010466	negative regulation of peptidase activity	14/746	154/21288	0.00106602	0.00632763	0.00393479	VEGFA/KLF4/RAF1/AKT1/BCL2L12/LRP1/SRC/SERPINE1/THBS1/DDX3X/PARK7/TIMP4/XIAP/SH3RF1	14
GO:0010977	negative regulation of neuron projection development	14/746	154/21288	0.00106602	0.00632763	0.00393479	PTEN/LRRK2/PTEN/EFNB2/EPHA4/RUFY3/SEMA4C/RTN4/CARM1/VIM/SEMA7A/MDM2/MYLIP/FAT3	14
GO:0045732	positive regulation of protein catabolic process	19/746	245/21288	0.0010775	0.00638882	0.00397284	AKT1/IFNG/TNFAIP3/EZR/LRP1/LRRK2/EGLN2/TRIB2/HERPUD1/LDLR/SMAD7/CDC20/NUPR1/MDM2/TRIB3/BAG2/VGLL4/MYLIP/SH3RF1	19
GO:0045600	positive regulation of fat cell differentiation	9/746	74/21288	0.00109628	0.00649307	0.00403767	MAPK14/AKT1/CREB1/HNRNPU/CARM1/ID2/PTGS2/KLF5/ZFP36	9
GO:0006809	nitric oxide biosynthetic process	10/746	89/21288	0.0011021	0.00652044	0.00405469	KLF4/AKT1/JAK2/EDN1/IFNG/RORA/PTGS2/INSR/NFATC3/RAC1	10
GO:0030856	regulation of epithelial cell differentiation	16/746	190/21288	0.00110662	0.0065401	0.00406691	ZEB1/VEGFA/MED1/RPTOR/LIF/IFNG/TP73/NOTCH1/PAX6/SERPINE1/KRAS/CCND1/YAP1/GATA3/PTCH1/ZFP36	16
GO:0002467	germinal center formation	4/746	14/21288	0.00113055	0.00665267	0.00413691	TNFAIP3/BCL6/ADAM17/RC3H1	4
GO:0003222	ventricular trabecula myocardium morphogenesis	4/746	14/21288	0.00113055	0.00665267	0.00413691	MED1/DLL4/NOTCH1/HEG1	4
GO:0031958	corticosteroid receptor signaling pathway	4/746	14/21288	0.00113055	0.00665267	0.00413691	JAK2/ARID1A/NR3C1/YWHAH	4
GO:0051645	Golgi localization	4/746	14/21288	0.00113055	0.00665267	0.00413691	UVRAG/CDC42/ARCN1/YWHAZ	4
GO:0021766	hippocampus development	11/746	105/21288	0.001138	0.0066677	0.00414626	PTEN/PHLPP2/PTEN/IGF1R/SRF/BTG2/CDK6/FXR2/CRK/YWHAE/BBS2	11
GO:0034620	cellular response to unfolded protein	11/746	105/21288	0.001138	0.0066677	0.00414626	BAK1/BCL2L11/CCND1/BAX/HERPUD1/TMBIM6/STC2/YOD1/TMED2/EIF2AK2/DNAJB9	11
GO:0043255	regulation of carbohydrate biosynthetic process	11/746	105/21288	0.001138	0.0066677	0.00414626	AKT1/SIRT7/PPARA/IGF1/MTCL2/WDR5/KAT2B/INSR/NR3C1/AKT2/CLTC	11
GO:0060993	kidney morphogenesis	11/746	105/21288	0.001138	0.0066677	0.00414626	VEGFA/BCL2/LIF/SMAD4/LRRK2/SOX4/PPP3CA/GATA3/PTCH1/HOXD11/ZMPSTE24	11
GO:0007030	Golgi organization	15/746	173/21288	0.00116561	0.00681858	0.00424009	VPS51/LRRK2/MAPK3/SEC23IP/CAMSAP2/CDK1/CDC42/VTI1B/TMED2/ATL2/TBC1D20/TRAPPC12/RAB2A/YWHAZ/LYSMD3	15
GO:0005978	glycogen biosynthetic process	7/746	47/21288	0.00117001	0.00681858	0.00424009	AKT1/IGF1/PER2/GYS2/INSR/GYG1/AKT2	7
GO:0009250	glucan biosynthetic process	7/746	47/21288	0.00117001	0.00681858	0.00424009	AKT1/IGF1/PER2/GYS2/INSR/GYG1/AKT2	7
GO:0055010	ventricular cardiac muscle tissue morphogenesis	7/746	47/21288	0.00117001	0.00681858	0.00424009	MED1/SMAD4/DLL4/NOTCH1/TPM1/SMAD7/HEG1	7
GO:0070316	regulation of G0 to G1 transition	7/746	47/21288	0.00117001	0.00681858	0.00424009	MED1/FOXO4/ARID1A/ARID2/DPF2/PHF10/CHEK1	7
GO:0044344	cellular response to fibroblast growth factor stimulus	12/746	122/21288	0.00120553	0.00700884	0.0043584	FGFR3/DLL4/RUNX2/CCN2/PAX6/KL/THBS1/EGR3/GATA3/GCLM/ZFP36/KDM5B	12
GO:0062014	negative regulation of small molecule metabolic process	12/746	122/21288	0.00120553	0.00700884	0.0043584	TP53/HDAC4/AKT1/STAT3/PPARA/REST/PARP1/MTCL2/NUPR1/INSIG2/TRIB3/INSIG1	12
GO:0001890	placenta development	14/746	156/21288	0.00120778	0.00700884	0.0043584	MED1/MAPK14/EGFR/LIF/AKT1/CCN1/PARP1/STC2/STOX2/BIRC6/PTGS2/TMED2/FZD5/NOTCH2	14
GO:0045428	regulation of nitric oxide biosynthetic process	9/746	75/21288	0.0012078	0.00700884	0.0043584	KLF4/AKT1/JAK2/EDN1/IFNG/PTGS2/INSR/NFATC3/RAC1	9
GO:0050803	regulation of synapse structure or activity	21/746	286/21288	0.00121143	0.0070224	0.00436683	MAPK14/AKT1/PTEN/LRRK2/PTEN/NF1/TIAM1/NRP2/RHOA/CAPRIN1/EPHA4/CDC20/TUBB/CDC42/STAU2/SETD5/ARC/DLG5/YWHAZ/ADAM10/DHX36	21
GO:0044409	symbiont entry into host	17/746	210/21288	0.00121469	0.00703386	0.00437396	EGFR/CLEC5A/HMGB1/ITGA5/SRC/UVRAG/SLC7A1/LDLR/EFNB2/SLC1A5/SLC3A2/P4HB/CDK1/SCARB2/INSR/NECTIN3/PIKFYVE	17
GO:0050684	regulation of mRNA processing	13/746	139/21288	0.00122464	0.00708393	0.00440509	ZBTB7A/DDX5/TRA2B/REST/HNRNPU/SON/DDX17/NCBP1/CELF1/HNRNPL/RBM39/CLNS1A/DHX36	13
GO:0050869	negative regulation of B cell activation	6/746	35/21288	0.00123566	0.00713068	0.00443416	TNFAIP3/BCL6/HMGB3/RC3H1/LYN/ID2	6
GO:1904996	positive regulation of leukocyte adhesion to vascular endothelial cell	6/746	35/21288	0.00123566	0.00713068	0.00443416	TRAF6/GP1BA/IL6/RHOA/ETS1/IRAK1	6
GO:0051056	regulation of small GTPase mediated signal transduction	24/746	346/21288	0.00123665	0.00713068	0.00443416	ERBB2/RAF1/ABL2/PIK3CG/BCL6/SRC/NOTCH1/NF1/TIAM1/KRAS/RASGRF1/DLC1/IGF1/VAV3/HEG1/ECT2/FOXM1/CRK/SRGAP2/RAC1/NOTCH2/PPP2CB/TRIO/CYTH1	24
GO:0043616	keratinocyte proliferation	8/746	61/21288	0.00124988	0.00719175	0.00447214	ZEB1/MED1/CDKN1A/EFNB2/YAP1/PTCH1/NOTCH2/ZFP36	8
GO:1900087	positive regulation of G1/S transition of mitotic cell cycle	8/746	61/21288	0.00124988	0.00719175	0.00447214	RPTOR/EGFR/AKT1/CCND1/ADAM17/DDX3X/MDM2/CCNE2	8
GO:0003283	atrial septum development	5/746	24/21288	0.00127274	0.00728486	0.00453004	CCN1/ACVR1/SOX4/MDM2/NOTCH2	5
GO:0034260	negative regulation of GTPase activity	5/746	24/21288	0.00127274	0.00728486	0.00453004	LRRK2/HRAS/TMED2/RRP1B/CPEB2	5
GO:0043153	entrainment of circadian clock by photoperiod	5/746	24/21288	0.00127274	0.00728486	0.00453004	TP53/PER2/ID2/RBM4B/PPP1CC	5
GO:0043555	regulation of translation in response to stress	5/746	24/21288	0.00127274	0.00728486	0.00453004	DDX3X/STK35/TMED2/EIF2AK2/FECH	5
GO:0046579	positive regulation of Ras protein signal transduction	5/746	24/21288	0.00127274	0.00728486	0.00453004	SRC/NOTCH1/RASGRF1/IGF1/NOTCH2	5
GO:0051321	meiotic cell cycle	23/746	327/21288	0.00128979	0.0073747	0.00458591	LIF/EDN1/LFNG/SIRT7/PTEN/PTEN/BCL2L11/CDC25A/YTHDF2/H2AX/RAD51C/CDC20/CCNB2/TTK/DUSP1/INSR/TUBG2/SMC3/TOP2B/UBB/CCNE2/METTL3/TUBGCP3	23
GO:1905037	autophagosome organization	13/746	140/21288	0.00130778	0.0074697	0.00464498	MTOR/TRAF6/LRRK2/MTMR3/TP53INP1/MOAP1/SNX18/PIP4K2B/NUPR1/SNX4/RB1CC1/WIPI2/PIKFYVE	13
GO:0035019	somatic stem cell population maintenance	9/746	76/21288	0.0013283	0.00754367	0.00469098	KLF4/RAF1/LIF/STAT3/SOX4/REST/YAP1/KLF10/RIF1	9
GO:0006476	protein deacetylation	7/746	48/21288	0.001329	0.00754367	0.00469098	HDAC4/IFNG/SIRT7/WDR5/KAT2B/NEK3/TADA2A	7
GO:0033574	response to testosterone	7/746	48/21288	0.001329	0.00754367	0.00469098	EDN1/AR/IGF1R/THBS1/CFLAR/SLC39A9/NCOA4	7
GO:1903426	regulation of reactive oxygen species biosynthetic process	7/746	48/21288	0.001329	0.00754367	0.00469098	PPARA/RHOA/CFLAR/PARK7/FOXO3/CLCN3/PIKFYVE	7
GO:0000422	autophagy of mitochondrion	11/746	107/21288	0.00132904	0.00754367	0.00469098	TP53/HK2/TAFAZZIN/HAX1/PARK7/DNM1L/RB1CC1/FZD5/WIPI2/MARK2/CSNK2A2	11
GO:1903321	negative regulation of protein modification by small protein conjugation or removal	11/746	107/21288	0.00132904	0.00754367	0.00469098	PRKCE/AKT1/TNFAIP3/SIRT7/SOX4/SMAD7/PER2/MARCHF7/PARK7/IVNS1ABP/BAG2	11
GO:0002221	pattern recognition receptor signaling pathway	23/746	328/21288	0.00134255	0.00761242	0.00473373	PRKCE/TRAF6/AKT1/TNFAIP3/HMGB1/SRC/RIGI/IRAK1/PARP1/DDX3X/MFHAS1/DHX33/RTN4/LYN/CYLD/YWHAE/TAX1BP1/PUM2/ZDHHC18/XIAP/EIF2AK2/EPG5/MAP3K7	23
GO:0050890	cognition	26/746	389/21288	0.0013484	0.00763766	0.00474942	EGFR/PTEN/ITGA5/SRC/PTEN/CREB1/NF1/PAX6/CSMD1/HOXA1/KRAS/RASGRF1/SRF/BTG2/ATXN1/LDLR/EIF4EBP2/FEN1/KAT2B/PTGS2/INSR/DDHD2/SETD5/ARC/VLDLR/YTHDF1	26
GO:0002761	regulation of myeloid leukocyte differentiation	14/746	158/21288	0.001365	0.00772369	0.00480292	MTOR/RPTOR/TRAF6/LIF/IFNG/HAX1/CREB1/NF1/LYN/CDK6/ID2/PPP3CA/KLF10/NOTCH2	14
GO:0008544	epidermis development	28/746	431/21288	0.00137493	0.00777179	0.00483283	MED1/KLF4/BCL2/CDKN1A/EGFR/SMAD4/CCN2/NOTCH1/PPARA/NF1/PAX6/SRF/CFLAR/UGCG/SEC24B/TXNIP/YAP1/TSG101/PPP3CA/GATA6/ALDH3A2/INSR/PUM2/PTCH1/FOSL2/ZFP36/PLEC/ZMPSTE24	28
GO:1903409	reactive oxygen species biosynthetic process	8/746	62/21288	0.00139178	0.00785888	0.00488699	PPARA/NOX4/RHOA/CFLAR/PARK7/FOXO3/CLCN3/PIKFYVE	8
GO:0050870	positive regulation of T cell activation	26/746	390/21288	0.00139818	0.00788682	0.00490436	MTOR/TRAF6/AKT1/JAK2/ABL2/IFNG/BCL6/HMGB1/SRC/YES1/PIK3CA/IL6/IGF1/RHOA/SLC7A1/SOX4/EFNB2/ARID1A/ARID2/LYN/FOXO3/PPP3CA/CYLD/EGR3/GATA3/PHF10	26
GO:0009306	protein secretion	27/746	411/21288	0.00141461	0.00797126	0.00495687	PRKCE/EGFR/RAF1/SMAD2/JAK2/IFNG/ACSL4/TIAM1/IL6/IGF1/SOX4/REST/P2RX7/PER2/IER3IP1/CDK16/RAB3B/PARK7/DNM1L/PPP3CA/M6PR/TMED2/MIA3/PIM3/AP1G1/HNF4A/TMEM167A	27
GO:0006112	energy reserve metabolic process	10/746	92/21288	0.00142312	0.00799442	0.00497127	MTOR/AKT1/KL/IGF1/PER2/GYS2/INSR/GYG1/PPP1CC/AKT2	10
GO:0042093	T-helper cell differentiation	10/746	92/21288	0.00142312	0.00799442	0.00497127	MTOR/STAT3/BCL6/HMGB1/IL6/SMAD7/RORA/RC3H2/RC3H1/GATA3	10
GO:1901224	positive regulation of non-canonical NF-kappaB signal transduction	10/746	92/21288	0.00142312	0.00799442	0.00497127	EGFR/EDN1/PDCD4/RHOA/DDX3X/RC3H2/RC3H1/TERF2IP/EIF2AK2/MAP3K7	10
GO:0015980	energy derivation by oxidation of organic compounds	25/746	370/21288	0.00142463	0.00799464	0.00497141	TP53/MTOR/AKT1/IFNG/TAFAZZIN/PIK3CA/NR4A3/KL/IGF1/RHOA/PER2/NNT/CCNB1/CDK1/PARK7/NUPR1/GYS2/INSR/SDHC/PUM2/GYG1/PLEC/PPP1CC/ADSL/AKT2	25
GO:0010614	negative regulation of cardiac muscle hypertrophy	6/746	36/21288	0.00143943	0.00806113	0.00501275	SMAD4/LMNA/YY1/NOTCH1/PPARA/JARID2	6
GO:0045943	positive regulation of transcription by RNA polymerase I	6/746	36/21288	0.00143943	0.00806113	0.00501275	ERBB2/MTOR/SIRT7/SMARCA5/DHX33/CARM1	6
GO:0003281	ventricular septum development	9/746	77/21288	0.00145829	0.00815	0.00506802	SMAD4/CCN1/NOTCH1/ACVR1/SOX4/SMAD7/HEG1/GATA3/MDM2	9
GO:0080164	regulation of nitric oxide metabolic process	9/746	77/21288	0.00145829	0.00815	0.00506802	KLF4/AKT1/JAK2/EDN1/IFNG/PTGS2/INSR/NFATC3/RAC1	9
GO:0035592	establishment of protein localization to extracellular region	27/746	412/21288	0.00146501	0.00817913	0.00508613	PRKCE/EGFR/RAF1/SMAD2/JAK2/IFNG/ACSL4/TIAM1/IL6/IGF1/SOX4/REST/P2RX7/PER2/IER3IP1/CDK16/RAB3B/PARK7/DNM1L/PPP3CA/M6PR/TMED2/MIA3/PIM3/AP1G1/HNF4A/TMEM167A	27
GO:0001824	blastocyst development	13/746	142/21288	0.00148819	0.00828019	0.00514898	KLF4/SRF/IGF1/RTN4/YAP1/BCOR/NCAPG2/ASF1B/EMG1/CHEK1/PPP1CC/CNOT2/CNOT1	13
GO:0003376	sphingosine-1-phosphate receptor signaling pathway	4/746	15/21288	0.00149918	0.00828019	0.00514898	AKT1/PIK3CG/EZR/RAC1	4
GO:0043558	regulation of translational initiation in response to stress	4/746	15/21288	0.00149918	0.00828019	0.00514898	STK35/TMED2/EIF2AK2/FECH	4
GO:0045725	positive regulation of glycogen biosynthetic process	4/746	15/21288	0.00149918	0.00828019	0.00514898	AKT1/IGF1/INSR/AKT2	4
GO:0060019	radial glial cell differentiation	4/746	15/21288	0.00149918	0.00828019	0.00514898	STAT3/RHOA/GAP43/METTL3	4
GO:0070262	peptidyl-serine dephosphorylation	4/746	15/21288	0.00149918	0.00828019	0.00514898	PPP3CA/DUSP1/YWHAE/PPP2CB	4
GO:1901722	regulation of cell proliferation involved in kidney development	4/746	15/21288	0.00149918	0.00828019	0.00514898	LIN28A/CFLAR/EGR1/GATA3	4
GO:1903894	regulation of IRE1-mediated unfolded protein response	4/746	15/21288	0.00149918	0.00828019	0.00514898	BAK1/BCL2L11/BAX/DNAJB9	4
GO:2000671	regulation of motor neuron apoptotic process	4/746	15/21288	0.00149918	0.00828019	0.00514898	ERBB3/BCL2/BAX/RHOA	4
GO:2001034	positive regulation of double-strand break repair via nonhomologous end joining	4/746	15/21288	0.00149918	0.00828019	0.00514898	KMT5C/KMT5B/TOP2B/RIF1	4
GO:0010830	regulation of myotube differentiation	7/746	49/21288	0.00150438	0.00828019	0.00514898	MTOR/HDAC4/MAPK14/BCL2/HDAC5/NOTCH1/PIEZO1	7
GO:0010837	regulation of keratinocyte proliferation	7/746	49/21288	0.00150438	0.00828019	0.00514898	ZEB1/MED1/EFNB2/YAP1/PTCH1/NOTCH2/ZFP36	7
GO:0045023	G0 to G1 transition	7/746	49/21288	0.00150438	0.00828019	0.00514898	MED1/FOXO4/ARID1A/ARID2/DPF2/PHF10/CHEK1	7
GO:1905314	semi-lunar valve development	7/746	49/21288	0.00150438	0.00828019	0.00514898	SMAD2/DLL4/NOTCH1/RHOA/ADAMTS5/GATA3/NOTCH2	7
GO:0002320	lymphoid progenitor cell differentiation	5/746	25/21288	0.00154553	0.00846749	0.00526545	BCL2/NOTCH1/SOX4/GATA3/NUDT21	5
GO:0046885	regulation of hormone biosynthetic process	5/746	25/21288	0.00154553	0.00846749	0.00526545	IGF1R/REST/STC2/EGR1/NR3C1	5
GO:0071243	cellular response to arsenic-containing substance	5/746	25/21288	0.00154553	0.00846749	0.00526545	DDX3X/MKNK2/SLC38A2/DHX36/CPEB2	5
GO:0001709	cell fate determination	8/746	63/21288	0.00154618	0.00846749	0.00526545	KLF4/MCL1/PAX6/CDC42/GATA6/GATA3/PTCH1/NOTCH2	8
GO:0061005	cell differentiation involved in kidney development	8/746	63/21288	0.00154618	0.00846749	0.00526545	LIF/CD34/EDN1/NOTCH1/YAP1/GATA3/PTCH1/NOTCH2	8
GO:0002285	lymphocyte activation involved in immune response	19/746	253/21288	0.00156723	0.00856553	0.00532641	TP53/MTOR/STAT3/IFNG/LFNG/BCL6/HMGB1/IL6/SMAD7/RORA/RC3H2/RC3H1/KMT5C/GATA3/KMT5B/NOTCH2/AP1G1/RIF1/IRF8	19
GO:0001935	endothelial cell proliferation	17/746	215/21288	0.00156723	0.00856553	0.00532641	ZEB2/VEGFA/RPTOR/AKT1/STAT3/CD34/DLL4/HMGB1/PTPRM/NF1/NRP2/THBS1/SP1/ADAM17/SLC39A9/HMGB2/EGR3	17
GO:0019079	viral genome replication	13/746	143/21288	0.00158585	0.00864996	0.00537892	BCL2/DDX5/NOTCH1/ADAR/DDX3X/LARP1/ZFYVE1/IFIT5/TBC1D20/NFIA/EIF2AK2/TOP2B/NUCKS1	13
GO:0030316	osteoclast differentiation	13/746	143/21288	0.00158585	0.00864996	0.00537892	MTOR/RPTOR/MAPK14/TRAF6/IFNG/SRC/CREB1/NF1/PPP3CA/KLF10/FOSL2/NOTCH2/SH3PXD2A	13
GO:0007088	regulation of mitotic nuclear division	12/746	126/21288	0.00159355	0.00868326	0.00539962	EDN1/CENPF/IGF1/CCNB1/CDC20/NUSAP1/TTK/CDC42/DUSP1/INSR/CHEK1/PHIP	12
GO:0065004	protein-DNA complex assembly	20/746	273/21288	0.00160942	0.00876098	0.00544795	TP53/MED1/HMGB1/CENPF/SART3/SMARCA5/BAZ2A/H2AX/H4C3/H4C2/H4C5/RAD51C/HMGB2/UBN1/ASF1B/TRAPPC12/H3-3B/RRN3/TSPYL2/TAF7	20
GO:0000910	cytokinesis	16/746	197/21288	0.00161448	0.00877097	0.00545416	PRKCE/UVRAG/IGF1R/RHOA/SON/RAB11A/IST1/BIRC6/SNX18/ECT2/NUSAP1/CDC42/KLHL21/CALM2/PLEC/KLHL9	16
GO:0010952	positive regulation of peptidase activity	16/746	197/21288	0.00161448	0.00877097	0.00545416	BAK1/JAK2/STAT3/CASP2/HMGB1/BAX/BBC3/DLC1/GRN/REST/DDX3X/EPHA4/PMAIP1/LYN/DAP/PSME3	16
GO:0050775	positive regulation of dendrite morphogenesis	6/746	37/21288	0.00166784	0.00905185	0.00562883	TIAM1/CAPRIN1/EPHA4/STAU2/DHX36/CUX1	6
GO:1901342	regulation of vasculature development	26/746	395/21288	0.00167155	0.00906295	0.00563573	ERBB2/VEGFA/KLF4/STAT3/CD34/HK2/PIK3CG/TNFAIP3/SMAD1/ITGA5/PTPRM/HTATIP2/NF1/AGO2/SERPINE1/IL6/ETS1/FOXO4/THBS1/SP1/GRN/CEMIP2/WARS1/GATA6/ADAM10/HIPK2	26
GO:0003254	regulation of membrane depolarization	7/746	50/21288	0.00169729	0.00915695	0.00569418	BCL2/SRC/LRRK2/P2RX7/PARP1/SMAD7/GCLM	7
GO:0044319	wound healing, spreading of cells	7/746	50/21288	0.00169729	0.00915695	0.00569418	MTOR/PTEN/ITGA5/PTEN/CCN1/RHOA/ADAM17	7
GO:0090505	epiboly involved in wound healing	7/746	50/21288	0.00169729	0.00915695	0.00569418	MTOR/PTEN/ITGA5/PTEN/CCN1/RHOA/ADAM17	7
GO:0120163	negative regulation of cold-induced thermogenesis	7/746	50/21288	0.00169729	0.00915695	0.00569418	NOTCH1/ADAM17/ADAMTS5/PCTP/TLE3/ARRDC3/LNPEP	7
GO:1904994	regulation of leukocyte adhesion to vascular endothelial cell	7/746	50/21288	0.00169729	0.00915695	0.00569418	KLF4/TRAF6/GP1BA/IL6/RHOA/ETS1/IRAK1	7
GO:0006898	receptor-mediated endocytosis	21/746	294/21288	0.00170251	0.00917603	0.00570605	VEGFA/EZR/LRP1/SDC1/SERPINE1/LDLR/EFNB2/GPR107/AP2M1/SCARB2/HMMR/INSR/M6PR/LRP1B/ATXN2/ARC/RAC1/VLDLR/PIKFYVE/CLTC/FCHSD2	21
GO:0034612	response to tumor necrosis factor	22/746	314/21288	0.00170795	0.00919626	0.00571863	TP53/MAPK14/TRAF6/AKT1/JAK2/EDN1/TNFAIP3/MAPK3/THBS1/DICER1/ADAM17/RORA/PTGS2/FOXO3/CYLD/GATA3/TRAF3IP2/ZFP36/ADAM10/XIAP/PPP2CB/MAP3K7	22
GO:0009636	response to toxic substance	21/746	295/21288	0.00177441	0.00954466	0.00593528	BCL2/CDKN1A/BAK1/PRDX2/SDC1/BAX/SRF/TP53INP1/NNT/CDK1/MT1F/PARK7/NUPR1/LYN/PTGS2/GATA6/MAP1B/MDM2/APOM/KDM5B/FECH	21
GO:0007173	epidermal growth factor receptor signaling pathway	11/746	111/21288	0.00179029	0.00960166	0.00597072	ERBB2/EGFR/AKT1/ABL2/SRC/PIK3CA/SHC1/ADAM17/TSG101/PTPRJ/CNOT9	11
GO:0051310	metaphase chromosome alignment	11/746	111/21288	0.00179029	0.00960166	0.00597072	CENPF/MAPRE1/HNRNPU/RAB11A/CHAMP1/CCNB1/ECT2/KAT2B/CDC42/GEM/TRAPPC12	11
GO:1901874	negative regulation of post-translational protein modification	11/746	111/21288	0.00179029	0.00960166	0.00597072	PRKCE/AKT1/TNFAIP3/SIRT7/SOX4/SMAD7/PER2/MARCHF7/PARK7/IVNS1ABP/BAG2	11
GO:0043297	apical junction assembly	10/746	95/21288	0.00181629	0.00973153	0.00605148	SRF/PARD3/RHOA/STRN/SLC39A9/AFDN/ECT2/FZD5/DLG5/MYO1C	10
GO:0010811	positive regulation of cell-substrate adhesion	12/746	128/21288	0.00182306	0.00975819	0.00606806	VEGFA/PRKCE/JAK2/ITGA5/CCN1/P4HB/CDK6/CDC42/CRK/RAC1/PTPRJ/HSD17B12	12
GO:0002687	positive regulation of leukocyte migration	15/746	181/21288	0.00182873	0.00976938	0.00607502	VEGFA/ABL2/EDN1/HMGB1/SERPINE1/IL6/RHOA/MAPK3/THBS1/ADAM17/AKIRIN1/DNM1L/MIA3/RAC1/ADAM10	15
GO:0009166	nucleotide catabolic process	15/746	181/21288	0.00182873	0.00976938	0.00607502	MTOR/RPTOR/HDAC4/STAT3/HK2/IFNG/ZBTB7A/PPARA/IGF1/P2RX7/PRXL2C/KAT2B/NUPR1/INSR/FOXK1	15
GO:0032469	endoplasmic reticulum calcium ion homeostasis	5/746	26/21288	0.00185895	0.00988238	0.00614528	BCL2/BAK1/BAX/HERPUD1/TMBIM6	5
GO:0035020	regulation of Rac protein signal transduction	5/746	26/21288	0.00185895	0.00988238	0.00614528	PIK3CG/NF1/KRAS/RASGRF1/CRK	5
GO:0035336	long-chain fatty-acyl-CoA metabolic process	5/746	26/21288	0.00185895	0.00988238	0.00614528	ACSL1/ACSL4/ELOVL5/ELOVL4/HSD17B12	5
GO:0046639	negative regulation of alpha-beta T cell differentiation	5/746	26/21288	0.00185895	0.00988238	0.00614528	BCL6/HMGB1/SMAD7/RC3H2/RC3H1	5
GO:0071895	odontoblast differentiation	5/746	26/21288	0.00185895	0.00988238	0.00614528	RPTOR/SMAD2/SERPINE1/TUBB/MAP1B	5
GO:0071692	protein localization to extracellular region	27/746	419/21288	0.00186316	0.00989508	0.00615318	PRKCE/EGFR/RAF1/SMAD2/JAK2/IFNG/ACSL4/TIAM1/IL6/IGF1/SOX4/REST/P2RX7/PER2/IER3IP1/CDK16/RAB3B/PARK7/DNM1L/PPP3CA/M6PR/TMED2/MIA3/PIM3/AP1G1/HNF4A/TMEM167A	27
GO:0030111	regulation of Wnt signaling pathway	24/746	357/21288	0.00187782	0.00996324	0.00619557	ZEB2/MAPK14/EGFR/SMAD4/TNFAIP3/LRP1/SRC/LRRK2/NOTCH1/TIAM1/SOX4/DDX3X/USP34/CHD8/MACF1/YAP1/FOXO3/CYLD/EGR1/TLE3/ZNF703/JADE1/XIAP/VGLL4	24
GO:0090504	epiboly	7/746	51/21288	0.00190887	0.0100913	0.00627519	MTOR/PTEN/ITGA5/PTEN/CCN1/RHOA/ADAM17	7
GO:0031016	pancreas development	9/746	80/21288	0.00191069	0.0100913	0.00627519	BAK1/AKT1/SMAD2/PAX6/IL6/SOX4/CDK6/GATA6/INSR	9
GO:0042246	tissue regeneration	9/746	80/21288	0.00191069	0.0100913	0.00627519	CDKN1A/NOTCH1/IGF1/CFLAR/AKIRIN1/YAP1/PPP3CA/KLF5/GAP43	9
GO:0010951	negative regulation of endopeptidase activity	13/746	146/21288	0.00191121	0.0100913	0.00627519	VEGFA/KLF4/RAF1/AKT1/BCL2L12/SRC/SERPINE1/THBS1/DDX3X/PARK7/TIMP4/XIAP/SH3RF1	13
GO:0070828	heterochromatin organization	13/746	146/21288	0.00191121	0.0100913	0.00627519	BCL6/HMGB1/LMNA/SMARCA5/JARID2/HNRNPU/KMT2D/BAZ2A/H2AX/H2AC7/H2AC6/RIF1/METTL3	13
GO:0014741	negative regulation of muscle hypertrophy	6/746	38/21288	0.00192274	0.0101227	0.00629472	SMAD4/LMNA/YY1/NOTCH1/PPARA/JARID2	6
GO:0033144	negative regulation of intracellular steroid hormone receptor signaling pathway	6/746	38/21288	0.00192274	0.0101227	0.00629472	ZBTB7A/NCOR2/RHOA/CNOT9/CNOT2/CNOT1	6
GO:0070302	regulation of stress-activated protein kinase signaling cascade	6/746	38/21288	0.00192274	0.0101227	0.00629472	MAPK3/SEMA4C/FOXM1/LYN/EIF2AK2/ZMPSTE24	6
GO:0010950	positive regulation of endopeptidase activity	15/746	182/21288	0.00193026	0.0101525	0.00631326	BAK1/JAK2/STAT3/CASP2/HMGB1/BAX/BBC3/DLC1/REST/DDX3X/EPHA4/PMAIP1/LYN/DAP/PSME3	15
GO:0008298	intracellular mRNA localization	4/746	16/21288	0.00194388	0.0101653	0.00632121	PUM2/STAU2/ZFP36/DHX36	4
GO:0035331	negative regulation of hippo signaling	4/746	16/21288	0.00194388	0.0101653	0.00632121	MAPK14/SRC/DLG5/VGLL4	4
GO:0044849	estrous cycle	4/746	16/21288	0.00194388	0.0101653	0.00632121	NCOR2/IGF1R/CA12/EGR1	4
GO:0060413	atrial septum morphogenesis	4/746	16/21288	0.00194388	0.0101653	0.00632121	CCN1/ACVR1/SOX4/NOTCH2	4
GO:0060841	venous blood vessel development	4/746	16/21288	0.00194388	0.0101653	0.00632121	VEGFA/NOTCH1/EFNB2/HEG1	4
GO:1904031	positive regulation of cyclin-dependent protein kinase activity	4/746	16/21288	0.00194388	0.0101653	0.00632121	EGFR/AKT1/CCND1/ADAM17	4
GO:0072009	nephron epithelium development	12/746	129/21288	0.00194759	0.0101749	0.00632719	VEGFA/BCL2/LIF/CD34/EDN1/SMAD4/NOTCH1/YAP1/GATA3/PTCH1/HOXD11/NOTCH2	12
GO:0014033	neural crest cell differentiation	10/746	96/21288	0.0019653	0.0102576	0.00637862	EDN1/SMAD4/PAX6/NRP2/ACVR1/MAPK3/SEMA4C/SEMA7A/CDC42/NOLC1	10
GO:0042176	regulation of protein catabolic process	27/746	421/21288	0.00199272	0.0103907	0.0064614	EGFR/AKT1/IFNG/SMAD4/TNFAIP3/EZR/LRP1/LRRK2/EGLN2/TRIB2/HERPUD1/LDLR/SMAD7/MARCHF7/CDC20/PARK7/NUPR1/MDM2/TRIB3/TIMP4/UBB/BAG2/VGLL4/PSME3/MYLIP/RIC1/SH3RF1	27
GO:0016197	endosomal transport	22/746	318/21288	0.00200038	0.0104207	0.00648005	VPS51/EZR/SRC/LRRK2/MAPK3/RAB11A/EHD1/TMEM50A/SNX5/VPS36/SNX18/TSG101/SCARB2/SNX4/VTI1B/AP1G1/TMEM87A/PIKFYVE/RIC1/EPG5/CLTC/VPS26C	22
GO:0002181	cytoplasmic translation	15/746	183/21288	0.00203644	0.0105985	0.00659057	LIN28A/MTOR/IGF2BP1/HNRNPU/CSDE1/YTHDF2/RPL26L1/NCBP1/RPL9/AARS1/RPS2/DHX36/METTL3/RPL28/CPEB2	15
GO:0048588	developmental cell growth	19/746	259/21288	0.00204828	0.0106499	0.00662255	VEGFA/EDN1/YY1/PPARA/TIAM1/NRP2/SRF/IGF1/ALCAM/SMAD7/KMT2D/IST1/RUFY3/SEMA4C/RTN4/MACF1/SEMA7A/MAP1B/PUM2	19
GO:0110020	regulation of actomyosin structure organization	11/746	113/21288	0.00206563	0.0107298	0.00667227	MTOR/EDN1/SMAD4/CCN2/TPM1/DLC1/RHOA/ACTG1/ECT2/CDC42/RAC1	11
GO:0071774	response to fibroblast growth factor	12/746	130/21288	0.00207902	0.0107891	0.00670912	FGFR3/DLL4/RUNX2/CCN2/PAX6/KL/THBS1/EGR3/GATA3/GCLM/ZFP36/KDM5B	12
GO:0014032	neural crest cell development	9/746	81/21288	0.00208417	0.0107971	0.00671411	EDN1/PAX6/NRP2/ACVR1/MAPK3/SEMA4C/SEMA7A/CDC42/NOLC1	9
GO:0048167	regulation of synaptic plasticity	18/746	240/21288	0.00208573	0.0107971	0.00671411	KCNJ10/NF1/KRAS/RASGRF1/SRF/EIF4EBP2/EPHA4/STX3/YWHAG/HRAS/CDC20/PTGS2/FXR2/MAP1B/STAU2/ARC/YWHAH/YTHDF1	18
GO:0046718	symbiont entry into host cell	16/746	202/21288	0.0020865	0.0107971	0.00671411	EGFR/CLEC5A/HMGB1/ITGA5/UVRAG/SLC7A1/LDLR/EFNB2/SLC1A5/SLC3A2/P4HB/CDK1/SCARB2/INSR/NECTIN3/PIKFYVE	16
GO:0043030	regulation of macrophage activation	8/746	66/21288	0.00209211	0.0108158	0.00672575	LRRK2/IL6/THBS1/GRN/LDLR/RORA/MFHAS1/CTSC	8
GO:0034198	cellular response to amino acid starvation	7/746	52/21288	0.00214031	0.0110232	0.0068547	MTOR/CDKN1A/MAPK3/RNF167/DAP/SLC38A2/EIF2AK2	7
GO:0035850	epithelial cell differentiation involved in kidney development	7/746	52/21288	0.00214031	0.0110232	0.0068547	LIF/CD34/EDN1/NOTCH1/YAP1/GATA3/NOTCH2	7
GO:0043368	positive T cell selection	7/746	52/21288	0.00214031	0.0110232	0.0068547	MTOR/BCL2/STAT3/IL6/SRF/CYLD/NFATC3	7
GO:2000378	negative regulation of reactive oxygen species metabolic process	7/746	52/21288	0.00214031	0.0110232	0.0068547	TP53/BCL2/HK2/PPARA/RHOA/CFLAR/PARK7	7
GO:0007292	female gamete generation	15/746	184/21288	0.00214744	0.011039	0.00686455	BCL2/AKT1/EDN1/PTEN/SRC/PTEN/IGF1/KMT2D/YTHDF2/CCNB2/TTK/FOXO3/UBB/HPGD/METTL3	15
GO:1990845	adaptive thermogenesis	15/746	184/21288	0.00214744	0.011039	0.00686455	VEGFA/JAK2/ACSL1/ESRRG/NOTCH1/IGF1R/CKB/ADAM17/HNRNPU/PER2/ADAMTS5/PCTP/TLE3/ARRDC3/LNPEP	15
GO:0031348	negative regulation of defense response	26/746	403/21288	0.00220434	0.0112553	0.00699903	KLF4/MAPK14/STAT3/TNFAIP3/SRC/YES1/PPARA/IGF1/ADAR/GRN/LDLR/PARP1/RORA/MFHAS1/YTHDF2/YTHDF3/LYN/CRK/CYLD/GATA3/ZDHHC18/ZFP36/YWHAZ/NR1D2/MICB/METTL3	26
GO:0003180	aortic valve morphogenesis	6/746	39/21288	0.00220603	0.0112553	0.00699903	SMAD2/DLL4/NOTCH1/RHOA/ADAMTS5/GATA3	6
GO:0010770	positive regulation of cell morphogenesis	6/746	39/21288	0.00220603	0.0112553	0.00699903	TIAM1/CAPRIN1/EPHA4/STAU2/DHX36/CUX1	6
GO:0034391	regulation of smooth muscle cell apoptotic process	6/746	39/21288	0.00220603	0.0112553	0.00699903	E2F3/EDN1/IFNG/PDCD4/CDKN2A/IGF1	6
GO:0072539	T-helper 17 cell differentiation	6/746	39/21288	0.00220603	0.0112553	0.00699903	STAT3/IL6/SMAD7/RORA/RC3H2/RC3H1	6
GO:0097421	liver regeneration	6/746	39/21288	0.00220603	0.0112553	0.00699903	EGFR/SRSF1/CCND1/IL6/PTCH1/CSNK2A2	6
GO:1902253	regulation of intrinsic apoptotic signaling pathway by p53 class mediator	6/746	39/21288	0.00220603	0.0112553	0.00699903	TP53/BCL2/MARCHF7/MDM2/RRN3/UBB	6
GO:2000279	negative regulation of DNA biosynthetic process	6/746	39/21288	0.00220603	0.0112553	0.00699903	TP53/CDKN1A/SRC/HNRNPU/CHEK1/DCP2	6
GO:0001938	positive regulation of endothelial cell proliferation	11/746	114/21288	0.00221566	0.0112558	0.00699933	VEGFA/RPTOR/AKT1/STAT3/HMGB1/NF1/NRP2/SP1/ADAM17/HMGB2/EGR3	11
GO:0009648	photoperiodism	5/746	27/21288	0.00221646	0.0112558	0.00699933	TP53/PER2/ID2/RBM4B/PPP1CC	5
GO:0044090	positive regulation of vacuole organization	5/746	27/21288	0.00221646	0.0112558	0.00699933	GRN/MOAP1/SNX18/PIP4K2B/SNX4	5
GO:0060333	type II interferon-mediated signaling pathway	5/746	27/21288	0.00221646	0.0112558	0.00699933	TP53/MED1/RAF1/JAK2/IFNG	5
GO:1900078	positive regulation of cellular response to insulin stimulus	5/746	27/21288	0.00221646	0.0112558	0.00699933	SRC/SNX5/GKAP1/NUCKS1/MYO1C	5
GO:0043254	regulation of protein-containing complex assembly	29/746	467/21288	0.00223529	0.0113409	0.00705224	TP53/VEGFA/PRKCE/MTOR/BAK1/RAF1/IFNG/HAX1/HMGB1/SRC/BCL2L11/MAPRE1/PIEZO1/BAX/RHOA/DDX3X/CAMSAP2/DHX33/WARS1/PARK7/CDC42/MAP1B/ARPC3/CDC42EP3/TRAPPC12/RAC1/EIF2AK2/NCKAP1/FCHSD2	29
GO:0006360	transcription by RNA polymerase I	9/746	82/21288	0.00226997	0.0115061	0.00715501	ERBB2/MTOR/SIRT7/SMARCA5/DHX33/BAZ2A/CARM1/RRN3/ZMPSTE24	9
GO:0051899	membrane depolarization	10/746	98/21288	0.0022929	0.01159	0.00720715	BCL2/EDN1/SRC/LRRK2/P2RX7/PARP1/SMAD7/PARK7/GCLM/YWHAH	10
GO:2000106	regulation of leukocyte apoptotic process	10/746	98/21288	0.0022929	0.01159	0.00720715	TP53/BCL2/BCL6/CDKN2A/BCL2L11/NF1/BAX/P2RX7/ADAM17/LYN	10
GO:2000142	regulation of DNA-templated transcription initiation	10/746	98/21288	0.0022929	0.01159	0.00720715	TP53/MED1/HMGB1/CDK4/SRF/JUN/PWWP2A/RRN3/TAF7/DHX36	10
GO:0090092	regulation of transmembrane receptor protein serine/threonine kinase signaling pathway	23/746	342/21288	0.00229953	0.0116047	0.00721633	TP53/ZEB2/ZEB1/SMAD2/JAK2/SMAD4/ZBTB7A/LRP1/CCN1/NOTCH1/PPARA/ACVR1/THBS1/ADAM17/PARP1/SMAD7/GATA6/TOB1/ZNF703/NOTCH2/XIAP/HIPK2/TRIM33	23
GO:0000271	polysaccharide biosynthetic process	8/746	67/21288	0.00230434	0.0116047	0.00721633	AKT1/IGF1/PER2/GYS2/INSR/GYG1/AKT2/CLTC	8
GO:0010718	positive regulation of epithelial to mesenchymal transition	8/746	67/21288	0.00230434	0.0116047	0.00721633	MTOR/SMAD2/SMAD4/NOTCH1/TIAM1/ACVR1/IL6/ZNF703	8
GO:0038066	p38MAPK cascade	8/746	67/21288	0.00230434	0.0116047	0.00721633	VEGFA/MAPK14/EZR/MFHAS1/CYLD/DUSP1/ZFP36/MAP3K7	8
GO:0050000	chromosome localization	12/746	132/21288	0.00236365	0.0118925	0.00739524	CENPF/LMNA/MAPRE1/HNRNPU/RAB11A/CHAMP1/CCNB1/ECT2/KAT2B/CDC42/GEM/TRAPPC12	12
GO:2000060	positive regulation of ubiquitin-dependent protein catabolic process	11/746	115/21288	0.00237441	0.0119356	0.00742206	AKT1/PTEN/LRRK2/PTEN/TRIB2/HERPUD1/SMAD7/CDC20/MDM2/TRIB3/SH3RF1	11
GO:0045747	positive regulation of Notch signaling pathway	7/746	53/21288	0.00239284	0.0120061	0.00746589	STAT3/LFNG/DLL4/SRC/NOTCH1/TSPAN14/YAP1	7
GO:1904037	positive regulation of epithelial cell apoptotic process	7/746	53/21288	0.00239284	0.0120061	0.00746589	JAK2/PDCD4/BAX/IL6/THBS1/CARM1/FOXO3	7
GO:0006310	DNA recombination	24/746	364/21288	0.002419	0.0121262	0.00754056	BCL6/HMGB1/HMGB3/YY1/PARP1/FUS/MORF4L2/ARID2/KMT5C/H2AX/RAD51C/FEN1/HMGB2/TERF2IP/NABP2/RMI2/KMT5B/MCM4/RNF138/CHEK1/TOP2B/RIF1/NUCKS1/REV3L	24
GO:0039531	regulation of cytoplasmic pattern recognition receptor signaling pathway	13/746	150/21288	0.00242884	0.0121643	0.00756426	AKT1/TNFAIP3/HMGB1/SRC/PARP1/DDX3X/DHX33/RTN4/TAX1BP1/PUM2/ZDHHC18/XIAP/EIF2AK2	13
GO:0045661	regulation of myoblast differentiation	9/746	83/21288	0.00246871	0.012214	0.0075952	MAPK14/NOTCH1/MBNL3/SOX4/ARID1A/HIF1AN/ARID2/AKIRIN1/PHF10	9
GO:0031054	pre-miRNA processing	4/746	17/21288	0.00247213	0.012214	0.0075952	LIN28A/AGO2/ADAR/DICER1	4
GO:0034501	protein localization to kinetochore	4/746	17/21288	0.00247213	0.012214	0.0075952	CHAMP1/CDK1/TTK/TRAPPC12	4
GO:0044320	cellular response to leptin stimulus	4/746	17/21288	0.00247213	0.012214	0.0075952	STAT3/NR4A3/UGCG/BBS2	4
GO:0044771	meiotic cell cycle phase transition	4/746	17/21288	0.00247213	0.012214	0.0075952	CDC25A/CDC20/CCNB2/TTK	4
GO:0045623	negative regulation of T-helper cell differentiation	4/746	17/21288	0.00247213	0.012214	0.0075952	BCL6/SMAD7/RC3H2/RC3H1	4
GO:0060253	negative regulation of glial cell proliferation	4/746	17/21288	0.00247213	0.012214	0.0075952	TP53/NOTCH1/NF1/DICER1	4
GO:0070875	positive regulation of glycogen metabolic process	4/746	17/21288	0.00247213	0.012214	0.0075952	AKT1/IGF1/INSR/AKT2	4
GO:0072109	glomerular mesangium development	4/746	17/21288	0.00247213	0.012214	0.0075952	CD34/NOTCH1/CFLAR/EGR1	4
GO:0072520	seminiferous tubule development	4/746	17/21288	0.00247213	0.012214	0.0075952	SMAD4/AR/TBC1D20/UBB	4
GO:0097396	response to interleukin-17	4/746	17/21288	0.00247213	0.012214	0.0075952	TRAF6/STAT3/NOTCH1/TRAF3IP2	4
GO:0097398	cellular response to interleukin-17	4/746	17/21288	0.00247213	0.012214	0.0075952	TRAF6/STAT3/NOTCH1/TRAF3IP2	4
GO:1903083	protein localization to condensed chromosome	4/746	17/21288	0.00247213	0.012214	0.0075952	CHAMP1/CDK1/TTK/TRAPPC12	4
GO:0120193	tight junction organization	10/746	99/21288	0.00247239	0.012214	0.0075952	SRF/PARD3/ACTG1/STRN/SLC39A9/AFDN/ECT2/FZD5/PLEC/MYO1C	10
GO:1902117	positive regulation of organelle assembly	10/746	99/21288	0.00247239	0.012214	0.0075952	SRC/SDC1/RHOA/CAPRIN1/MOAP1/SNX18/PIP4K2B/SNX4/CNOT2/CNOT1	10
GO:0070661	leukocyte proliferation	28/746	449/21288	0.00248567	0.0122685	0.00762908	ERBB2/TP53/BCL2/CDKN1A/TRAF6/JAK2/PIK3CG/TNFAIP3/BCL6/HMGB1/PRDX2/NF1/BAX/IL6/IGF1/MAPK3/VAV3/SLC7A1/P2RX7/RC3H2/RC3H1/MARCHF7/LYN/PPP3CA/FOSL2/DLG5/AZI2/SH3RF1	28
GO:0016242	negative regulation of macroautophagy	6/746	40/21288	0.00251967	0.0123641	0.0076885	TP53/MTOR/AKT1/LRRK2/PIK3CA/NUPR1	6
GO:0034390	smooth muscle cell apoptotic process	6/746	40/21288	0.00251967	0.0123641	0.0076885	E2F3/EDN1/IFNG/PDCD4/CDKN2A/IGF1	6
GO:0035459	vesicle cargo loading	6/746	40/21288	0.00251967	0.0123641	0.0076885	SEC24B/SEC23B/TMED2/TBC1D20/MIA3/INSIG1	6
GO:0042307	positive regulation of protein import into nucleus	6/746	40/21288	0.00251967	0.0123641	0.0076885	MAPK14/JAK2/IFNG/CDK1/ECT2/PTGS2	6
GO:0141137	positive regulation of gene expression, epigenetic	6/746	40/21288	0.00251967	0.0123641	0.0076885	TP53/SIRT7/ARID1A/WDR5/KAT2B/ZMPSTE24	6
GO:1902235	regulation of endoplasmic reticulum stress-induced intrinsic apoptotic signaling pathway	6/746	40/21288	0.00251967	0.0123641	0.0076885	LRRK2/BCL2L11/HERPUD1/PMAIP1/TMBIM6/PARK7	6
GO:0045765	regulation of angiogenesis	25/746	386/21288	0.00252091	0.0123641	0.0076885	ERBB2/VEGFA/KLF4/STAT3/CD34/HK2/PIK3CG/TNFAIP3/SMAD1/ITGA5/PTPRM/HTATIP2/NF1/AGO2/SERPINE1/IL6/ETS1/FOXO4/THBS1/SP1/GRN/CEMIP2/WARS1/GATA6/HIPK2	25
GO:0050728	negative regulation of inflammatory response	17/746	225/21288	0.00253457	0.0124198	0.00772319	KLF4/MAPK14/STAT3/TNFAIP3/SRC/YES1/PPARA/IGF1/GRN/LDLR/RORA/MFHAS1/LYN/CYLD/GATA3/ZFP36/NR1D2	17
GO:0001659	temperature homeostasis	16/746	206/21288	0.00254246	0.0124473	0.00774028	VEGFA/JAK2/STAT3/ACSL1/ESRRG/NOTCH1/IGF1R/ADAM17/PER2/ADAMTS5/PCTP/PTGS2/EGR1/TLE3/ARRDC3/LNPEP	16
GO:0050770	regulation of axonogenesis	14/746	169/21288	0.00256681	0.0125552	0.00780738	VEGFA/PTEN/PTEN/TIAM1/SRF/EPHA4/IST1/RUFY3/SEMA4C/RTN4/MACF1/SEMA7A/MAP1B/MARK2	14
GO:0008045	motor neuron axon guidance	5/746	28/21288	0.00262151	0.0127769	0.00794523	ERBB2/NRP2/ALCAM/EPHA4/RAC1	5
GO:0044342	type B pancreatic cell proliferation	5/746	28/21288	0.00262151	0.0127769	0.00794523	RAF1/NR4A3/CDK4/RASGRF1/NUPR1	5
GO:0045056	transcytosis	5/746	28/21288	0.00262151	0.0127769	0.00794523	LRP1/SRC/IGF1R/RAB11A/CLTC	5
GO:0048169	regulation of long-term neuronal synaptic plasticity	5/746	28/21288	0.00262151	0.0127769	0.00794523	KCNJ10/NF1/KRAS/HRAS/FXR2	5
GO:0000723	telomere maintenance	15/746	188/21288	0.00264292	0.0128698	0.00800297	TP53/SRC/YY1/MAPK3/PARP1/HNRNPU/TNKS1BP1/RAD51C/FEN1/TERF2IP/NABP2/CCNE2/RIF1/DCP2/DHX36	15
GO:0071356	cellular response to tumor necrosis factor	20/746	285/21288	0.00265951	0.0129097	0.00802778	TP53/MAPK14/TRAF6/AKT1/JAK2/EDN1/TNFAIP3/MAPK3/THBS1/DICER1/ADAM17/RORA/FOXO3/CYLD/GATA3/TRAF3IP2/ZFP36/XIAP/PPP2CB/MAP3K7	20
GO:0003197	endocardial cushion development	7/746	54/21288	0.0026677	0.0129097	0.00802778	ERBB3/SMAD2/SMAD4/NOTCH1/ACVR1/ADAMTS5/MDM2	7
GO:0045581	negative regulation of T cell differentiation	7/746	54/21288	0.0026677	0.0129097	0.00802778	ERBB2/BCL6/HMGB1/PRDX2/SMAD7/RC3H2/RC3H1	7
GO:0048013	ephrin receptor signaling pathway	7/746	54/21288	0.0026677	0.0129097	0.00802778	SRC/YES1/TIAM1/EFNB2/EPHA4/LYN/CRK	7
GO:0051155	positive regulation of striated muscle cell differentiation	7/746	54/21288	0.0026677	0.0129097	0.00802778	MTOR/MAPK14/BCL2/EDN1/PIEZO1/IGF1/EFNB2	7
GO:1902692	regulation of neuroblast proliferation	7/746	54/21288	0.0026677	0.0129097	0.00802778	TP53/VEGFA/LRRK2/NOTCH1/NF1/PAX6/BTG2	7
GO:1990776	response to angiotensin	7/746	54/21288	0.0026677	0.0129097	0.00802778	SRC/KL/IGF1R/PTGS2/PPP3CA/CA2/MAP3K7	7
GO:1902106	negative regulation of leukocyte differentiation	12/746	134/21288	0.00267929	0.0129428	0.00804837	ERBB2/BCL6/HMGB1/HMGB3/PRDX2/NF1/SMAD7/RC3H2/RC3H1/LYN/CDK6/ID2	12
GO:2000278	regulation of DNA biosynthetic process	12/746	134/21288	0.00267929	0.0129428	0.00804837	TP53/KLF4/CDKN1A/SRC/NOX4/MAPK3/HNRNPU/JADE1/CHEK1/USP1/DCP2/JADE2	12
GO:0043473	pigmentation	11/746	117/21288	0.00271954	0.0131256	0.00816204	ZEB2/BCL2/BCL2L11/NF1/BAX/RAB11A/BLOC1S5/BBS2/ARCN1/AP1G1/PIKFYVE	11
GO:0006909	phagocytosis	19/746	266/21288	0.00276133	0.0133155	0.00828014	PRKCE/IFNG/HMGB1/LRP1/SRC/YES1/PIK3CA/VAV3/THBS1/P2RX7/LDLR/LYN/CDC42/RAC1/CLCN3/PTPRJ/ELMO1/PIKFYVE/IRF8	19
GO:0034142	toll-like receptor 4 signaling pathway	8/746	69/21288	0.00277921	0.013378	0.00831904	PRKCE/TRAF6/TNFAIP3/IRAK1/MFHAS1/LYN/TAX1BP1/MAP3K7	8
GO:0048814	regulation of dendrite morphogenesis	8/746	69/21288	0.00277921	0.013378	0.00831904	TIAM1/CAPRIN1/EPHA4/PPP3CA/STAU2/YWHAH/DHX36/CUX1	8
GO:0035633	maintenance of blood-brain barrier	6/746	41/21288	0.00286563	0.0137697	0.00856259	ZEB2/VEGFA/LAMC1/IL6/ACTG1/PTGS2	6
GO:0035886	vascular associated smooth muscle cell differentiation	6/746	41/21288	0.00286563	0.0137697	0.00856259	VEGFA/NOTCH1/PDCD4/SRF/GATA6/NFATC3	6
GO:0008344	adult locomotory behavior	9/746	85/21288	0.00290748	0.0139462	0.00867234	HOXD10/KCNJ10/EPHA4/PARK7/ARCN1/CLCN3/ZMPSTE24/HIPK2/OXR1	9
GO:0042987	amyloid precursor protein catabolic process	9/746	85/21288	0.00290748	0.0139462	0.00867234	IFNG/IGF1/SP1/ADAM17/EPHA4/RTN4/LYN/DHCR24/ADAM10	9
GO:1901292	nucleoside phosphate catabolic process	15/746	190/21288	0.00292402	0.0140132	0.00871398	MTOR/RPTOR/HDAC4/STAT3/HK2/IFNG/ZBTB7A/PPARA/IGF1/P2RX7/PRXL2C/KAT2B/NUPR1/INSR/FOXK1	15
GO:0051150	regulation of smooth muscle cell differentiation	7/746	55/21288	0.00296615	0.0141901	0.00882403	ZEB1/NOTCH1/PDCD4/SRF/FOXO4/NFATC3/NOTCH2	7
GO:1902116	negative regulation of organelle assembly	7/746	55/21288	0.00296615	0.0141901	0.00882403	AKT1/SMAD4/LRRK2/MARCHF7/YAP1/KAT2B/NUPR1	7
GO:0022408	negative regulation of cell-cell adhesion	19/746	268/21288	0.0029996	0.0143376	0.00891571	ERBB2/VEGFA/KLF4/AKT1/JAK2/BCL6/HMGB1/PRDX2/NOTCH1/PPARA/SMAD7/YTHDF2/RC3H2/RC3H1/MARCHF7/MIA3/ZNF703/DLG5/METTL3	19
GO:0030278	regulation of ossification	12/746	136/21288	0.00302836	0.0144623	0.00899331	MAPK14/BCL2/RUNX2/CCN1/NOTCH1/KL/ACVR1/MAPK3/P2RX7/SMAD7/BCOR/ZMPSTE24	12
GO:0045453	bone resorption	8/746	70/21288	0.00304361	0.0145224	0.00903066	EGFR/TRAF6/TNFAIP3/SRC/NF1/NOX4/IL6/P2RX7	8
GO:0009649	entrainment of circadian clock	5/746	29/21288	0.00307759	0.0145457	0.00904512	TP53/PER2/ID2/RBM4B/PPP1CC	5
GO:0035313	wound healing, spreading of epidermal cells	5/746	29/21288	0.00307759	0.0145457	0.00904512	MTOR/PTEN/ITGA5/PTEN/ADAM17	5
GO:0035330	regulation of hippo signaling	5/746	29/21288	0.00307759	0.0145457	0.00904512	MAPK14/SRC/ARRDC3/DLG5/VGLL4	5
GO:0038095	Fc-epsilon receptor signaling pathway	5/746	29/21288	0.00307759	0.0145457	0.00904512	TRAF6/NR4A3/VAV3/LYN/MAP3K7	5
GO:0051984	positive regulation of chromosome segregation	5/746	29/21288	0.00307759	0.0145457	0.00904512	HNRNPU/CCNB1/CDK1/KAT2B/NCAPG2	5
GO:0055022	negative regulation of cardiac muscle tissue growth	5/746	29/21288	0.00307759	0.0145457	0.00904512	TP73/YY1/PPARA/JARID2/VGLL4	5
GO:0060402	calcium ion transport into cytosol	5/746	29/21288	0.00307759	0.0145457	0.00904512	BCL2/BAK1/BAX/P2RX7/TMBIM6	5
GO:0060444	branching involved in mammary gland duct morphogenesis	5/746	29/21288	0.00307759	0.0145457	0.00904512	MED1/AR/SRC/CSMD1/KDM5B	5
GO:0061117	negative regulation of heart growth	5/746	29/21288	0.00307759	0.0145457	0.00904512	TP73/YY1/PPARA/JARID2/VGLL4	5
GO:2001032	regulation of double-strand break repair via nonhomologous end joining	5/746	29/21288	0.00307759	0.0145457	0.00904512	NUDT16L1/KMT5C/KMT5B/TOP2B/RIF1	5
GO:0034134	toll-like receptor 2 signaling pathway	4/746	18/21288	0.00309119	0.0145457	0.00904512	TNFAIP3/IRAK1/MFHAS1/LYN	4
GO:0044539	long-chain fatty acid import into cell	4/746	18/21288	0.00309119	0.0145457	0.00904512	AKT1/ACSL1/THBS1/AKT2	4
GO:0070230	positive regulation of lymphocyte apoptotic process	4/746	18/21288	0.00309119	0.0145457	0.00904512	TP53/BCL2L11/BAX/P2RX7	4
GO:0071371	cellular response to gonadotropin stimulus	4/746	18/21288	0.00309119	0.0145457	0.00904512	EDN1/NOTCH1/GATA6/GCLM	4
GO:0090520	sphingolipid mediated signaling pathway	4/746	18/21288	0.00309119	0.0145457	0.00904512	AKT1/PIK3CG/EZR/RAC1	4
GO:1905244	regulation of modification of synaptic structure	4/746	18/21288	0.00309119	0.0145457	0.00904512	TIAM1/RHOA/EPHA4/CDC42	4
GO:1902414	protein localization to cell junction	11/746	119/21288	0.00310403	0.0145935	0.00907485	ERBB2/ACTG1/STX3/RAB11A/HEG1/HRAS/STAU2/NECTIN3/DLG5/ADAM10/KIF3A	11
GO:0043535	regulation of blood vessel endothelial cell migration	14/746	173/21288	0.00317754	0.0149262	0.00928177	VEGFA/KLF4/AKT1/HDAC5/DLL4/HMGB1/NOTCH1/NF1/RHOA/ETS1/THBS1/SP1/ADAM17/PTGS2	14
GO:0003002	regionalization	28/746	457/21288	0.00318477	0.0149473	0.00929488	TP53/HOXD10/SMAD2/EDN1/LFNG/SMAD4/DLL4/AR/YY1/NOTCH1/HOXB3/PAX6/TRA2B/NRP2/ACVR1/SRF/FOXA1/BTG2/HOXA3/TMED2/MTF2/PTCH1/ARC/HOXD11/FZD5/NOTCH2/HIPK2/GALNT11	28
GO:0003203	endocardial cushion morphogenesis	6/746	42/21288	0.00324592	0.015169	0.00943273	SMAD2/SMAD4/NOTCH1/ACVR1/ADAMTS5/MDM2	6
GO:0032205	negative regulation of telomere maintenance	6/746	42/21288	0.00324592	0.015169	0.00943273	TP53/SRC/PARP1/HNRNPU/TERF2IP/DCP2	6
GO:0033028	myeloid cell apoptotic process	6/746	42/21288	0.00324592	0.015169	0.00943273	BCL2/CLEC5A/CDKN2A/NF1/IL6/ADAM17	6
GO:0071364	cellular response to epidermal growth factor stimulus	6/746	42/21288	0.00324592	0.015169	0.00943273	ERBB2/MED1/EGFR/AKT1/CFLAR/ZFP36	6
GO:1903146	regulation of autophagy of mitochondrion	6/746	42/21288	0.00324592	0.015169	0.00943273	TP53/HAX1/PARK7/DNM1L/FZD5/CSNK2A2	6
GO:0008608	attachment of spindle microtubules to kinetochore	7/746	56/21288	0.00328949	0.0153331	0.0095348	MAPRE1/HNRNPU/CHAMP1/CCNB1/ECT2/KAT2B/CDC42	7
GO:0014888	striated muscle adaptation	7/746	56/21288	0.00328949	0.0153331	0.0095348	HDAC4/SMAD4/LMNA/CFLAR/PPP3CA/GATA6/CAMTA2	7
GO:0042304	regulation of fatty acid biosynthetic process	7/746	56/21288	0.00328949	0.0153331	0.0095348	ELOVL5/KAT2B/INSIG2/PTGS2/TRIB3/LPGAT1/INSIG1	7
GO:0032956	regulation of actin cytoskeleton organization	24/746	373/21288	0.00330465	0.0153714	0.00955858	PRKCE/MTOR/ABL2/EDN1/SMAD4/HAX1/LRP1/CCN2/TPM1/PIK3CA/DLC1/RHOA/ACTG1/HRAS/ECT2/CDC42/CRK/ARPC3/CDC42EP3/STAU2/RAC1/AP1AR/NCKAP1/FCHSD2	24
GO:0009798	axis specification	10/746	103/21288	0.00330616	0.0153714	0.00955858	SMAD2/SMAD4/NOTCH1/PAX6/SRF/TMED2/BCOR/PTCH1/FZD5/NOTCH2	10
GO:1905897	regulation of response to endoplasmic reticulum stress	10/746	103/21288	0.00330616	0.0153714	0.00955858	BAK1/LRRK2/BCL2L11/BAX/HERPUD1/PMAIP1/TMBIM6/PARK7/NUPR1/DNAJB9	10
GO:0051100	negative regulation of binding	11/746	120/21288	0.00331201	0.0153855	0.00956734	CDKN1A/AKT1/JAK2/E2F1/LRRK2/BAX/JUN/TMBIM6/PER2/PARK7/BAG2	11
GO:0043433	negative regulation of DNA-binding transcription factor activity	14/746	174/21288	0.00334749	0.015537	0.00966158	KLF4/HDAC4/TNFAIP3/CDKN2A/CEBPG/IRAK1/NUPR1/ID2/ANXA4/CYLD/DAP/TAX1BP1/PTCH1/PPP2CB	14
GO:0032970	regulation of actin filament-based process	26/746	416/21288	0.00337818	0.0156661	0.00974186	ZEB2/PRKCE/MTOR/ABL2/EDN1/SMAD4/HAX1/LRP1/CCN2/TPM1/PIK3CA/DLC1/RHOA/ACTG1/DSG2/HRAS/ECT2/CDC42/CRK/ARPC3/CDC42EP3/STAU2/RAC1/AP1AR/NCKAP1/FCHSD2	26
GO:0001936	regulation of endothelial cell proliferation	15/746	193/21288	0.00339149	0.0157145	0.00977194	VEGFA/RPTOR/AKT1/STAT3/DLL4/HMGB1/PTPRM/NF1/NRP2/THBS1/SP1/ADAM17/SLC39A9/HMGB2/EGR3	15
GO:0002274	myeloid leukocyte activation	20/746	292/21288	0.00350319	0.0162182	0.0100852	PRKCE/TRAF6/JAK2/IFNG/PIK3CG/HMGB1/LRRK2/NR4A3/IL6/THBS1/GRN/LDLR/RORA/MFHAS1/CTSC/LYN/SNX4/TRAF3IP2/NOTCH2/ADAM10	20
GO:0007043	cell-cell junction assembly	14/746	175/21288	0.00352478	0.0163044	0.0101387	SRF/PARD3/RHOA/ACTG1/SMAD7/STRN/SLC39A9/PARD6B/AFDN/ECT2/ZNF703/FZD5/DLG5/MYO1C	14
GO:0030038	contractile actin filament bundle assembly	11/746	121/21288	0.00353103	0.0163056	0.0101395	ZEB2/MTOR/SRC/CCN2/TPM1/SRF/DLC1/RHOA/ACTG1/CDC42/RAC1	11
GO:0043149	stress fiber assembly	11/746	121/21288	0.00353103	0.0163056	0.0101395	ZEB2/MTOR/SRC/CCN2/TPM1/SRF/DLC1/RHOA/ACTG1/CDC42/RAC1	11
GO:0060326	cell chemotaxis	24/746	375/21288	0.00353478	0.0163091	0.0101417	VEGFA/EDN1/PIK3CG/HMGB1/NOTCH1/TIAM1/SERPINE1/IL6/MAPK3/VAV3/THBS1/ADAM17/AKIRIN1/HMGB2/CKLF/LYN/DNM1L/CRK/DUSP1/EGR3/RAC1/ADAM10/PLEC/PIKFYVE	24
GO:0021542	dentate gyrus development	5/746	30/21288	0.00358821	0.0164997	0.0102602	PTEN/PTEN/BTG2/CDK6/FXR2	5
GO:0031571	mitotic G1 DNA damage checkpoint signaling	5/746	30/21288	0.00358821	0.0164997	0.0102602	TP53/CDKN1A/CASP2/CCND1/MDM2	5
GO:0044819	mitotic G1/S transition checkpoint signaling	5/746	30/21288	0.00358821	0.0164997	0.0102602	TP53/CDKN1A/CASP2/CCND1/MDM2	5
GO:1903579	negative regulation of ATP metabolic process	5/746	30/21288	0.00358821	0.0164997	0.0102602	HDAC4/STAT3/PPARA/PARP1/NUPR1	5
GO:0007006	mitochondrial membrane organization	12/746	139/21288	0.0036202	0.0166328	0.010343	TP53/BCL2/BAK1/HK2/TAFAZZIN/NAIF1/BCL2L11/BAX/PMAIP1/MOAP1/RTL10/CHCHD3	12
GO:1903078	positive regulation of protein localization to plasma membrane	8/746	72/21288	0.00363078	0.0166491	0.0103531	PRKCE/EGFR/AKT1/IFNG/EZR/LRP1/STX3/CNST	8
GO:0009299	mRNA transcription	7/746	57/21288	0.00363902	0.0166491	0.0103531	TP53/MED1/STAT3/DDX5/CREB1/NCBP1/TAF7	7
GO:0031295	T cell costimulation	7/746	57/21288	0.00363902	0.0166491	0.0103531	MTOR/AKT1/SRC/YES1/PIK3CA/EFNB2/LYN	7
GO:0046578	regulation of Ras protein signal transduction	7/746	57/21288	0.00363902	0.0166491	0.0103531	SRC/NOTCH1/RASGRF1/IGF1/FOXM1/NOTCH2/PPP2CB	7
GO:1902743	regulation of lamellipodium organization	7/746	57/21288	0.00363902	0.0166491	0.0103531	MTOR/SRC/PIK3CA/AKIRIN1/CDC42/RAC1/NCKAP1	7
GO:0032570	response to progesterone	6/746	43/21288	0.00366257	0.0167147	0.0103939	SRC/IGF1R/THBS1/DSG2/TXNIP/YAP1	6
GO:0060055	angiogenesis involved in wound healing	6/746	43/21288	0.00366257	0.0167147	0.0103939	VEGFA/CD34/TNFAIP3/SERPINE1/SRF/B4GALT1	6
GO:0071354	cellular response to interleukin-6	6/746	43/21288	0.00366257	0.0167147	0.0103939	JAK2/STAT3/SMAD4/SRC/IL6/YAP1	6
GO:0097194	execution phase of apoptosis	9/746	88/21288	0.00367863	0.0167739	0.0104307	TP53/AKT1/CASP2/BAX/IL6/BBC3/DLC1/DICER1/CFLAR	9
GO:0001657	ureteric bud development	10/746	105/21288	0.00379951	0.0171846	0.0106861	VEGFA/BCL2/SMAD2/SMAD4/SMAD1/SDC1/SMAD7/GATA3/PTCH1/HOXD11	10
GO:0006977	DNA damage response, signal transduction by p53 class mediator resulting in cell cycle arrest	4/746	19/21288	0.00380815	0.0171846	0.0106861	TP53/CDKN1A/CASP2/MDM2	4
GO:0006991	response to sterol depletion	4/746	19/21288	0.00380815	0.0171846	0.0106861	LYN/INSIG2/TMED2/INSIG1	4
GO:0014051	gamma-aminobutyric acid secretion	4/746	19/21288	0.00380815	0.0171846	0.0106861	NF1/P2RX7/SV2A/GABBR1	4
GO:0033194	response to hydroperoxide	4/746	19/21288	0.00380815	0.0171846	0.0106861	JAK2/SP1/TP53INP1/OXR1	4
GO:0035728	response to hepatocyte growth factor	4/746	19/21288	0.00380815	0.0171846	0.0106861	MED1/CREB1/CRK/GCLM	4
GO:0043923	positive regulation by host of viral transcription	4/746	19/21288	0.00380815	0.0171846	0.0106861	SP1/JUN/NUCKS1/RRP1B	4
GO:0060039	pericardium development	4/746	19/21288	0.00380815	0.0171846	0.0106861	SMAD2/DLL4/NOTCH1/HEG1	4
GO:0060977	coronary vasculature morphogenesis	4/746	19/21288	0.00380815	0.0171846	0.0106861	VEGFA/NOTCH1/SEC24B/ARID2	4
GO:0070242	thymocyte apoptotic process	4/746	19/21288	0.00380815	0.0171846	0.0106861	TP53/BAK1/BCL2L11/BAX	4
GO:0070254	mucus secretion	4/746	19/21288	0.00380815	0.0171846	0.0106861	PRKCE/EGFR/TRAF3IP2/FOSL2	4
GO:1904666	regulation of ubiquitin protein ligase activity	4/746	19/21288	0.00380815	0.0171846	0.0106861	PTEN/PTEN/CDC20/BAG2	4
GO:0051783	regulation of nuclear division	13/746	158/21288	0.00380968	0.0171846	0.0106861	LIF/EDN1/CENPF/IGF1/CCNB1/CDC20/NUSAP1/TTK/CDC42/DUSP1/INSR/CHEK1/PHIP	13
GO:0016485	protein processing	19/746	274/21288	0.00381966	0.0172153	0.0107052	BAK1/BCL2L12/CASP2/SRC/LRRK2/SERPINE1/THBS1/P2RX7/ADAM17/PARP1/P4HB/MDM2/PTCH1/SCG5/DHCR24/ADAM10/XIAP/BAG2/ZMPSTE24	19
GO:0002758	innate immune response-activating signaling pathway	23/746	357/21288	0.0039135	0.0176237	0.0109592	PRKCE/TRAF6/AKT1/TNFAIP3/HMGB1/SRC/RIGI/IRAK1/PARP1/DDX3X/MFHAS1/DHX33/RTN4/LYN/CYLD/YWHAE/TAX1BP1/PUM2/ZDHHC18/XIAP/EIF2AK2/EPG5/MAP3K7	23
GO:0010569	regulation of double-strand break repair via homologous recombination	8/746	73/21288	0.0039554	0.017783	0.0110582	PARP1/FUS/MORF4L2/ARID2/TERF2IP/RMI2/CHEK1/RIF1	8
GO:0051445	regulation of meiotic cell cycle	8/746	73/21288	0.0039554	0.017783	0.0110582	LIF/LFNG/CDC25A/CDC20/TTK/DUSP1/INSR/METTL3	8
GO:0035924	cellular response to vascular endothelial growth factor stimulus	9/746	89/21288	0.00396849	0.0178124	0.0110765	VEGFA/MAPK14/AKT1/DLL4/NOTCH1/PIK3CA/NRP2/EGR3/MYO1C	9
GO:1903317	regulation of protein maturation	9/746	89/21288	0.00396849	0.0178124	0.0110765	BCL2L12/SRC/LRRK2/SERPINE1/THBS1/SOX4/MDM2/XIAP/BAG2	9
GO:0001755	neural crest cell migration	7/746	58/21288	0.00401608	0.0179669	0.0111726	EDN1/PAX6/NRP2/ACVR1/SEMA4C/SEMA7A/CDC42	7
GO:0010761	fibroblast migration	7/746	58/21288	0.00401608	0.0179669	0.0111726	ZEB2/PRKCE/AKT1/THBS1/SGPL1/RAC1/PLEC	7
GO:0031294	lymphocyte costimulation	7/746	58/21288	0.00401608	0.0179669	0.0111726	MTOR/AKT1/SRC/YES1/PIK3CA/EFNB2/LYN	7
GO:0042306	regulation of protein import into nucleus	7/746	58/21288	0.00401608	0.0179669	0.0111726	MAPK14/JAK2/IFNG/NF1/CDK1/ECT2/PTGS2	7
GO:0031647	regulation of protein stability	24/746	379/21288	0.00403563	0.0180395	0.0112177	TP53/MTOR/BCL2/PTEN/LMNA/SRC/LRRK2/PTEN/CREB1/IGF1/SOX4/GRN/EPHA4/SMAD7/RTN4/MARCHF7/PARK7/LSS/MDM2/SPAG1/PEX6/CCNH/BAG2/MYLIP	24
GO:0060759	regulation of response to cytokine stimulus	16/746	216/21288	0.00405429	0.018106	0.0112591	MED1/KLF4/EDN1/TNFAIP3/RIGI/IL6/ADAR/IRAK1/DICER1/ADAM17/YTHDF2/YTHDF3/CYLD/XIAP/PPP2CB/METTL3	16
GO:0042476	odontogenesis	12/746	141/21288	0.00406409	0.018106	0.0112591	TRAF6/CD34/EDN1/RUNX2/SRC/PPARA/BCL2L11/SERPINE1/BAX/RHOA/GATA6/BCOR	12
GO:1903707	negative regulation of hemopoiesis	12/746	141/21288	0.00406409	0.018106	0.0112591	ERBB2/BCL6/HMGB1/HMGB3/PRDX2/NF1/SMAD7/RC3H2/RC3H1/LYN/CDK6/ID2	12
GO:0072163	mesonephric epithelium development	10/746	106/21288	0.00406712	0.018106	0.0112591	VEGFA/BCL2/SMAD2/SMAD4/SMAD1/SDC1/SMAD7/GATA3/PTCH1/HOXD11	10
GO:0072164	mesonephric tubule development	10/746	106/21288	0.00406712	0.018106	0.0112591	VEGFA/BCL2/SMAD2/SMAD4/SMAD1/SDC1/SMAD7/GATA3/PTCH1/HOXD11	10
GO:0045766	positive regulation of angiogenesis	15/746	197/21288	0.00410852	0.0182118	0.0113248	VEGFA/KLF4/STAT3/CD34/HK2/SMAD1/ITGA5/AGO2/SERPINE1/ETS1/THBS1/SP1/GRN/GATA6/HIPK2	15
GO:0003176	aortic valve development	6/746	44/21288	0.00411761	0.0182118	0.0113248	SMAD2/DLL4/NOTCH1/RHOA/ADAMTS5/GATA3	6
GO:0010591	regulation of lamellipodium assembly	6/746	44/21288	0.00411761	0.0182118	0.0113248	MTOR/PIK3CA/AKIRIN1/CDC42/RAC1/NCKAP1	6
GO:0010955	negative regulation of protein processing	6/746	44/21288	0.00411761	0.0182118	0.0113248	BCL2L12/LRRK2/SERPINE1/THBS1/MDM2/XIAP	6
GO:0045773	positive regulation of axon extension	6/746	44/21288	0.00411761	0.0182118	0.0113248	VEGFA/SRF/RUFY3/MACF1/SEMA7A/MAP1B	6
GO:0046677	response to antibiotic	6/746	44/21288	0.00411761	0.0182118	0.0113248	TP53/JAK2/RSRC1/MDM2/PPP2CB/KDM5B	6
GO:0048854	brain morphogenesis	6/746	44/21288	0.00411761	0.0182118	0.0113248	VPS51/PTEN/PTEN/NF1/FOXO3/BBS2	6
GO:1903318	negative regulation of protein maturation	6/746	44/21288	0.00411761	0.0182118	0.0113248	BCL2L12/LRRK2/SERPINE1/THBS1/MDM2/XIAP	6
GO:0042180	cellular ketone metabolic process	17/746	236/21288	0.00412809	0.0182424	0.0113439	PRKCE/AKT1/PPARA/CREB1/NR4A3/NCOR2/REST/ELOVL5/KAT2B/PARK7/INSIG2/PTGS2/EGR1/TRIB3/LPGAT1/INSIG1/AKT2	17
GO:0060828	regulation of canonical Wnt signaling pathway	19/746	276/21288	0.00413123	0.0182424	0.0113439	ZEB2/MAPK14/EGFR/SMAD4/SRC/LRRK2/NOTCH1/SOX4/DDX3X/USP34/CHD8/YAP1/FOXO3/CYLD/EGR1/TLE3/ZNF703/JADE1/XIAP	19
GO:0033137	negative regulation of peptidyl-serine phosphorylation	5/746	31/21288	0.00415685	0.0182814	0.0113682	BAK1/PTEN/PTEN/BAX/SMAD7	5
GO:0038094	Fc-gamma receptor signaling pathway	5/746	31/21288	0.00415685	0.0182814	0.0113682	PRKCE/SRC/YES1/VAV3/LYN	5
GO:0060045	positive regulation of cardiac muscle cell proliferation	5/746	31/21288	0.00415685	0.0182814	0.0113682	MAPK14/NOTCH1/YAP1/CDK1/GATA6	5
GO:0072574	hepatocyte proliferation	5/746	31/21288	0.00415685	0.0182814	0.0113682	MED1/TNFAIP3/IL6/CFLAR/NOTCH2	5
GO:0072575	epithelial cell proliferation involved in liver morphogenesis	5/746	31/21288	0.00415685	0.0182814	0.0113682	MED1/TNFAIP3/IL6/CFLAR/NOTCH2	5
GO:0034728	nucleosome organization	13/746	160/21288	0.0042392	0.0185976	0.0115648	SART3/SMARCA5/ARID1A/ARID2/H2AX/H4C3/H4C2/H4C5/HMGB2/UBN1/ASF1B/H3-3B/TSPYL2	13
GO:0051303	establishment of chromosome localization	11/746	124/21288	0.00425839	0.0185976	0.0115648	CENPF/MAPRE1/HNRNPU/RAB11A/CHAMP1/CCNB1/ECT2/KAT2B/CDC42/GEM/TRAPPC12	11
GO:0035050	embryonic heart tube development	9/746	90/21288	0.00427591	0.0185976	0.0115648	MED1/EDN1/NOTCH1/ACVR1/SRF/YAP1/CDC42/TMED2/NOTCH2	9
GO:0006265	DNA topological change	3/746	10/21288	0.00427652	0.0185976	0.0115648	HMGB1/HMGB2/TOP2B	3
GO:0007056	spindle assembly involved in female meiosis	3/746	10/21288	0.00427652	0.0185976	0.0115648	PTEN/PTEN/CCNB2	3
GO:0033210	leptin-mediated signaling pathway	3/746	10/21288	0.00427652	0.0185976	0.0115648	STAT3/UGCG/BBS2	3
GO:0035022	positive regulation of Rac protein signal transduction	3/746	10/21288	0.00427652	0.0185976	0.0115648	PIK3CG/KRAS/CRK	3
GO:0051409	response to nitrosative stress	3/746	10/21288	0.00427652	0.0185976	0.0115648	DUSP6/PARK7/GCLM	3
GO:0060397	growth hormone receptor signaling pathway via JAK-STAT	3/746	10/21288	0.00427652	0.0185976	0.0115648	JAK2/STAT3/LYN	3
GO:0070344	regulation of fat cell proliferation	3/746	10/21288	0.00427652	0.0185976	0.0115648	E2F3/E2F1/PER2	3
GO:0070922	RISC complex assembly	3/746	10/21288	0.00427652	0.0185976	0.0115648	AGO2/ADAR/DICER1	3
GO:0071372	cellular response to follicle-stimulating hormone stimulus	3/746	10/21288	0.00427652	0.0185976	0.0115648	EDN1/NOTCH1/GCLM	3
GO:1904668	positive regulation of ubiquitin protein ligase activity	3/746	10/21288	0.00427652	0.0185976	0.0115648	PTEN/PTEN/CDC20	3
GO:2000320	negative regulation of T-helper 17 cell differentiation	3/746	10/21288	0.00427652	0.0185976	0.0115648	SMAD7/RC3H2/RC3H1	3
GO:0030858	positive regulation of epithelial cell differentiation	8/746	74/21288	0.00430196	0.0186635	0.0116058	MED1/RPTOR/LIF/TP73/NOTCH1/PAX6/SERPINE1/PTCH1	8
GO:0043370	regulation of CD4-positive, alpha-beta T cell differentiation	8/746	74/21288	0.00430196	0.0186635	0.0116058	IFNG/BCL6/HMGB1/SMAD7/RC3H2/RC3H1/GATA3/SH3RF1	8
GO:1902808	positive regulation of cell cycle G1/S phase transition	8/746	74/21288	0.00430196	0.0186635	0.0116058	RPTOR/EGFR/AKT1/CCND1/ADAM17/DDX3X/MDM2/CCNE2	8
GO:0090287	regulation of cellular response to growth factor stimulus	25/746	403/21288	0.0044008	0.0190772	0.011863	TP53/ZEB2/ZEB1/VEGFA/SMAD2/SMAD4/ZBTB7A/ITGA5/RUNX2/CCN1/NOTCH1/PPARA/THBS1/CFLAR/ADAM17/SMAD7/GATA6/GATA3/TOB1/ZNF703/NOTCH2/XIAP/HIPK2/MYO1C/TRIM33	25
GO:0001541	ovarian follicle development	7/746	59/21288	0.00442201	0.0191538	0.0119107	VEGFA/BCL2/LFNG/SMAD4/SRC/BAX/FOXO3	7
GO:0030282	bone mineralization	12/746	143/21288	0.00455067	0.0196955	0.0122475	FGFR3/RUNX2/CCN1/KL/ACVR1/IGF1/P2RX7/PTGS2/KLF10/BCOR/FOSL2/ZMPSTE24	12
GO:0090051	negative regulation of cell migration involved in sprouting angiogenesis	6/746	45/21288	0.00461312	0.0198022	0.0123138	KLF4/HDAC5/DLL4/NOTCH1/RHOA/THBS1	6
GO:0000212	meiotic spindle organization	4/746	20/21288	0.00462984	0.0198022	0.0123138	PTEN/PTEN/CCNB2/TUBG2	4
GO:0003184	pulmonary valve morphogenesis	4/746	20/21288	0.00462984	0.0198022	0.0123138	SMAD2/NOTCH1/ADAMTS5/NOTCH2	4
GO:0034393	positive regulation of smooth muscle cell apoptotic process	4/746	20/21288	0.00462984	0.0198022	0.0123138	E2F3/IFNG/PDCD4/CDKN2A	4
GO:0046931	pore complex assembly	4/746	20/21288	0.00462984	0.0198022	0.0123138	P2RX7/RTN4/AFDN/ADAM10	4
GO:0051767	nitric-oxide synthase biosynthetic process	4/746	20/21288	0.00462984	0.0198022	0.0123138	JAK2/EDN1/IFNG/LRRK2	4
GO:0051769	regulation of nitric-oxide synthase biosynthetic process	4/746	20/21288	0.00462984	0.0198022	0.0123138	JAK2/EDN1/IFNG/LRRK2	4
GO:0061003	positive regulation of dendritic spine morphogenesis	4/746	20/21288	0.00462984	0.0198022	0.0123138	TIAM1/CAPRIN1/STAU2/DHX36	4
GO:0071391	cellular response to estrogen stimulus	4/746	20/21288	0.00462984	0.0198022	0.0123138	AR/SP1/NCOA4/MDM2	4
GO:0090201	negative regulation of release of cytochrome c from mitochondria	4/746	20/21288	0.00462984	0.0198022	0.0123138	BAK1/AKT1/LMNA/IGF1	4
GO:1902001	fatty acid transmembrane transport	4/746	20/21288	0.00462984	0.0198022	0.0123138	AKT1/ACSL1/THBS1/AKT2	4
GO:1903427	negative regulation of reactive oxygen species biosynthetic process	4/746	20/21288	0.00462984	0.0198022	0.0123138	PPARA/RHOA/CFLAR/PARK7	4
GO:1904044	response to aldosterone	4/746	20/21288	0.00462984	0.0198022	0.0123138	CDKN1A/IGF1R/PARP1/SH3RF1	4
GO:1990182	exosomal secretion	4/746	20/21288	0.00462984	0.0198022	0.0123138	IFNG/SDC1/RAB11A/TSG101	4
GO:2001014	regulation of skeletal muscle cell differentiation	4/746	20/21288	0.00462984	0.0198022	0.0123138	DDX5/DDX17/AKIRIN1/NR1D2	4
GO:0030595	leukocyte chemotaxis	19/746	279/21288	0.0046378	0.0198207	0.0123254	VEGFA/EDN1/PIK3CG/HMGB1/SERPINE1/IL6/MAPK3/VAV3/THBS1/ADAM17/AKIRIN1/CKLF/LYN/DNM1L/DUSP1/RAC1/ADAM10/PLEC/PIKFYVE	19
GO:0072080	nephron tubule development	10/746	108/21288	0.00464689	0.019844	0.0123398	VEGFA/BCL2/LIF/SMAD4/NOTCH1/YAP1/GATA3/PTCH1/HOXD11/NOTCH2	10
GO:0009880	embryonic pattern specification	8/746	75/21288	0.00467141	0.0199175	0.0123855	SMAD2/SMAD4/SMAD1/SATB2/NRP2/TMED2/PTCH1/FZD5	8
GO:0050994	regulation of lipid catabolic process	8/746	75/21288	0.00467141	0.0199175	0.0123855	PRKCE/AKT1/PIK3CG/PPARA/LDLR/SCARB2/HPGD/AKT2	8
GO:1904018	positive regulation of vasculature development	15/746	200/21288	0.00472373	0.0201248	0.0125145	VEGFA/KLF4/STAT3/CD34/HK2/SMAD1/ITGA5/AGO2/SERPINE1/ETS1/THBS1/SP1/GRN/GATA6/HIPK2	15
GO:1901136	carbohydrate derivative catabolic process	20/746	300/21288	0.00472957	0.0201339	0.0125201	MTOR/RPTOR/HDAC4/STAT3/HK2/IFNG/ZBTB7A/PPARA/IGF1/P2RX7/CEMIP2/PRXL2C/KAT2B/NUPR1/SCARB2/HMMR/INSR/M6PR/EDEM3/FOXK1	20
GO:0045667	regulation of osteoblast differentiation	14/746	181/21288	0.0047563	0.0202161	0.0125713	SMAD1/DDX5/RUNX2/CCN1/NOTCH1/ACVR1/IL6/IGF1/REST/YAP1/CDK6/PPP3CA/TOB1/PTCH1	14
GO:1902850	microtubule cytoskeleton organization involved in mitosis	14/746	181/21288	0.0047563	0.0202161	0.0125713	PAX6/MAPRE1/RHOA/HNRNPU/RAB11A/CCNB1/CDK1/CDC20/NUSAP1/TTK/BCCIP/TUBG2/SMC3/CLTC	14
GO:0002313	mature B cell differentiation involved in immune response	5/746	32/21288	0.00478698	0.0202517	0.0125934	LFNG/BCL6/IL6/NOTCH2/IRF8	5
GO:0002363	alpha-beta T cell lineage commitment	5/746	32/21288	0.00478698	0.0202517	0.0125934	MTOR/BCL2/STAT3/IL6/RHOA	5
GO:0045070	positive regulation of viral genome replication	5/746	32/21288	0.00478698	0.0202517	0.0125934	NOTCH1/ADAR/DDX3X/LARP1/TOP2B	5
GO:0061036	positive regulation of cartilage development	5/746	32/21288	0.00478698	0.0202517	0.0125934	SMAD1/RUNX2/CCN1/SOX6/SMAD7	5
GO:0061384	heart trabecula morphogenesis	5/746	32/21288	0.00478698	0.0202517	0.0125934	MED1/DLL4/NOTCH1/SRF/HEG1	5
GO:2000273	positive regulation of signaling receptor activity	5/746	32/21288	0.00478698	0.0202517	0.0125934	JAK2/EDN1/IFNG/ADAM17/PARK7	5
GO:0097529	myeloid leukocyte migration	19/746	280/21288	0.00481763	0.0203656	0.0126642	VEGFA/EDN1/PIK3CG/HMGB1/NF1/SERPINE1/IL6/MAPK3/VAV3/THBS1/B4GALT1/AKIRIN1/CKLF/LYN/DNM1L/DUSP1/RAC1/MCOLN2/PIKFYVE	19
GO:0016051	carbohydrate biosynthetic process	16/746	220/21288	0.00483603	0.0204275	0.0127027	AKT1/SIRT7/PPARA/IGF1/B4GALT1/PARP1/PER2/MTCL2/WDR5/KAT2B/GYS2/INSR/NR3C1/GYG1/AKT2/CLTC	16
GO:0070231	T cell apoptotic process	7/746	60/21288	0.00485816	0.0205051	0.012751	TP53/BCL2/BAK1/AKT1/BCL2L11/BAX/P2RX7	7
GO:0030071	regulation of mitotic metaphase/anaphase transition	9/746	92/21288	0.00494623	0.0208607	0.0129721	CENPF/ARID1A/ARID2/CCNB1/CDC20/TTK/DUSP1/DPF2/PHF10	9
GO:0021549	cerebellum development	10/746	109/21288	0.00496014	0.0208709	0.0129784	TP53/PAX6/NCOR2/IGF1R/RORA/SEMA4C/CRK/AARS1/ARCN1/SSTR2	10
GO:0031507	heterochromatin formation	10/746	109/21288	0.00496014	0.0208709	0.0129784	BCL6/HMGB1/LMNA/SMARCA5/JARID2/HNRNPU/KMT2D/BAZ2A/RIF1/METTL3	10
GO:0060761	negative regulation of response to cytokine stimulus	10/746	109/21288	0.00496014	0.0208709	0.0129784	KLF4/IL6/ADAR/DICER1/YTHDF2/YTHDF3/CYLD/XIAP/PPP2CB/METTL3	10
GO:0032943	mononuclear cell proliferation	25/746	407/21288	0.00498284	0.0209502	0.0130278	ERBB2/TP53/BCL2/CDKN1A/TRAF6/JAK2/PIK3CG/BCL6/HMGB1/PRDX2/BAX/IL6/IGF1/VAV3/SLC7A1/P2RX7/RC3H2/RC3H1/MARCHF7/LYN/PPP3CA/FOSL2/DLG5/AZI2/SH3RF1	25
GO:0030032	lamellipodium assembly	8/746	76/21288	0.00506472	0.0212781	0.0132316	MTOR/PIK3CA/VAV3/AKIRIN1/CDC42/SRGAP2/RAC1/NCKAP1	8
GO:0006661	phosphatidylinositol biosynthetic process	12/746	145/21288	0.00508275	0.0213209	0.0132583	INPPL1/PIK3CG/PTEN/UVRAG/PTEN/PIK3CA/MTMR3/PIP4K2B/SACM1L/PI4KA/HYCC2/PIKFYVE	12
GO:0098773	skin epidermis development	12/746	145/21288	0.00508275	0.0213209	0.0132583	KLF4/BCL2/EGFR/SMAD4/NOTCH1/NF1/SRF/UGCG/GATA6/PUM2/PLEC/ZMPSTE24	12
GO:0010828	positive regulation of glucose transmembrane transport	6/746	46/21288	0.00515114	0.0215746	0.013416	MAPK14/AKT1/NR4A3/IGF1/INSR/AKT2	6
GO:0045687	positive regulation of glial cell differentiation	6/746	46/21288	0.00515114	0.0215746	0.013416	MTOR/LIF/TP73/NOTCH1/DICER1/ID2	6
GO:0009266	response to temperature stimulus	15/746	202/21288	0.00517395	0.0216535	0.0134651	MTOR/CDKN1A/AKT1/NF1/IGF1/THBS1/IRAK1/TP53INP1/LYN/PTGS2/YWHAE/HSPA6/PSIP1/DHX36/MICB	15
GO:0030072	peptide hormone secretion	19/746	282/21288	0.00519453	0.0217229	0.0135082	PRKCE/EGFR/RAF1/SMAD2/JAK2/EDN1/IFNG/ACSL4/TIAM1/IL6/SOX4/REST/PER2/CDK16/PARK7/PPP3CA/PIM3/GABBR1/HNF4A	19
GO:0010038	response to metal ion	24/746	387/21288	0.00521681	0.0217994	0.0135558	BCL2/EGFR/AKT1/EDN1/LRRK2/KCNJ10/CREB1/SDC1/MAPK3/THBS1/JUN/P2RX7/PARP1/TXNIP/CDK1/ECT2/MT1F/PARK7/PTGS2/PPP3CA/MDM2/CALM2/PPP2CB/FECH	24
GO:0001823	mesonephros development	10/746	110/21288	0.00528973	0.0220872	0.0137347	VEGFA/BCL2/SMAD2/SMAD4/SMAD1/SDC1/SMAD7/GATA3/PTCH1/HOXD11	10
GO:0045670	regulation of osteoclast differentiation	9/746	93/21288	0.00531059	0.0221364	0.0137654	MTOR/RPTOR/TRAF6/IFNG/CREB1/NF1/PPP3CA/KLF10/NOTCH2	9
GO:0120192	tight junction assembly	9/746	93/21288	0.00531059	0.0221364	0.0137654	SRF/PARD3/ACTG1/STRN/SLC39A9/AFDN/ECT2/FZD5/MYO1C	9
GO:0002347	response to tumor cell	7/746	61/21288	0.0053259	0.0221364	0.0137654	KLF4/HMGB1/PRDX2/NOTCH1/TNFRSF10B/TXNIP/NOTCH2	7
GO:0055008	cardiac muscle tissue morphogenesis	7/746	61/21288	0.0053259	0.0221364	0.0137654	MED1/SMAD4/DLL4/NOTCH1/TPM1/SMAD7/HEG1	7
GO:0060612	adipose tissue development	7/746	61/21288	0.0053259	0.0221364	0.0137654	PIK3CA/PARP1/HRAS/PUM2/ARRDC3/FOSL2/UBB	7
GO:0090497	mesenchymal cell migration	7/746	61/21288	0.0053259	0.0221364	0.0137654	EDN1/PAX6/NRP2/ACVR1/SEMA4C/SEMA7A/CDC42	7
GO:1901800	positive regulation of proteasomal protein catabolic process	11/746	128/21288	0.00540835	0.022462	0.0139678	AKT1/LRRK2/TRIB2/HERPUD1/SMAD7/CDC20/NUPR1/MDM2/TRIB3/BAG2/SH3RF1	11
GO:0060560	developmental growth involved in morphogenesis	18/746	263/21288	0.0054765	0.0225081	0.0139965	VEGFA/MED1/EDN1/NOTCH1/TIAM1/NRP2/SRF/ALCAM/IST1/RUFY3/SEMA4C/RTN4/MACF1/YAP1/SEMA7A/MAP1B/PUM2/KDM5B	18
GO:0007628	adult walking behavior	5/746	33/21288	0.00548202	0.0225081	0.0139965	KCNJ10/EPHA4/ZMPSTE24/HIPK2/OXR1	5
GO:0008053	mitochondrial fusion	5/746	33/21288	0.00548202	0.0225081	0.0139965	MCL1/BAK1/BAX/CHCHD3/MIGA1	5
GO:0032104	regulation of response to extracellular stimulus	5/746	33/21288	0.00548202	0.0225081	0.0139965	MED1/BCL2/PPARA/BAX/BBS2	5
GO:0032107	regulation of response to nutrient levels	5/746	33/21288	0.00548202	0.0225081	0.0139965	MED1/BCL2/PPARA/BAX/BBS2	5
GO:0034694	response to prostaglandin	5/746	33/21288	0.00548202	0.0225081	0.0139965	PRKCE/AKT1/EDN1/YY1/PAX6	5
GO:0048679	regulation of axon regeneration	5/746	33/21288	0.00548202	0.0225081	0.0139965	KLF4/IGF1R/GRN/EPHA4/PUM2	5
GO:0051647	nucleus localization	5/746	33/21288	0.00548202	0.0225081	0.0139965	MTOR/LMNA/PAX6/CDC42/NR3C1	5
GO:0072576	liver morphogenesis	5/746	33/21288	0.00548202	0.0225081	0.0139965	MED1/TNFAIP3/IL6/CFLAR/NOTCH2	5
GO:0090311	regulation of protein deacetylation	5/746	33/21288	0.00548202	0.0225081	0.0139965	IFNG/WDR5/KAT2B/NEK3/TADA2A	5
GO:0099563	modification of synaptic structure	5/746	33/21288	0.00548202	0.0225081	0.0139965	TIAM1/RHOA/REST/EPHA4/CDC42	5
GO:0002269	leukocyte activation involved in inflammatory response	8/746	77/21288	0.00548285	0.0225081	0.0139965	JAK2/IFNG/LRRK2/IL6/GRN/LDLR/CTSC/TRAF3IP2	8
GO:0042531	positive regulation of tyrosine phosphorylation of STAT protein	8/746	77/21288	0.00548285	0.0225081	0.0139965	FGFR3/LIF/JAK2/IFNG/IL24/IL6/IGF1/LYN	8
GO:0045665	negative regulation of neuron differentiation	8/746	77/21288	0.00548285	0.0225081	0.0139965	MED1/TP73/NOTCH1/PAX6/NOTCH3/REST/FOXO3/DDX6	8
GO:0140895	cell surface toll-like receptor signaling pathway	8/746	77/21288	0.00548285	0.0225081	0.0139965	PRKCE/TRAF6/TNFAIP3/IRAK1/MFHAS1/LYN/TAX1BP1/MAP3K7	8
GO:0120161	regulation of cold-induced thermogenesis	13/746	165/21288	0.00548555	0.0225081	0.0139965	VEGFA/JAK2/ACSL1/ESRRG/NOTCH1/IGF1R/ADAM17/PER2/ADAMTS5/PCTP/TLE3/ARRDC3/LNPEP	13
GO:0010002	cardioblast differentiation	4/746	21/21288	0.0055628	0.0227054	0.0141192	NOTCH1/SRF/REST/DHX36	4
GO:0032495	response to muramyl dipeptide	4/746	21/21288	0.0055628	0.0227054	0.0141192	MAPK14/TNFAIP3/NOTCH1/VIM	4
GO:0034162	toll-like receptor 9 signaling pathway	4/746	21/21288	0.0055628	0.0227054	0.0141192	HMGB1/IRAK1/RTN4/EPG5	4
GO:0036498	IRE1-mediated unfolded protein response	4/746	21/21288	0.0055628	0.0227054	0.0141192	BAK1/BCL2L11/BAX/DNAJB9	4
GO:0045722	positive regulation of gluconeogenesis	4/746	21/21288	0.0055628	0.0227054	0.0141192	SIRT7/PPARA/WDR5/KAT2B	4
GO:0061158	3'-UTR-mediated mRNA destabilization	4/746	21/21288	0.0055628	0.0227054	0.0141192	RC3H1/PUM2/ZFP36/DHX36	4
GO:0097049	motor neuron apoptotic process	4/746	21/21288	0.0055628	0.0227054	0.0141192	ERBB3/BCL2/BAX/RHOA	4
GO:0002437	inflammatory response to antigenic stimulus	10/746	111/21288	0.00563621	0.0229878	0.0142948	MAPK14/HMGB1/SRC/YES1/NOTCH1/HMGB2/PARK7/LYN/FOSL2/NOTCH2	10
GO:0010833	telomere maintenance via telomere lengthening	9/746	94/21288	0.00569537	0.0232117	0.014434	TP53/SRC/MAPK3/PARP1/HNRNPU/TNKS1BP1/TERF2IP/DCP2/DHX36	9
GO:0003162	atrioventricular node development	3/746	11/21288	0.00572819	0.0232118	0.0144341	NOTCH1/GATA6/NOTCH2	3
GO:0031915	positive regulation of synaptic plasticity	3/746	11/21288	0.00572819	0.0232118	0.0144341	CDC20/PTGS2/MAP1B	3
GO:0036462	TRAIL-activated apoptotic signaling pathway	3/746	11/21288	0.00572819	0.0232118	0.0144341	TNFRSF10B/PARK7/TNFRSF10A	3
GO:0060742	epithelial cell differentiation involved in prostate gland development	3/746	11/21288	0.00572819	0.0232118	0.0144341	AR/NOTCH1/FOXA1	3
GO:0097400	interleukin-17-mediated signaling pathway	3/746	11/21288	0.00572819	0.0232118	0.0144341	TRAF6/NOTCH1/TRAF3IP2	3
GO:2000672	negative regulation of motor neuron apoptotic process	3/746	11/21288	0.00572819	0.0232118	0.0144341	ERBB3/BCL2/RHOA	3
GO:0035329	hippo signaling	6/746	47/21288	0.00573374	0.0232118	0.0144341	MAPK14/SRC/YAP1/ARRDC3/DLG5/VGLL4	6
GO:0045124	regulation of bone resorption	6/746	47/21288	0.00573374	0.0232118	0.0144341	EGFR/TNFAIP3/SRC/NF1/IL6/P2RX7	6
GO:0070741	response to interleukin-6	6/746	47/21288	0.00573374	0.0232118	0.0144341	JAK2/STAT3/SMAD4/SRC/IL6/YAP1	6
GO:0106106	cold-induced thermogenesis	13/746	166/21288	0.00576682	0.0233284	0.0145066	VEGFA/JAK2/ACSL1/ESRRG/NOTCH1/IGF1R/ADAM17/PER2/ADAMTS5/PCTP/TLE3/ARRDC3/LNPEP	13
GO:0048168	regulation of neuronal synaptic plasticity	7/746	62/21288	0.0058266	0.0235353	0.0146353	KCNJ10/NF1/KRAS/RASGRF1/HRAS/FXR2/ARC	7
GO:0070228	regulation of lymphocyte apoptotic process	7/746	62/21288	0.0058266	0.0235353	0.0146353	TP53/BCL2/BCL6/BCL2L11/BAX/P2RX7/LYN	7
GO:0002200	somatic diversification of immune receptors	8/746	78/21288	0.0059268	0.0238869	0.0148539	BCL6/HMGB1/YY1/ADAR/KMT5C/HMGB2/KMT5B/RIF1	8
GO:0005977	glycogen metabolic process	8/746	78/21288	0.0059268	0.0238869	0.0148539	AKT1/IGF1/PER2/GYS2/INSR/GYG1/PPP1CC/AKT2	8
GO:0048662	negative regulation of smooth muscle cell proliferation	8/746	78/21288	0.0059268	0.0238869	0.0148539	KLF4/CDKN1A/IFNG/TNFAIP3/PTEN/PTEN/TPM1/PDCD4	8
GO:0061326	renal tubule development	10/746	112/21288	0.00600016	0.0241647	0.0150266	VEGFA/BCL2/LIF/SMAD4/NOTCH1/YAP1/GATA3/PTCH1/HOXD11/NOTCH2	10
GO:0055123	digestive system development	13/746	167/21288	0.00605949	0.0243857	0.015164	BCL2/CDKN1A/EGFR/SMAD2/SRC/NOTCH1/CHD8/YAP1/ID2/GATA6/KLF5/INSR/FZD5	13
GO:0048675	axon extension	11/746	130/21288	0.00606854	0.024404	0.0151755	VEGFA/EDN1/NRP2/SRF/ALCAM/RUFY3/SEMA4C/RTN4/MACF1/SEMA7A/MAP1B	11
GO:0007492	endoderm development	9/746	95/21288	0.00610132	0.0244997	0.015235	SMAD2/SMAD4/LAMC1/ITGA5/NOTCH1/TNRC6A/GATA6/DUSP1/ARC	9
GO:0045069	regulation of viral genome replication	9/746	95/21288	0.00610132	0.0244997	0.015235	BCL2/DDX5/NOTCH1/ADAR/DDX3X/LARP1/IFIT5/EIF2AK2/TOP2B	9
GO:0043123	positive regulation of canonical NF-kappaB signal transduction	17/746	246/21288	0.00621767	0.0249311	0.0155032	VEGFA/PRKCE/TRAF6/EDN1/RHOA/IRAK1/CFLAR/PARP1/TNFRSF10B/ECT2/TERF2IP/TRAF3IP2/IFIT5/XIAP/REL/DHX36/MAP3K7	17
GO:0002790	peptide secretion	19/746	287/21288	0.00624373	0.0249311	0.0155032	PRKCE/EGFR/RAF1/SMAD2/JAK2/EDN1/IFNG/ACSL4/TIAM1/IL6/SOX4/REST/PER2/CDK16/PARK7/PPP3CA/PIM3/GABBR1/HNF4A	19
GO:0002726	positive regulation of T cell cytokine production	5/746	34/21288	0.00624535	0.0249311	0.0155032	TRAF6/IL6/GATA3/FZD5/MAP3K7	5
GO:0030325	adrenal gland development	5/746	34/21288	0.00624535	0.0249311	0.0155032	SMAD2/SMAD4/NF1/INSR/NR3C1	5
GO:0033688	regulation of osteoblast proliferation	5/746	34/21288	0.00624535	0.0249311	0.0155032	BCL2/CCN1/IGF1R/RHOA/EIF2AK2	5
GO:0043369	CD4-positive or CD8-positive, alpha-beta T cell lineage commitment	5/746	34/21288	0.00624535	0.0249311	0.0155032	MTOR/BCL2/STAT3/IL6/CYLD	5
GO:0060674	placenta blood vessel development	5/746	34/21288	0.00624535	0.0249311	0.0155032	AKT1/CCN1/TMED2/FZD5/NOTCH2	5
GO:1904357	negative regulation of telomere maintenance via telomere lengthening	5/746	34/21288	0.00624535	0.0249311	0.0155032	TP53/SRC/PARP1/HNRNPU/DCP2	5
GO:0030857	negative regulation of epithelial cell differentiation	7/746	63/21288	0.00636166	0.025345	0.0157606	ZEB1/VEGFA/IFNG/NOTCH1/KRAS/CCND1/YAP1	7
GO:0045912	negative regulation of carbohydrate metabolic process	7/746	63/21288	0.00636166	0.025345	0.0157606	TP53/HDAC4/STAT3/PPARA/MTCL2/NUPR1/CLTC	7
GO:0051602	response to electrical stimulus	6/746	48/21288	0.00636299	0.025345	0.0157606	PTEN/SRC/PTEN/BTG2/REST/P2RX7	6
GO:0045638	negative regulation of myeloid cell differentiation	10/746	113/21288	0.00638215	0.0253842	0.015785	KLF13/KLF13/HMGB3/NF1/H4C3/H4C2/H4C5/LYN/CDK6/ZFP36	10
GO:0046330	positive regulation of JNK cascade	10/746	113/21288	0.00638215	0.0253842	0.015785	HMGB1/CCN2/MFHAS1/HRAS/CDC42/CRK/RB1CC1/XIAP/HIPK2/SH3RF1	10
GO:0006403	RNA localization	16/746	227/21288	0.00649726	0.0258232	0.016058	YY1/SRSF1/IGF2BP1/HNRNPU/CPSF6/NUP210/FXR2/NCBP1/PUM2/STAU2/DDX25/ATXN2/ARC/ZFP36/DCP2/DHX36	16
GO:0007091	metaphase/anaphase transition of mitotic cell cycle	9/746	96/21288	0.00652918	0.0258745	0.0160899	CENPF/ARID1A/ARID2/CCNB1/CDC20/TTK/DUSP1/DPF2/PHF10	9
GO:0032088	negative regulation of NF-kappaB transcription factor activity	9/746	96/21288	0.00652918	0.0258745	0.0160899	KLF4/TNFAIP3/CDKN2A/IRAK1/ANXA4/CYLD/DAP/TAX1BP1/PPP2CB	9
GO:0046849	bone remodeling	9/746	96/21288	0.00652918	0.0258745	0.0160899	EGFR/TRAF6/TNFAIP3/SRC/NF1/NOX4/IL6/P2RX7/NOTCH2	9
GO:1902099	regulation of metaphase/anaphase transition of cell cycle	9/746	96/21288	0.00652918	0.0258745	0.0160899	CENPF/ARID1A/ARID2/CCNB1/CDC20/TTK/DUSP1/DPF2/PHF10	9
GO:1903008	organelle disassembly	14/746	188/21288	0.00660979	0.0260374	0.0161912	TP53/HK2/TAFAZZIN/HAX1/RETREG2/CDK1/PARK7/DNM1L/RB1CC1/FZD5/KLC1/WIPI2/MARK2/CSNK2A2	14
GO:0002902	regulation of B cell apoptotic process	4/746	22/21288	0.00661329	0.0260374	0.0161912	BCL2/BCL6/BAX/LYN	4
GO:0032148	activation of protein kinase B activity	4/746	22/21288	0.00661329	0.0260374	0.0161912	NTRK3/IGF1/PARK7/INSR	4
GO:0036092	phosphatidylinositol-3-phosphate biosynthetic process	4/746	22/21288	0.00661329	0.0260374	0.0161912	PIK3CG/UVRAG/PIK3CA/PIKFYVE	4
GO:0048485	sympathetic nervous system development	4/746	22/21288	0.00661329	0.0260374	0.0161912	NF1/NRP2/SOX4/GATA3	4
GO:0060716	labyrinthine layer blood vessel development	4/746	22/21288	0.00661329	0.0260374	0.0161912	AKT1/CCN1/TMED2/FZD5	4
GO:0071498	cellular response to fluid shear stress	4/746	22/21288	0.00661329	0.0260374	0.0161912	KLF4/SRC/PTGS2/PLEC	4
GO:0140354	lipid import into cell	4/746	22/21288	0.00661329	0.0260374	0.0161912	AKT1/ACSL1/THBS1/AKT2	4
GO:2000786	positive regulation of autophagosome assembly	4/746	22/21288	0.00661329	0.0260374	0.0161912	MOAP1/SNX18/PIP4K2B/SNX4	4
GO:0030073	insulin secretion	16/746	228/21288	0.00676822	0.026609	0.0165466	PRKCE/RAF1/SMAD2/JAK2/IFNG/ACSL4/TIAM1/IL6/SOX4/REST/PER2/CDK16/PARK7/PPP3CA/PIM3/HNF4A	16
GO:0051648	vesicle localization	16/746	228/21288	0.00676822	0.026609	0.0165466	IFNG/PIK3CG/PTEN/LRRK2/PTEN/SDC1/RAB11A/TSG101/TMED2/BLOC1S5/TRAPPC6A/TRAPPC12/BBS2/AP1AR/AP1G1/KIF3A	16
GO:0042982	amyloid precursor protein metabolic process	10/746	114/21288	0.00678277	0.026647	0.0165702	IFNG/AGO2/IGF1/SP1/ADAM17/EPHA4/RTN4/LYN/DHCR24/ADAM10	10
GO:0033059	cellular pigmentation	7/746	64/21288	0.00693244	0.0271957	0.0169115	ZEB2/BCL2/RAB11A/BLOC1S5/BBS2/AP1G1/PIKFYVE	7
GO:0051784	negative regulation of nuclear division	7/746	64/21288	0.00693244	0.0271957	0.0169115	LIF/CENPF/CCNB1/CDC20/TTK/DUSP1/CHEK1	7
GO:0033273	response to vitamin	9/746	97/21288	0.00697971	0.02731	0.0169825	MED1/EGFR/KL/IGF1R/STC2/NNT/PTGS2/MAP1B/MDM2	9
GO:0045666	positive regulation of neuron differentiation	9/746	97/21288	0.00697971	0.02731	0.0169825	LIN28A/ZEB1/BCL6/PAX6/RHOA/FOXA1/REST/ECT2/MAP1B	9
GO:0097581	lamellipodium organization	9/746	97/21288	0.00697971	0.02731	0.0169825	MTOR/SRC/PIK3CA/VAV3/AKIRIN1/CDC42/SRGAP2/RAC1/NCKAP1	9
GO:0000077	DNA damage checkpoint signaling	12/746	151/21288	0.00698162	0.02731	0.0169825	TP53/MAPK14/CDKN1A/CASP2/E2F1/CCND1/FOXO4/H2AX/CCNG1/CDK1/MDM2/CHEK1	12
GO:0014014	negative regulation of gliogenesis	6/746	49/21288	0.00704093	0.0274828	0.01709	LIN28A/TP53/NOTCH1/NF1/DICER1/LDLR	6
GO:0021762	substantia nigra development	6/746	49/21288	0.00704093	0.0274828	0.01709	RHOA/CKB/CDC42/YWHAE/CALM2/YWHAH	6
GO:0061383	trabecula morphogenesis	6/746	49/21288	0.00704093	0.0274828	0.01709	MED1/DLL4/NOTCH1/SRF/RHOA/HEG1	6
GO:0033032	regulation of myeloid cell apoptotic process	5/746	35/21288	0.0070803	0.0275379	0.0171242	BCL2/CLEC5A/CDKN2A/NF1/ADAM17	5
GO:0046856	phosphatidylinositol dephosphorylation	5/746	35/21288	0.0070803	0.0275379	0.0171242	INPPL1/PTEN/PTEN/MTMR3/SACM1L	5
GO:0046949	fatty-acyl-CoA biosynthetic process	5/746	35/21288	0.0070803	0.0275379	0.0171242	ACSL1/ACSL4/ELOVL5/ELOVL4/HSD17B12	5
GO:0070570	regulation of neuron projection regeneration	5/746	35/21288	0.0070803	0.0275379	0.0171242	KLF4/IGF1R/GRN/EPHA4/PUM2	5
GO:1905207	regulation of cardiocyte differentiation	5/746	35/21288	0.0070803	0.0275379	0.0171242	EGFR/SMAD4/SOX6/EFNB2/DHX36	5
GO:0019218	regulation of steroid metabolic process	10/746	115/21288	0.00720262	0.0279936	0.0174076	IFNG/CREB1/IGF1R/REST/LDLR/RORA/INSIG2/EGR1/NR3C1/INSIG1	10
GO:1903844	regulation of cellular response to transforming growth factor beta stimulus	14/746	190/21288	0.00723369	0.0280943	0.0174703	TP53/ZEB2/ZEB1/SMAD2/SMAD4/ZBTB7A/PPARA/THBS1/CFLAR/ADAM17/SMAD7/ZNF703/HIPK2/TRIM33	14
GO:0031032	actomyosin structure organization	16/746	230/21288	0.00733743	0.028477	0.0177082	ZEB2/MTOR/EDN1/SMAD4/SRC/CCN2/TPM1/SRF/DLC1/RHOA/CFLAR/ACTG1/ECT2/CDC42/RAC1/PLEC	16
GO:0001101	response to acid chemical	12/746	152/21288	0.00734624	0.0284908	0.0177168	ZEB1/VEGFA/MTOR/RPTOR/EGFR/EDN1/PIK3CA/IGF1R/TMBIM6/LYN/GCLM/PLEC	12
GO:0003151	outflow tract morphogenesis	8/746	81/21288	0.00742342	0.0285115	0.0177296	VEGFA/EDN1/SMAD4/NOTCH1/NRP2/SEC24B/CDC42/GATA6	8
GO:0043536	positive regulation of blood vessel endothelial cell migration	8/746	81/21288	0.00742342	0.0285115	0.0177296	VEGFA/AKT1/HMGB1/ETS1/THBS1/SP1/ADAM17/PTGS2	8
GO:0044042	glucan metabolic process	8/746	81/21288	0.00742342	0.0285115	0.0177296	AKT1/IGF1/PER2/GYS2/INSR/GYG1/PPP1CC/AKT2	8
GO:0001821	histamine secretion	3/746	12/21288	0.0074405	0.0285115	0.0177296	EDN1/LYN/SNX4	3
GO:0003157	endocardium development	3/746	12/21288	0.0074405	0.0285115	0.0177296	SMAD4/NOTCH1/ACVR1	3
GO:0003183	mitral valve morphogenesis	3/746	12/21288	0.0074405	0.0285115	0.0177296	NOTCH1/ACVR1/SOX4	3
GO:0010749	regulation of nitric oxide mediated signal transduction	3/746	12/21288	0.0074405	0.0285115	0.0177296	VEGFA/EGFR/THBS1	3
GO:0010944	negative regulation of transcription by competitive promoter binding	3/746	12/21288	0.0074405	0.0285115	0.0177296	HDAC4/CREB1/SMAD7	3
GO:0040015	negative regulation of multicellular organism growth	3/746	12/21288	0.0074405	0.0285115	0.0177296	STC2/PTCH1/BBS2	3
GO:0042276	error-prone translesion synthesis	3/746	12/21288	0.0074405	0.0285115	0.0177296	POLE2/USP1/REV3L	3
GO:0045793	positive regulation of cell size	3/746	12/21288	0.0074405	0.0285115	0.0177296	EDN1/RB1CC1/MAP3K7	3
GO:0070934	CRD-mediated mRNA stabilization	3/746	12/21288	0.0074405	0.0285115	0.0177296	IGF2BP1/HNRNPU/CSDE1	3
GO:0099159	regulation of modification of postsynaptic structure	3/746	12/21288	0.0074405	0.0285115	0.0177296	TIAM1/RHOA/CDC42	3
GO:0160049	negative regulation of cGAS/STING signaling pathway	3/746	12/21288	0.0074405	0.0285115	0.0177296	AKT1/PARP1/ZDHHC18	3
GO:1902043	positive regulation of extrinsic apoptotic signaling pathway via death domain receptors	3/746	12/21288	0.0074405	0.0285115	0.0177296	THBS1/PMAIP1/PEA15	3
GO:1905671	regulation of lysosome organization	3/746	12/21288	0.0074405	0.0285115	0.0177296	MTOR/GRN/SCARB2	3
GO:2000317	negative regulation of T-helper 17 type immune response	3/746	12/21288	0.0074405	0.0285115	0.0177296	SMAD7/RC3H2/RC3H1	3
GO:0046637	regulation of alpha-beta T cell differentiation	9/746	98/21288	0.00745365	0.0285418	0.0177485	IFNG/BCL6/HMGB1/RHOA/SMAD7/RC3H2/RC3H1/GATA3/SH3RF1	9
GO:0044380	protein localization to cytoskeleton	7/746	65/21288	0.00754034	0.0288535	0.0179423	MAPRE1/HNRNPU/RAB11A/CEP350/CHAMP1/TTK/KLHL21	7
GO:1904659	glucose transmembrane transport	11/746	134/21288	0.00757782	0.0289765	0.0180188	MAPK14/AKT1/EDN1/HK2/YES1/NR4A3/IGF1/PEA15/INSR/TRIB3/AKT2	11
GO:0046651	lymphocyte proliferation	24/746	400/21288	0.0077411	0.0295696	0.0183877	ERBB2/TP53/BCL2/CDKN1A/TRAF6/JAK2/PIK3CG/BCL6/HMGB1/PRDX2/BAX/IL6/IGF1/VAV3/SLC7A1/P2RX7/RC3H2/RC3H1/MARCHF7/LYN/PPP3CA/FOSL2/DLG5/SH3RF1	24
GO:0007595	lactation	6/746	50/21288	0.00776961	0.0295696	0.0183877	VEGFA/MED1/HK2/CREB1/NCOR2/CCND1	6
GO:0051403	stress-activated MAPK cascade	6/746	50/21288	0.00776961	0.0295696	0.0183877	MAPK14/MAPK3/SEMA4C/FOXM1/EIF2AK2/MAP3K7	6
GO:0060976	coronary vasculature development	6/746	50/21288	0.00776961	0.0295696	0.0183877	VEGFA/NOTCH1/SRF/SEC24B/ARID2/GATA6	6
GO:0002223	stimulatory C-type lectin receptor signaling pathway	4/746	23/21288	0.00778719	0.0295696	0.0183877	TRAF6/SRC/LYN/MAP3K7	4
GO:0044030	regulation of DNA methylation	4/746	23/21288	0.00778719	0.0295696	0.0183877	SMARCA5/PARP1/BAZ2A/ZMPSTE24	4
GO:0045947	negative regulation of translational initiation	4/746	23/21288	0.00778719	0.0295696	0.0183877	EIF4EBP1/AGO2/EIF4EBP2/LARP1	4
GO:0061050	regulation of cell growth involved in cardiac muscle cell development	4/746	23/21288	0.00778719	0.0295696	0.0183877	EDN1/YY1/PPARA/IGF1	4
GO:1990840	response to lectin	4/746	23/21288	0.00778719	0.0295696	0.0183877	TRAF6/SRC/LYN/MAP3K7	4
GO:1990858	cellular response to lectin	4/746	23/21288	0.00778719	0.0295696	0.0183877	TRAF6/SRC/LYN/MAP3K7	4
GO:0051851	modulation by host of symbiont process	9/746	99/21288	0.00795178	0.0301736	0.0187632	SP1/JUN/REST/ZFYVE1/CDC42/TBC1D20/PI4KA/NUCKS1/RRP1B	9
GO:0048644	muscle organ morphogenesis	8/746	82/21288	0.00798055	0.0302199	0.018792	MED1/LIF/SMAD4/DLL4/NOTCH1/TPM1/SMAD7/HEG1	8
GO:0010613	positive regulation of cardiac muscle hypertrophy	5/746	36/21288	0.00799011	0.0302199	0.018792	EDN1/NR4A3/IGF1/PARP1/PPP3CA	5
GO:0060317	cardiac epithelial to mesenchymal transition	5/746	36/21288	0.00799011	0.0302199	0.018792	SMAD4/NOTCH1/PDCD4/ACVR1/RTN4	5
GO:0090659	walking behavior	5/746	36/21288	0.00799011	0.0302199	0.018792	KCNJ10/EPHA4/ZMPSTE24/HIPK2/OXR1	5
GO:0042098	T cell proliferation	19/746	294/21288	0.00799716	0.0302199	0.018792	ERBB2/TP53/TRAF6/JAK2/PIK3CG/BCL6/HMGB1/PRDX2/BAX/IL6/IGF1/SLC7A1/P2RX7/RC3H2/RC3H1/MARCHF7/PPP3CA/DLG5/SH3RF1	19
GO:0000018	regulation of DNA recombination	11/746	135/21288	0.00799727	0.0302199	0.018792	BCL6/PARP1/FUS/MORF4L2/ARID2/KMT5C/TERF2IP/RMI2/KMT5B/CHEK1/RIF1	11
GO:0002286	T cell activation involved in immune response	12/746	154/21288	0.00812025	0.0306421	0.0190546	TP53/MTOR/STAT3/IFNG/BCL6/HMGB1/IL6/SMAD7/RORA/RC3H2/RC3H1/GATA3	12
GO:0048565	digestive tract development	12/746	154/21288	0.00812025	0.0306421	0.0190546	BCL2/CDKN1A/EGFR/SMAD2/SRC/NOTCH1/CHD8/YAP1/ID2/GATA6/KLF5/FZD5	12
GO:0060998	regulation of dendritic spine development	7/746	66/21288	0.00818674	0.0308717	0.0191973	PTEN/PTEN/TIAM1/CAPRIN1/STAU2/DLG5/DHX36	7
GO:0002429	immune response-activating cell surface receptor signaling pathway	25/746	424/21288	0.00821987	0.0309752	0.0192617	PRKCE/BCL2/TRAF6/TNFAIP3/EZR/SRC/YES1/PIK3CA/NR4A3/BAX/VAV3/IRAK1/ELF1/MFHAS1/RC3H2/RC3H1/HRAS/LYN/CYLD/GATA3/TAX1BP1/FOSL2/PTPRJ/MICB/MAP3K7	25
GO:2000058	regulation of ubiquitin-dependent protein catabolic process	14/746	193/21288	0.00825647	0.0310916	0.0193341	AKT1/PTEN/LRRK2/PTEN/TRIB2/HERPUD1/SMAD7/CDC20/PARK7/MDM2/TRIB3/HIPK2/SH3RF1/CSNK2A2	14
GO:0009952	anterior/posterior pattern specification	16/746	233/21288	0.00826269	0.0310935	0.0193353	TP53/HOXD10/SMAD2/LFNG/SMAD4/YY1/NOTCH1/HOXB3/PAX6/SRF/BTG2/HOXA3/TMED2/ARC/FZD5/HIPK2	16
GO:0002218	activation of innate immune response	23/746	381/21288	0.00840227	0.0315969	0.0196483	PRKCE/TRAF6/AKT1/TNFAIP3/HMGB1/SRC/RIGI/IRAK1/PARP1/DDX3X/MFHAS1/DHX33/RTN4/LYN/CYLD/YWHAE/TAX1BP1/PUM2/ZDHHC18/XIAP/EIF2AK2/EPG5/MAP3K7	23
GO:0044784	metaphase/anaphase transition of cell cycle	9/746	100/21288	0.00847485	0.0318479	0.0198044	CENPF/ARID1A/ARID2/CCNB1/CDC20/TTK/DUSP1/DPF2/PHF10	9
GO:0001974	blood vessel remodeling	6/746	51/21288	0.00855105	0.0320679	0.0199412	BAK1/LIF/DLL4/BAX/HOXA3/MDM2	6
GO:0033628	regulation of cell adhesion mediated by integrin	6/746	51/21288	0.00855105	0.0320679	0.0199412	LIF/PIK3CG/PIEZO1/SERPINE1/LYN/CRK	6
GO:0045840	positive regulation of mitotic nuclear division	6/746	51/21288	0.00855105	0.0320679	0.0199412	EDN1/IGF1/CDC20/NUSAP1/INSR/PHIP	6
GO:0050729	positive regulation of inflammatory response	14/746	194/21288	0.00862173	0.0323107	0.0200922	IFNG/PIK3CG/LRRK2/PDCD4/SERPINE1/IL6/ETS1/GRN/LDLR/CTSC/PARK7/NUPR1/PTGS2/SNX4	14
GO:0003015	heart process	18/746	276/21288	0.0088503	0.0331385	0.0206069	MTOR/EDN1/PIK3CG/TAFAZZIN/SRC/TPM1/PIK3CA/NOX4/DSG2/SMAD7/YAP1/DNM1L/CDC42/GATA6/MDM2/YWHAE/CALM2/ZMPSTE24	18
GO:0032507	maintenance of protein location in cell	7/746	67/21288	0.00887302	0.0331385	0.0206069	AKT1/HK2/HNRNPU/PARK7/INSIG2/TMED2/INSIG1	7
GO:0035904	aorta development	7/746	67/21288	0.00887302	0.0331385	0.0206069	DLL4/LRP1/NOTCH1/SRF/SOX4/EFNB2/SEC24B	7
GO:0061756	leukocyte adhesion to vascular endothelial cell	7/746	67/21288	0.00887302	0.0331385	0.0206069	KLF4/TRAF6/GP1BA/IL6/RHOA/ETS1/IRAK1	7
GO:0099024	plasma membrane invagination	7/746	67/21288	0.00887302	0.0331385	0.0206069	RHOA/THBS1/SNX18/CDC42/RAC1/CLCN3/ELMO1	7
GO:0008645	hexose transmembrane transport	11/746	137/21288	0.00889011	0.0331796	0.0206325	MAPK14/AKT1/EDN1/HK2/YES1/NR4A3/IGF1/PEA15/INSR/TRIB3/AKT2	11
GO:0051225	spindle assembly	12/746	156/21288	0.00895664	0.033405	0.0207727	PTEN/PTEN/MAPRE1/RHOA/HNRNPU/RAB11A/CDC20/TUBB/CCNB2/BCCIP/SMC3/TUBGCP3	12
GO:0014742	positive regulation of muscle hypertrophy	5/746	37/21288	0.00897797	0.0334159	0.0207795	EDN1/NR4A3/IGF1/PARP1/PPP3CA	5
GO:0060074	synapse maturation	5/746	37/21288	0.00897797	0.0334159	0.0207795	PTEN/PTEN/CDC20/NFIA/YWHAZ	5
GO:0060252	positive regulation of glial cell proliferation	5/746	37/21288	0.00897797	0.0334159	0.0207795	EGFR/KRAS/IL6/LYN/PPP1CC	5
GO:0061387	regulation of extent of cell growth	10/746	119/21288	0.00908612	0.0336037	0.0208962	VEGFA/SRF/IST1/RUFY3/SEMA4C/RTN4/MACF1/SEMA7A/MAP1B/PUM2	10
GO:0003177	pulmonary valve development	4/746	24/21288	0.00909008	0.0336037	0.0208962	SMAD2/NOTCH1/ADAMTS5/NOTCH2	4
GO:0006740	NADPH regeneration	4/746	24/21288	0.00909008	0.0336037	0.0208962	TP53/MTOR/RPTOR/NNT	4
GO:0030812	negative regulation of nucleotide catabolic process	4/746	24/21288	0.00909008	0.0336037	0.0208962	HDAC4/STAT3/PPARA/NUPR1	4
GO:0033122	negative regulation of purine nucleotide catabolic process	4/746	24/21288	0.00909008	0.0336037	0.0208962	HDAC4/STAT3/PPARA/NUPR1	4
GO:0035024	negative regulation of Rho protein signal transduction	4/746	24/21288	0.00909008	0.0336037	0.0208962	ABL2/BCL6/DLC1/HEG1	4
GO:0045723	positive regulation of fatty acid biosynthetic process	4/746	24/21288	0.00909008	0.0336037	0.0208962	ELOVL5/KAT2B/PTGS2/LPGAT1	4
GO:0045820	negative regulation of glycolytic process	4/746	24/21288	0.00909008	0.0336037	0.0208962	HDAC4/STAT3/PPARA/NUPR1	4
GO:0060339	negative regulation of type I interferon-mediated signaling pathway	4/746	24/21288	0.00909008	0.0336037	0.0208962	ADAR/YTHDF2/YTHDF3/METTL3	4
GO:0090043	regulation of tubulin deacetylation	4/746	24/21288	0.00909008	0.0336037	0.0208962	WDR5/KAT2B/NEK3/TADA2A	4
GO:0002752	cell surface pattern recognition receptor signaling pathway	8/746	84/21288	0.00918821	0.0338975	0.0210789	PRKCE/TRAF6/TNFAIP3/IRAK1/MFHAS1/LYN/TAX1BP1/MAP3K7	8
GO:0055002	striated muscle cell development	8/746	84/21288	0.00918821	0.0338975	0.0210789	EDN1/SMAD4/TPM1/SDC1/SRF/CFLAR/ACTG1/PLEC	8
GO:1904377	positive regulation of protein localization to cell periphery	8/746	84/21288	0.00918821	0.0338975	0.0210789	PRKCE/EGFR/AKT1/IFNG/EZR/LRP1/STX3/CNST	8
GO:0090087	regulation of peptide transport	16/746	236/21288	0.00927889	0.0341188	0.0212165	PRKCE/EGFR/JAK2/IFNG/ACSL4/TIAM1/IL6/SOX4/REST/PER2/CDK16/PPP3CA/CA2/PIM3/GABBR1/HNF4A	16
GO:0006334	nucleosome assembly	11/746	138/21288	0.00936447	0.0341188	0.0212165	SART3/SMARCA5/H2AX/H4C3/H4C2/H4C5/HMGB2/UBN1/ASF1B/H3-3B/TSPYL2	11
GO:0033209	tumor necrosis factor-mediated signaling pathway	11/746	138/21288	0.00936447	0.0341188	0.0212165	TP53/TRAF6/JAK2/TNFAIP3/DICER1/ADAM17/FOXO3/CYLD/TRAF3IP2/XIAP/PPP2CB	11
GO:0032387	negative regulation of intracellular transport	6/746	52/21288	0.00938723	0.0341188	0.0212165	LRRK2/NF1/YOD1/PARK7/MAP1B/INSIG1	6
GO:0048066	developmental pigmentation	6/746	52/21288	0.00938723	0.0341188	0.0212165	ZEB2/BCL2/BCL2L11/BAX/BLOC1S5/AP1G1	6
GO:0048286	lung alveolus development	6/746	52/21288	0.00938723	0.0341188	0.0212165	LIF/CREB1/FOXA1/RC3H2/GATA6/FOSL2	6
GO:0071622	regulation of granulocyte chemotaxis	6/746	52/21288	0.00938723	0.0341188	0.0212165	EDN1/MAPK3/THBS1/AKIRIN1/DNM1L/RAC1	6
GO:0035710	CD4-positive, alpha-beta T cell activation	12/746	157/21288	0.00939924	0.0341188	0.0212165	MTOR/STAT3/IFNG/BCL6/HMGB1/IL6/SMAD7/RORA/RC3H2/RC3H1/GATA3/SH3RF1	12
GO:0002328	pro-B cell differentiation	3/746	13/21288	0.00942352	0.0341188	0.0212165	NOTCH1/SOX4/NUDT21	3
GO:0002357	defense response to tumor cell	3/746	13/21288	0.00942352	0.0341188	0.0212165	KLF4/PRDX2/TNFRSF10B	3
GO:0003174	mitral valve development	3/746	13/21288	0.00942352	0.0341188	0.0212165	NOTCH1/ACVR1/SOX4	3
GO:0010524	positive regulation of calcium ion transport into cytosol	3/746	13/21288	0.00942352	0.0341188	0.0212165	BAK1/BAX/P2RX7	3
GO:0014842	regulation of skeletal muscle satellite cell proliferation	3/746	13/21288	0.00942352	0.0341188	0.0212165	JAK2/CFLAR/AKIRIN1	3
GO:0034135	regulation of toll-like receptor 2 signaling pathway	3/746	13/21288	0.00942352	0.0341188	0.0212165	TNFAIP3/MFHAS1/LYN	3
GO:0036490	regulation of translation in response to endoplasmic reticulum stress	3/746	13/21288	0.00942352	0.0341188	0.0212165	DDX3X/TMED2/EIF2AK2	3
GO:0042921	glucocorticoid receptor signaling pathway	3/746	13/21288	0.00942352	0.0341188	0.0212165	ARID1A/NR3C1/YWHAH	3
GO:0048711	positive regulation of astrocyte differentiation	3/746	13/21288	0.00942352	0.0341188	0.0212165	LIF/NOTCH1/ID2	3
GO:0051987	positive regulation of attachment of spindle microtubules to kinetochore	3/746	13/21288	0.00942352	0.0341188	0.0212165	HNRNPU/CCNB1/KAT2B	3
GO:0070278	extracellular matrix constituent secretion	3/746	13/21288	0.00942352	0.0341188	0.0212165	NOTCH1/IER3IP1/RIC1	3
GO:0071257	cellular response to electrical stimulus	3/746	13/21288	0.00942352	0.0341188	0.0212165	PTEN/PTEN/REST	3
GO:0071389	cellular response to mineralocorticoid stimulus	3/746	13/21288	0.00942352	0.0341188	0.0212165	EDN1/IGF1R/FOXO3	3
GO:0072182	regulation of nephron tubule epithelial cell differentiation	3/746	13/21288	0.00942352	0.0341188	0.0212165	LIF/YAP1/GATA3	3
GO:0090158	endoplasmic reticulum membrane organization	3/746	13/21288	0.00942352	0.0341188	0.0212165	RTN4/TMED2/ATL2	3
GO:0090306	meiotic spindle assembly	3/746	13/21288	0.00942352	0.0341188	0.0212165	PTEN/PTEN/CCNB2	3
GO:0090394	negative regulation of excitatory postsynaptic potential	3/746	13/21288	0.00942352	0.0341188	0.0212165	PTEN/LRRK2/PTEN	3
GO:1900103	positive regulation of endoplasmic reticulum unfolded protein response	3/746	13/21288	0.00942352	0.0341188	0.0212165	BAK1/BCL2L11/BAX	3
GO:1903689	regulation of wound healing, spreading of epidermal cells	3/746	13/21288	0.00942352	0.0341188	0.0212165	MTOR/PTEN/PTEN	3
GO:1905651	regulation of artery morphogenesis	3/746	13/21288	0.00942352	0.0341188	0.0212165	NOTCH1/EFNB2/NFATC3	3
GO:0000377	RNA splicing, via transesterification reactions with bulged adenosine as nucleophile	23/746	385/21288	0.00945286	0.0341796	0.0212543	ZBTB7A/DDX5/SRSF1/TRA2B/RSRC1/SART3/REST/HNRNPU/SON/SCAF11/DDX17/HNRNPF/LSM4/PTBP2/NCBP1/CELF1/RBM4B/HNRNPL/RBM39/CLNS1A/PSIP1/METTL3/SF3A3	23
GO:0000398	mRNA splicing, via spliceosome	23/746	385/21288	0.00945286	0.0341796	0.0212543	ZBTB7A/DDX5/SRSF1/TRA2B/RSRC1/SART3/REST/HNRNPU/SON/SCAF11/DDX17/HNRNPF/LSM4/PTBP2/NCBP1/CELF1/RBM4B/HNRNPL/RBM39/CLNS1A/PSIP1/METTL3/SF3A3	23
GO:0043122	regulation of canonical NF-kappaB signal transduction	21/746	342/21288	0.00957004	0.0345803	0.0215035	VEGFA/PRKCE/TRAF6/EDN1/TNFAIP3/RHOA/IRAK1/CFLAR/PARP1/RORA/TNFRSF10B/ECT2/TERF2IP/TRAF3IP2/ZMYND11/IFIT5/XIAP/REL/AZI2/DHX36/MAP3K7	21
GO:0001656	metanephros development	9/746	102/21288	0.00959888	0.0345988	0.021515	BCL2/LIF/CD34/SMAD4/NF1/YAP1/EGR1/PTCH1/DLG5	9
GO:0021510	spinal cord development	9/746	102/21288	0.00959888	0.0345988	0.021515	HOXD10/DLL4/NOTCH1/NF1/PAX6/SOX6/SOX4/PTCH1/VLDLR	9
GO:0002931	response to ischemia	7/746	68/21288	0.00960056	0.0345988	0.021515	TP53/BCL2/HK2/REST/P2RX7/PER2/EGR1	7
GO:0046854	phosphatidylinositol phosphate biosynthetic process	7/746	68/21288	0.00960056	0.0345988	0.021515	PIK3CG/UVRAG/PIK3CA/PIP4K2B/PI4KA/HYCC2/PIKFYVE	7
GO:0008643	carbohydrate transport	13/746	177/21288	0.00968475	0.0348792	0.0216894	MAPK14/AKT1/EDN1/HK2/EZR/YES1/NR4A3/IGF1/SLC35A4/PEA15/INSR/TRIB3/AKT2	13
GO:0050777	negative regulation of immune response	19/746	300/21288	0.00979929	0.0352684	0.0219314	MAPK14/TNFAIP3/BCL6/SRC/YES1/ADAR/CD59/GRN/PARP1/SMAD7/YTHDF2/RC3H2/YTHDF3/RC3H1/LYN/CRK/ZDHHC18/YWHAZ/METTL3	19
GO:0070613	regulation of protein processing	8/746	85/21288	0.00984075	0.0353476	0.0219806	BCL2L12/SRC/LRRK2/SERPINE1/THBS1/MDM2/XIAP/BAG2	8
GO:0090049	regulation of cell migration involved in sprouting angiogenesis	8/746	85/21288	0.00984075	0.0353476	0.0219806	VEGFA/KLF4/HDAC5/DLL4/NOTCH1/RHOA/THBS1/PTGS2	8
GO:1903053	regulation of extracellular matrix organization	8/746	85/21288	0.00984075	0.0353476	0.0219806	SMAD4/LAMC1/LRP1/NOTCH1/IL6/CFLAR/IER3IP1/RIC1	8
GO:0015749	monosaccharide transmembrane transport	11/746	139/21288	0.00985812	0.0353653	0.0219916	MAPK14/AKT1/EDN1/HK2/YES1/NR4A3/IGF1/PEA15/INSR/TRIB3/AKT2	11
GO:0008360	regulation of cell shape	12/746	158/21288	0.00985866	0.0353653	0.0219916	VEGFA/EZR/TPM1/DLC1/BRWD1/PALM2AKAP2/CRK/CDC42EP3/RAC1/ZMPSTE24/MARK2/PHIP	12
GO:0021988	olfactory lobe development	5/746	38/21288	0.0100469	0.0359933	0.0223822	LRRK2/PAX6/SRF/SEMA7A/ID2	5
GO:0045815	transcription initiation-coupled chromatin remodeling	5/746	38/21288	0.0100469	0.0359933	0.0223822	TP53/SIRT7/ARID1A/WDR5/KAT2B	5
GO:0010719	negative regulation of epithelial to mesenchymal transition	6/746	53/21288	0.0102801	0.0367803	0.0228716	PTEN/PTEN/FOXA1/EPHA4/SMAD7/GATA3	6
GO:0060324	face development	6/746	53/21288	0.0102801	0.0367803	0.0228716	RAF1/HOXB3/SRF/MAPK3/SGPL1/CRISPLD1	6
GO:0032479	regulation of type I interferon production	12/746	159/21288	0.0103353	0.0369292	0.0229642	TRAF6/YY1/RIGI/IRAK1/DDX3X/DHX33/HMGB2/CYLD/XIAP/REL/DHX36/IRF8	12
GO:0032606	type I interferon production	12/746	159/21288	0.0103353	0.0369292	0.0229642	TRAF6/YY1/RIGI/IRAK1/DDX3X/DHX33/HMGB2/CYLD/XIAP/REL/DHX36/IRF8	12
GO:0046324	regulation of glucose import	7/746	69/21288	0.0103707	0.036986	0.0229995	MAPK14/AKT1/HK2/IGF1/PEA15/INSR/AKT2	7
GO:0061951	establishment of protein localization to plasma membrane	7/746	69/21288	0.0103707	0.036986	0.0229995	RAB11A/CNST/AFDN/MACF1/SCARB2/BBS2/NECTIN3	7
GO:0042116	macrophage activation	11/746	140/21288	0.0103715	0.036986	0.0229995	PRKCE/JAK2/IFNG/LRRK2/IL6/THBS1/GRN/LDLR/RORA/MFHAS1/CTSC	11
[truncated: 161 more rows]

## Sheet: MF
ID	Description	GeneRatio	BgRatio	pvalue	p.adjust	qvalue	geneID	Count
[truncated: 126 more rows]

## Sheet: CC
ID	Description	GeneRatio	BgRatio	pvalue	p.adjust	qvalue	geneID	Count
[truncated: 73 more rows]

## Sheet: KEGG
category	subcategory	ID	Description	GeneRatio	BgRatio	pvalue	p.adjust	qvalue	geneID	Count
[truncated: 212 more rows]
