# Supplementary material for: Blood biomarker fingerprints in a cohort of patients with CHRNE-related congenital myasthenic syndrome
Source: Acta Neuropathol Commun. 2025 Feb 13;13:29. doi: 10.1186/s40478-025-01946-9 (PMC11823195; doi:10.1186/s40478-025-01946-9)
Supplement: Supplementary file 7 — Supplementary Material 7: Table 7: Full set of the gene targets and the corresponding functional analysis for the comparioson of miRNA signatures in blood of all CMS patients versus healthy controls. [file 40478_2025_1946_MOESM7_ESM.xlsx]

## Sheet: Selected_miRNAs
miRNA	Validated_Gene_Targets
hsa-miR-365a-3p	132
hsa-miR-365b-3p	72
hsa-miR-99a-5p	50
hsa-miR-483-3p	16

## Sheet: Gene_Targets
database	mature_mirna_acc	mature_mirna_id	target_symbol	target_entrez	target_ensembl	experiment	support_type	pubmed_id	type
mirecords	MIMAT0000097	hsa-miR-99a-5p	RAVER2	55225	ENSG00000162437			17637574	validated
mirecords	MIMAT0000097	hsa-miR-99a-5p	MTOR	2475	ENSG00000198793			20484036	validated
mirecords	MIMAT0000097	hsa-miR-99a-5p	IGF-IR					20484036	validated
mirecords	MIMAT0000097	hsa-miR-99a-5p	RPTOR	57521	ENSG00000141564			20484036	validated
mirecords	MIMAT0000097	hsa-miR-99a-5p	FGFR3	2261	ENSG00000068078	Western blot		19843843	validated
mirecords	MIMAT0000710	hsa-miR-365a-3p	HDAC4	9759	ENSG00000068024	Western blot//Luciferase activity assay		21856783	validated
mirtarbase	MIMAT0000097	hsa-miR-99a-5p	HOXA1	3198	ENSG00000105991	Luciferase reporter assay//Microarray//qRT-PCR//Western blot	Functional MTI	24312487	validated
mirtarbase	MIMAT0000097	hsa-miR-99a-5p	AGO2	27161	ENSG00000123908	Luciferase reporter assay//qRT-PCR//Western blot	Functional MTI	24732044	validated
mirtarbase	MIMAT0000097	hsa-miR-99a-5p	AKT1	207	ENSG00000142208	Luciferase reporter assay	Functional MTI	25187230	validated
mirtarbase	MIMAT0000097	hsa-miR-99a-5p	CAPNS1	826	ENSG00000126247	Luciferase reporter assay//qRT-PCR//Western blot	Functional MTI	27994509	validated
mirtarbase	MIMAT0000097	hsa-miR-99a-5p	FKBP5	2289	ENSG00000096060	FACS//Luciferase reporter assay//qRT-PCR//Western blot	Functional MTI	24030073	validated
mirtarbase	MIMAT0000097	hsa-miR-99a-5p	IGF1R	3480	ENSG00000140443	Luciferase reporter assay//qRT-PCR//Western blot	Functional MTI	21878637	validated
mirtarbase	MIMAT0000097	hsa-miR-99a-5p	SERPINE1	5054	ENSG00000106366	Luciferase reporter assay	Non-Functional MTI	21175428	validated
mirtarbase	MIMAT0000097	hsa-miR-99a-5p	MTMR3	8897	ENSG00000100330	Luciferase reporter assay//qRT-PCR//Western blot	Functional MTI	23731011	validated
mirtarbase	MIMAT0000097	hsa-miR-99a-5p	CTDSPL	10217	ENSG00000144677	Luciferase reporter assay	Functional MTI	24191888	validated
mirtarbase	MIMAT0000097	hsa-miR-99a-5p	TRIB2	28951	ENSG00000071575	Luciferase reporter assay	Functional MTI	24191888	validated
mirtarbase	MIMAT0000097	hsa-miR-99a-5p	NOX4	50507	ENSG00000086991	Luciferase reporter assay//qRT-PCR//Western blot	Functional MTI	26986073	validated
mirtarbase	MIMAT0000097	hsa-miR-99a-5p	SMARCA5	8467	ENSG00000153147	Western blot	Functional MTI	22525276	validated
mirtarbase	MIMAT0000710	hsa-miR-365a-3p	BCL2	596	ENSG00000171791	Luciferase reporter assay//Western blot	Functional MTI	22072615	validated
mirtarbase	MIMAT0000710	hsa-miR-365a-3p	KRAS	3845	ENSG00000133703	In situ hybridization//RTPCR//Luciferase reporter assay//Microarray//Western blot	Functional MTI	24374827	validated
mirtarbase	MIMAT0000710	hsa-miR-365a-3p	CCND1	595	ENSG00000110092	Luciferase reporter assay//Western blot	Functional MTI	22072615	validated
mirtarbase	MIMAT0000710	hsa-miR-365a-3p	CDC25A	993	ENSG00000164045	Flow//In situ hybridization//Luciferase reporter assay//Microarray//qRT-PCR//Western blot	Functional MTI	24149576	validated
mirtarbase	MIMAT0000710	hsa-miR-365a-3p	BAX	581	ENSG00000087088	Microarray//Western blot	Functional MTI	24216611	validated
mirtarbase	MIMAT0000710	hsa-miR-365a-3p	SHC1	6464	ENSG00000160691	Microarray//Western blot	Functional MTI	24216611	validated
mirtarbase	MIMAT0000710	hsa-miR-365a-3p	MAX	4149	ENSG00000125952	In situ hybridization//RTPCR//Luciferase reporter assay//Microarray//Western blot	Non-Functional MTI	24374827	validated
mirtarbase	MIMAT0000710	hsa-miR-365a-3p	ACVR1	90	ENSG00000115170	Luciferase reporter assay//qRT-PCR	Functional MTI	23227223	validated
mirtarbase	MIMAT0000710	hsa-miR-365a-3p	IL6	3569	ENSG00000136244	Reporter assay	Functional MTI	21518763	validated
mirtarbase	MIMAT0000710	hsa-miR-365a-3p	PAX6	5080	ENSG00000007372	GFP reporter assay//Western blot	Functional MTI	23660406	validated
mirtarbase	MIMAT0002173	hsa-miR-483-3p	CDK4	1019	ENSG00000135446	Immunoblot//Immunofluorescence//Immunoprecipitaion//Luciferase reporter assay//qRT-PCR	Functional MTI	23429262	validated
mirtarbase	MIMAT0002173	hsa-miR-483-3p	BBC3	27113	ENSG00000105327	qRT-PCR//Luciferase reporter assay//Western blot//Northern blot	Functional MTI	20388800	validated
mirtarbase	MIMAT0002173	hsa-miR-483-3p	SMAD4	4089	ENSG00000141646	Luciferase reporter assay//qRT-PCR//Western blot	Functional MTI	21112326	validated
mirtarbase	MIMAT0002173	hsa-miR-483-3p	RASGRF1	5923	ENSG00000058335	Immunoblot//Immunofluorescence//Immunoprecipitaion//Luciferase reporter assay//qRT-PCR	Functional MTI	23429262	validated
mirtarbase	MIMAT0002173	hsa-miR-483-3p	SRF	6722	ENSG00000112658	Luciferase reporter assay	Functional MTI	26801758	validated
mirtarbase	MIMAT0002173	hsa-miR-483-3p	EI24	9538	ENSG00000149547	Luciferase reporter assay//qRT-PCR//Western blot	Functional MTI	26801660	validated
mirtarbase	MIMAT0002173	hsa-miR-483-3p	DLC1	10395	ENSG00000164741	Luciferase reporter assay//qRT-PCR//Western blot	Functional MTI	27366946	validated
mirtarbase	MIMAT0002173	hsa-miR-483-3p	IGF1	3479	ENSG00000017427	Flow//Immunoblot//Luciferase reporter assay//qRT-PCR//Western blot	Functional MTI	23403580	validated
mirtarbase	MIMAT0002173	hsa-miR-483-3p	PARD3	56288	ENSG00000148498	qRT-PCR//Western blot	Functional MTI	22101077	validated
mirtarbase	MIMAT0002173	hsa-miR-483-3p	CCN2	1490	ENSG00000118523	Luciferase reporter assay	Functional MTI	27923814	validated
mirtarbase	MIMAT0002173	hsa-miR-483-3p	DLC1	10395	ENSG00000285265	Luciferase reporter assay//qRT-PCR//Western blot	Functional MTI	27366946	validated
tarbase	MIMAT0000097	hsa-miR-99a-5p	UHMK1	127933	ENSG00000152332	Degradome sequencing//Degradome sequencing	positive		validated
tarbase	MIMAT0000097	hsa-miR-99a-5p	CALM2	805	ENSG00000143933	Degradome sequencing//Degradome sequencing	positive		validated
tarbase	MIMAT0000097	hsa-miR-99a-5p	HNRNPL	3191	ENSG00000104824	Degradome sequencing//Degradome sequencing//Degradome sequencing//Degradome sequencing//Degradome sequencing	positive		validated
tarbase	MIMAT0000097	hsa-miR-99a-5p	LNPEP	4012	ENSG00000113441	Degradome sequencing//Degradome sequencing	positive		validated
tarbase	MIMAT0000097	hsa-miR-99a-5p	MBNL1	4154	ENSG00000152601	Degradome sequencing//Degradome sequencing	positive		validated
tarbase	MIMAT0000097	hsa-miR-99a-5p	MCM4	4173	ENSG00000104738	Degradome sequencing//Degradome sequencing	positive		validated
tarbase	MIMAT0000097	hsa-miR-99a-5p	PMAIP1	5366	ENSG00000141682	Degradome sequencing//Degradome sequencing	positive		validated
tarbase	MIMAT0000097	hsa-miR-99a-5p	RAB2A	5862	ENSG00000104388	Degradome sequencing//Degradome sequencing	positive		validated
tarbase	MIMAT0000097	hsa-miR-99a-5p	RAC1	5879	ENSG00000136238	Degradome sequencing//Degradome sequencing	positive		validated
tarbase	MIMAT0000097	hsa-miR-99a-5p	RPS2	6187	ENSG00000140988	Degradome sequencing//Degradome sequencing	positive		validated
tarbase	MIMAT0000097	hsa-miR-99a-5p	VLDLR	7436	ENSG00000147852	Degradome sequencing//Degradome sequencing//Degradome sequencing//Degradome sequencing	positive		validated
tarbase	MIMAT0000097	hsa-miR-99a-5p	FZD5	7855	ENSG00000163251	Degradome sequencing//Degradome sequencing	positive		validated
tarbase	MIMAT0000097	hsa-miR-99a-5p	FZD8	8325	ENSG00000177283	Degradome sequencing//Degradome sequencing//Degradome sequencing	positive		validated
tarbase	MIMAT0000097	hsa-miR-99a-5p	SMC3	9126	ENSG00000108055	Degradome sequencing//Degradome sequencing	positive		validated
tarbase	MIMAT0000097	hsa-miR-99a-5p	DLG5	9231	ENSG00000151208	Degradome sequencing//Degradome sequencing	positive		validated
tarbase	MIMAT0000097	hsa-miR-99a-5p	RBM39	9584	ENSG00000131051	Degradome sequencing//Degradome sequencing	positive		validated
tarbase	MIMAT0000097	hsa-miR-99a-5p	LPGAT1	9926	ENSG00000123684	Degradome sequencing//Degradome sequencing	positive		validated
tarbase	MIMAT0000097	hsa-miR-99a-5p	TNRC6B	23112	ENSG00000100354	Degradome sequencing//Degradome sequencing	positive		validated
tarbase	MIMAT0000097	hsa-miR-99a-5p	LRRC8B	23507	ENSG00000197147	Degradome sequencing//Degradome sequencing//Degradome sequencing//Degradome sequencing	positive		validated
tarbase	MIMAT0000097	hsa-miR-99a-5p	RRN3	54700	ENSG00000085721	Degradome sequencing//Degradome sequencing	positive		validated
tarbase	MIMAT0000097	hsa-miR-99a-5p	EPDR1	54749	ENSG00000086289	Degradome sequencing//Degradome sequencing	positive		validated
tarbase	MIMAT0000097	hsa-miR-99a-5p	RCBTB1	55213	ENSG00000136144	Degradome sequencing//Degradome sequencing	positive		validated
tarbase	MIMAT0000097	hsa-miR-99a-5p	TSPYL2	64061	ENSG00000184205	Degradome sequencing//Degradome sequencing	positive		validated
tarbase	MIMAT0000097	hsa-miR-99a-5p	COPS7B	64708	ENSG00000144524	Degradome sequencing//Degradome sequencing	positive		validated
tarbase	MIMAT0000097	hsa-miR-99a-5p	FNDC3B	64778	ENSG00000075420	Degradome sequencing//Degradome sequencing	positive		validated
tarbase	MIMAT0000097	hsa-miR-99a-5p	RHEBL1	121268	ENSG00000167550	Degradome sequencing//Degradome sequencing	positive		validated
tarbase	MIMAT0000097	hsa-miR-99a-5p	ZNF483	158399	ENSG00000173258	Degradome sequencing//Degradome sequencing	positive		validated
tarbase	MIMAT0000097	hsa-miR-99a-5p	RNF144B	255488	ENSG00000137393	Degradome sequencing//Degradome sequencing	positive		validated
tarbase	MIMAT0000097	hsa-miR-99a-5p	ZADH2	284273	ENSG00000180011	Degradome sequencing//Degradome sequencing	positive		validated
tarbase	MIMAT0000097	hsa-miR-99a-5p	FAM126B	285172	ENSG00000155744	Degradome sequencing//Degradome sequencing	positive		validated
tarbase	MIMAT0000097	hsa-miR-99a-5p	AP1AR	55435	ENSG00000138660	Degradome sequencing//Degradome sequencing//Degradome sequencing	positive		validated
tarbase	MIMAT0000097	hsa-miR-99a-5p	BAZ2A	11176	ENSG00000076108	Degradome sequencing//Degradome sequencing//Degradome sequencing//Degradome sequencing//Degradome sequencing//Degradome sequencing	positive		validated
tarbase	MIMAT0000097	hsa-miR-99a-5p	ZDHHC18	84243	ENSG00000204160	Degradome sequencing//Degradome sequencing	positive		validated
tarbase	MIMAT0000710	hsa-miR-365a-3p	NFIA	4774	ENSG00000162599	Degradome sequencing//Degradome sequencing//Degradome sequencing	positive		validated
tarbase	MIMAT0000710	hsa-miR-365a-3p	RNF138	51444	ENSG00000134758	Degradome sequencing//Degradome sequencing	positive		validated
tarbase	MIMAT0000710	hsa-miR-365a-3p	ARCN1	372	ENSG00000095139	Degradome sequencing//Degradome sequencing	positive		validated
tarbase	MIMAT0000710	hsa-miR-365a-3p	CLCN3	1182	ENSG00000109572	Degradome sequencing//Degradome sequencing	positive		validated
tarbase	MIMAT0000710	hsa-miR-365a-3p	DHCR24	1718	ENSG00000116133	Degradome sequencing//Degradome sequencing	positive		validated
tarbase	MIMAT0000710	hsa-miR-365a-3p	NFIB	4781	ENSG00000147862	Degradome sequencing//Degradome sequencing	positive		validated
tarbase	MIMAT0000710	hsa-miR-365a-3p	SYPL1	6856	ENSG00000008282	Degradome sequencing//Degradome sequencing//Degradome sequencing	positive		validated
tarbase	MIMAT0000710	hsa-miR-365a-3p	NOTCH2	4853	ENSG00000134250	Degradome sequencing//Degradome sequencing	positive		validated
tarbase	MIMAT0000710	hsa-miR-365a-3p	ETS1	2113	ENSG00000134954	Degradome sequencing//Degradome sequencing	positive		validated
tarbase	MIMAT0000710	hsa-miR-365a-3p	ZFP36	7538	ENSG00000128016	Degradome sequencing//Degradome sequencing//Degradome sequencing	positive		validated
tarbase	MIMAT0000710	hsa-miR-365a-3p	YWHAZ	7534	ENSG00000164924	Degradome sequencing//Degradome sequencing//Degradome sequencing	positive		validated
tarbase	MIMAT0000710	hsa-miR-365a-3p	ACTG1	71	ENSG00000184009	Degradome sequencing//Degradome sequencing	positive		validated
tarbase	MIMAT0000710	hsa-miR-365a-3p	ADAM10	102	ENSG00000137845	Degradome sequencing//Degradome sequencing	positive		validated
tarbase	MIMAT0000710	hsa-miR-365a-3p	AP1G1	164	ENSG00000166747	Degradome sequencing//Degradome sequencing	positive		validated
tarbase	MIMAT0000710	hsa-miR-365a-3p	XIAP	331	ENSG00000101966	Degradome sequencing//Degradome sequencing	positive		validated
tarbase	MIMAT0000710	hsa-miR-365a-3p	CHEK1	1111	ENSG00000149554	Degradome sequencing//Degradome sequencing//Degradome sequencing//Degradome sequencing	positive		validated
tarbase	MIMAT0000710	hsa-miR-365a-3p	CLNS1A	1207	ENSG00000074201	Degradome sequencing//Degradome sequencing	positive		validated
tarbase	MIMAT0000710	hsa-miR-365a-3p	EPHA4	2043	ENSG00000116106	Degradome sequencing//Degradome sequencing	positive		validated
tarbase	MIMAT0000710	hsa-miR-365a-3p	GABBR1	2550	ENSG00000204681	Degradome sequencing//Degradome sequencing	positive		validated
tarbase	MIMAT0000710	hsa-miR-365a-3p	NR3C1	2908	ENSG00000113580	Degradome sequencing//Degradome sequencing	positive		validated
tarbase	MIMAT0000710	hsa-miR-365a-3p	GYG1	2992	ENSG00000163754	Degradome sequencing//Degradome sequencing	positive		validated
tarbase	MIMAT0000710	hsa-miR-365a-3p	KLC1	3831	ENSG00000126214	Degradome sequencing//Degradome sequencing	positive		validated
tarbase	MIMAT0000710	hsa-miR-365a-3p	MDM2	4193	ENSG00000135679	Degradome sequencing//Degradome sequencing	positive		validated
tarbase	MIMAT0000710	hsa-miR-365a-3p	PLEC	5339	ENSG00000178209	Degradome sequencing//Degradome sequencing	positive		validated
tarbase	MIMAT0000710	hsa-miR-365a-3p	UBL3	5412	ENSG00000122042	Degradome sequencing//Degradome sequencing	positive		validated
tarbase	MIMAT0000710	hsa-miR-365a-3p	PPP1CC	5501	ENSG00000186298	Degradome sequencing//Degradome sequencing//Degradome sequencing	positive		validated
tarbase	MIMAT0000710	hsa-miR-365a-3p	PPP2CB	5516	ENSG00000104695	Degradome sequencing//Degradome sequencing//Degradome sequencing	positive		validated
tarbase	MIMAT0000710	hsa-miR-365a-3p	EIF2AK2	5610	ENSG00000055332	Degradome sequencing//Degradome sequencing	positive		validated
tarbase	MIMAT0000710	hsa-miR-365a-3p	PTPRJ	5795	ENSG00000149177	Degradome sequencing//Degradome sequencing	positive		validated
tarbase	MIMAT0000710	hsa-miR-365a-3p	RABGGTA	5875	ENSG00000100949	Degradome sequencing//Degradome sequencing//Degradome sequencing//Degradome sequencing	positive		validated
tarbase	MIMAT0000710	hsa-miR-365a-3p	REL	5966	ENSG00000162924	Degradome sequencing//Degradome sequencing//Degradome sequencing//Degradome sequencing//Degradome sequencing	positive		validated
tarbase	MIMAT0000710	hsa-miR-365a-3p	RIT1	6016	ENSG00000143622	Degradome sequencing//Degradome sequencing	positive		validated
tarbase	MIMAT0000710	hsa-miR-365a-3p	SSR1	6745	ENSG00000124783	Degradome sequencing//Degradome sequencing	positive		validated
tarbase	MIMAT0000710	hsa-miR-365a-3p	TAF7	6879	ENSG00000178913	Degradome sequencing//Degradome sequencing	positive		validated
tarbase	MIMAT0000710	hsa-miR-365a-3p	TAPBP	6892	ENSG00000231925	Degradome sequencing//Degradome sequencing//Degradome sequencing//Degradome sequencing//Degradome sequencing	positive		validated
tarbase	MIMAT0000710	hsa-miR-365a-3p	TOP2B	7155	ENSG00000077097	Degradome sequencing//Degradome sequencing	positive		validated
tarbase	MIMAT0000710	hsa-miR-365a-3p	UBB	7314	ENSG00000170315	Degradome sequencing//Degradome sequencing	positive		validated
tarbase	MIMAT0000710	hsa-miR-365a-3p	USP1	7398	ENSG00000162607	Degradome sequencing//Degradome sequencing	positive		validated
tarbase	MIMAT0000710	hsa-miR-365a-3p	WEE1	7465	ENSG00000166483	Degradome sequencing//Degradome sequencing	positive		validated
tarbase	MIMAT0000710	hsa-miR-365a-3p	YWHAH	7533	ENSG00000128245	Degradome sequencing//Degradome sequencing	positive		validated
tarbase	MIMAT0000710	hsa-miR-365a-3p	TNFRSF10A	8797	ENSG00000104689	Degradome sequencing//Degradome sequencing	positive		validated
tarbase	MIMAT0000710	hsa-miR-365a-3p	CCNE2	9134	ENSG00000175305	Degradome sequencing//Degradome sequencing	positive		validated
tarbase	MIMAT0000710	hsa-miR-365a-3p	SCAF11	9169	ENSG00000139218	Degradome sequencing//Degradome sequencing	positive		validated
tarbase	MIMAT0000710	hsa-miR-365a-3p	NOLC1	9221	ENSG00000166197	Degradome sequencing//Degradome sequencing//Degradome sequencing	positive		validated
tarbase	MIMAT0000710	hsa-miR-365a-3p	SCAMP1	9522	ENSG00000085365	Degradome sequencing//Degradome sequencing	positive		validated
tarbase	MIMAT0000710	hsa-miR-365a-3p	BAG2	9532	ENSG00000112208	Degradome sequencing//Degradome sequencing//Degradome sequencing//Degradome sequencing	positive		validated
tarbase	MIMAT0000710	hsa-miR-365a-3p	SH3PXD2A	9644	ENSG00000107957	Degradome sequencing//Degradome sequencing//Degradome sequencing	positive		validated
tarbase	MIMAT0000710	hsa-miR-365a-3p	VGLL4	9686	ENSG00000144560	Degradome sequencing//Degradome sequencing//Degradome sequencing//Degradome sequencing//Degradome sequencing	positive		validated
tarbase	MIMAT0000710	hsa-miR-365a-3p	NR1D2	9975	ENSG00000174738	Degradome sequencing//Degradome sequencing	positive		validated
tarbase	MIMAT0000710	hsa-miR-365a-3p	PSME3	10197	ENSG00000131467	Degradome sequencing//Degradome sequencing//Degradome sequencing//Degradome sequencing//Degradome sequencing	positive		validated
tarbase	MIMAT0000710	hsa-miR-365a-3p	ZMPSTE24	10269	ENSG00000084073	Degradome sequencing//Degradome sequencing	positive		validated
tarbase	MIMAT0000710	hsa-miR-365a-3p	DDX17	10521	ENSG00000100201	Degradome sequencing//Degradome sequencing	positive		validated
tarbase	MIMAT0000710	hsa-miR-365a-3p	PAICS	10606	ENSG00000128050	Degradome sequencing//Degradome sequencing//Degradome sequencing//Degradome sequencing//Degradome sequencing//Degradome sequencing	positive		validated
tarbase	MIMAT0000710	hsa-miR-365a-3p	KDM5B	10765	ENSG00000117139	Degradome sequencing//Degradome sequencing	positive		validated
tarbase	MIMAT0000710	hsa-miR-365a-3p	ZMYND11	10771	ENSG00000015171	Degradome sequencing//Degradome sequencing	positive		validated
tarbase	MIMAT0000710	hsa-miR-365a-3p	NCKAP1	10787	ENSG00000061676	Degradome sequencing//Degradome sequencing	positive		validated
tarbase	MIMAT0000710	hsa-miR-365a-3p	PAPOLA	10914	ENSG00000090060	Degradome sequencing//Degradome sequencing//Degradome sequencing	positive		validated
tarbase	MIMAT0000710	hsa-miR-365a-3p	PSIP1	11168	ENSG00000164985	Degradome sequencing//Degradome sequencing//Degradome sequencing	positive		validated
tarbase	MIMAT0000710	hsa-miR-365a-3p	DMXL2	23312	ENSG00000104093	Degradome sequencing//Degradome sequencing//Degradome sequencing	positive		validated
tarbase	MIMAT0000710	hsa-miR-365a-3p	TMEM87A	25963	ENSG00000103978	Degradome sequencing//Degradome sequencing//Degradome sequencing	positive		validated
tarbase	MIMAT0000710	hsa-miR-365a-3p	ARL5A	26225	ENSG00000162980	Degradome sequencing//Degradome sequencing	positive		validated
tarbase	MIMAT0000710	hsa-miR-365a-3p	HIPK2	28996	ENSG00000064393	Degradome sequencing//Degradome sequencing	positive		validated
tarbase	MIMAT0000710	hsa-miR-365a-3p	SLC43A3	29015	ENSG00000134802	Degradome sequencing//Degradome sequencing	positive		validated
tarbase	MIMAT0000710	hsa-miR-365a-3p	MYLIP	29116	ENSG00000007944	Degradome sequencing//Degradome sequencing//Degradome sequencing//Degradome sequencing//Degradome sequencing//Degradome sequencing	positive		validated
tarbase	MIMAT0000710	hsa-miR-365a-3p	HSD17B12	51144	ENSG00000149084	Degradome sequencing//Degradome sequencing	positive		validated
tarbase	MIMAT0000710	hsa-miR-365a-3p	RAPGEF6	51735	ENSG00000158987	Degradome sequencing//Degradome sequencing//Degradome sequencing//Degradome sequencing	positive		validated
tarbase	MIMAT0000710	hsa-miR-365a-3p	BRWD1	54014	ENSG00000185658	Degradome sequencing//Degradome sequencing//Degradome sequencing	positive		validated
tarbase	MIMAT0000710	hsa-miR-365a-3p	RIF1	55183	ENSG00000080345	Degradome sequencing//Degradome sequencing//Degradome sequencing	positive		validated
tarbase	MIMAT0000710	hsa-miR-365a-3p	ENAH	55740	ENSG00000154380	Degradome sequencing//Degradome sequencing	positive		validated
tarbase	MIMAT0000710	hsa-miR-365a-3p	TMEM30A	55754	ENSG00000112697	Degradome sequencing//Degradome sequencing	positive		validated
tarbase	MIMAT0000710	hsa-miR-365a-3p	PCNP	57092	ENSG00000081154	Degradome sequencing//Degradome sequencing//Degradome sequencing	positive		validated
tarbase	MIMAT0000710	hsa-miR-365a-3p	NUFIP2	57532	ENSG00000108256	Degradome sequencing//Degradome sequencing//Degradome sequencing	positive		validated
tarbase	MIMAT0000710	hsa-miR-365a-3p	CHD8	57680	ENSG00000100888	Degradome sequencing//Degradome sequencing//Degradome sequencing//Degradome sequencing//Degradome sequencing	positive		validated
tarbase	MIMAT0000710	hsa-miR-365a-3p	GALNT11	63917	ENSG00000178234	Degradome sequencing//Degradome sequencing	positive		validated
tarbase	MIMAT0000710	hsa-miR-365a-3p	AZI2	64343	ENSG00000163512	Degradome sequencing//Degradome sequencing	positive		validated
tarbase	MIMAT0000710	hsa-miR-365a-3p	NUCKS1	64710	ENSG00000069275	Degradome sequencing//Degradome sequencing//Degradome sequencing	positive		validated
tarbase	MIMAT0000710	hsa-miR-365a-3p	PANK3	79646	ENSG00000120137	Degradome sequencing//Degradome sequencing//Degradome sequencing	positive		validated
tarbase	MIMAT0000710	hsa-miR-365a-3p	YRDC	79693	ENSG00000196449	Degradome sequencing//Degradome sequencing//Degradome sequencing	positive		validated
tarbase	MIMAT0000710	hsa-miR-365a-3p	L2HGDH	79944	ENSG00000087299	Degradome sequencing//Degradome sequencing	positive		validated
tarbase	MIMAT0000710	hsa-miR-365a-3p	EDEM3	80267	ENSG00000116406	Degradome sequencing//Degradome sequencing	positive		validated
tarbase	MIMAT0000710	hsa-miR-365a-3p	ZNF644	84146	ENSG00000122482	Degradome sequencing//Degradome sequencing//Degradome sequencing//Degradome sequencing//Degradome sequencing	positive		validated
tarbase	MIMAT0000710	hsa-miR-365a-3p	LCOR	84458	ENSG00000196233	Degradome sequencing//Degradome sequencing	positive		validated
tarbase	MIMAT0000710	hsa-miR-365a-3p	TBC1D31	93594	ENSG00000156787	Degradome sequencing//Degradome sequencing	positive		validated
tarbase	MIMAT0000710	hsa-miR-365a-3p	LYSMD3	116068	ENSG00000176018	Degradome sequencing//Degradome sequencing//Degradome sequencing//Degradome sequencing	positive		validated
tarbase	MIMAT0000710	hsa-miR-365a-3p	FAT3	120114	ENSG00000165323	Degradome sequencing//Degradome sequencing	positive		validated
tarbase	MIMAT0000710	hsa-miR-365a-3p	DCP2	167227	ENSG00000172795	Degradome sequencing//Degradome sequencing	positive		validated
tarbase	MIMAT0000710	hsa-miR-365a-3p	DHX36	170506	ENSG00000174953	Degradome sequencing//Degradome sequencing//Degradome sequencing	positive		validated
tarbase	MIMAT0000710	hsa-miR-365a-3p	FOXK1	221937	ENSG00000164916	Degradome sequencing//Degradome sequencing	positive		validated
tarbase	MIMAT0000710	hsa-miR-365a-3p	MCOLN2	255231	ENSG00000153898	Degradome sequencing//Degradome sequencing	positive		validated
tarbase	MIMAT0000710	hsa-miR-365a-3p	GXYLT1	283464	ENSG00000151233	Degradome sequencing//Degradome sequencing	positive		validated
tarbase	MIMAT0000710	hsa-miR-365a-3p	KANSL1	284058	ENSG00000120071	Degradome sequencing//Degradome sequencing//Degradome sequencing//Degradome sequencing	positive		validated
tarbase	MIMAT0000710	hsa-miR-365a-3p	HPGD	3248	ENSG00000164120	Degradome sequencing//Degradome sequencing	positive		validated
tarbase	MIMAT0000710	hsa-miR-365a-3p	WIPI2	26100	ENSG00000157954	Degradome sequencing//Degradome sequencing//Degradome sequencing	positive		validated
tarbase	MIMAT0000710	hsa-miR-365a-3p	ELMO1	9844	ENSG00000155849	Degradome sequencing//Degradome sequencing	positive		validated
tarbase	MIMAT0000710	hsa-miR-365a-3p	MARK2	2011	ENSG00000072518	Degradome sequencing//Degradome sequencing//Degradome sequencing//Degradome sequencing//Degradome sequencing	positive		validated
tarbase	MIMAT0000710	hsa-miR-365a-3p	SSTR2	6752	ENSG00000180616	Degradome sequencing//Degradome sequencing//Degradome sequencing	positive		validated
tarbase	MIMAT0000710	hsa-miR-365a-3p	FBXO46	23403	ENSG00000177051	Degradome sequencing//Degradome sequencing	positive		validated
tarbase	MIMAT0000710	hsa-miR-365a-3p	ZNF680	340252	ENSG00000173041	Degradome sequencing//Degradome sequencing//Degradome sequencing//Degradome sequencing	positive		validated
tarbase	MIMAT0000710	hsa-miR-365a-3p	DPH6	89978	ENSG00000134146	Degradome sequencing//Degradome sequencing	positive		validated
tarbase	MIMAT0000710	hsa-miR-365a-3p	PIKFYVE	200576	ENSG00000115020	Degradome sequencing//Degradome sequencing//Degradome sequencing	positive		validated
tarbase	MIMAT0000710	hsa-miR-365a-3p	OXR1	55074	ENSG00000164830	Degradome sequencing//Degradome sequencing	positive		validated
tarbase	MIMAT0000710	hsa-miR-365a-3p	IRF8	3394	ENSG00000140968	Degradome sequencing//Degradome sequencing	positive		validated
tarbase	MIMAT0000710	hsa-miR-365a-3p	YWHAB	7529	ENSG00000166913	Degradome sequencing//Degradome sequencing	positive		validated
tarbase	MIMAT0000710	hsa-miR-365a-3p	ZKSCAN1	7586	ENSG00000106261	Degradome sequencing//Degradome sequencing	positive		validated
tarbase	MIMAT0000710	hsa-miR-365a-3p	MICB	4277	ENSG00000204516	Degradome sequencing//Degradome sequencing//Degradome sequencing//Degradome sequencing	positive		validated
tarbase	MIMAT0000710	hsa-miR-365a-3p	KIF3A	11127	ENSG00000131437	Degradome sequencing//Degradome sequencing//Degradome sequencing	positive		validated
tarbase	MIMAT0000710	hsa-miR-365a-3p	USP22	23326	ENSG00000124422	Degradome sequencing//Degradome sequencing//Degradome sequencing	positive		validated
tarbase	MIMAT0000710	hsa-miR-365a-3p	YTHDF1	54915	ENSG00000149658	Degradome sequencing//Degradome sequencing	positive		validated
tarbase	MIMAT0000710	hsa-miR-365a-3p	CTTNBP2NL	55917	ENSG00000143079	Degradome sequencing//Degradome sequencing	positive		validated
tarbase	MIMAT0000710	hsa-miR-365a-3p	ZDBF2	57683	ENSG00000204186	Degradome sequencing//Degradome sequencing//Degradome sequencing	positive		validated
tarbase	MIMAT0000710	hsa-miR-365a-3p	YTHDF3	253943	ENSG00000185728	Degradome sequencing//Degradome sequencing	positive		validated
tarbase	MIMAT0000710	hsa-miR-365a-3p	ADSL	158	ENSG00000239900	Degradome sequencing//Degradome sequencing//Degradome sequencing//Degradome sequencing	positive		validated
tarbase	MIMAT0000710	hsa-miR-365a-3p	SAAL1	113174	ENSG00000166788	Degradome sequencing//Degradome sequencing	positive		validated
tarbase	MIMAT0000710	hsa-miR-365a-3p	RIC1	57589	ENSG00000107036	Degradome sequencing//Degradome sequencing	positive		validated
tarbase	MIMAT0000710	hsa-miR-365a-3p	TADA2A	6871	ENSG00000276234	Degradome sequencing//Degradome sequencing	positive		validated
tarbase	MIMAT0000710	hsa-miR-365a-3p	CNOT9	9125	ENSG00000144580	Degradome sequencing//Degradome sequencing//Degradome sequencing	positive		validated
tarbase	MIMAT0000710	hsa-miR-365a-3p	JADE2	23338	ENSG00000043143	Degradome sequencing//Degradome sequencing//Degradome sequencing	positive		validated
tarbase	MIMAT0000710	hsa-miR-365a-3p	H4C3	8364	ENSG00000197061	Degradome sequencing//Degradome sequencing	positive		validated
tarbase	MIMAT0002173	hsa-miR-483-3p	DDX6	1656	ENSG00000110367	Degradome sequencing//Degradome sequencing	positive		validated
tarbase	MIMAT0002173	hsa-miR-483-3p	TRIO	7204	ENSG00000038382	Degradome sequencing//Degradome sequencing	positive		validated
tarbase	MIMAT0002173	hsa-miR-483-3p	ANKRD46	157567	ENSG00000186106	Degradome sequencing//Degradome sequencing	positive		validated
tarbase	MIMAT0002173	hsa-miR-483-3p	CNOT2	4848	ENSG00000111596	Degradome sequencing//Degradome sequencing	positive		validated
tarbase	MIMAT0002173	hsa-miR-483-3p	ZC3HAV1L	92092	ENSG00000146858	Degradome sequencing//Degradome sequencing	positive		validated
tarbase	MIMAT0002173	hsa-miR-483-3p	METTL3	56339	ENSG00000165819	Degradome sequencing//Degradome sequencing	positive		validated

## Sheet: BP
ID	Description	GeneRatio	BgRatio	pvalue	p.adjust	qvalue	geneID	Count
GO:1901796	regulation of signal transduction by p53 class mediator	10/187	115/21288	7.21634e-08	0.00019513	0.000147075	MTOR/AKT1/BCL2/PMAIP1/RRN3/CHEK1/MDM2/UBB/ZMPSTE24/HIPK2	10
GO:0042594	response to starvation	13/187	227/21288	1.14245e-07	0.00019513	0.000147075	MTOR/RPTOR/IGF1R/MTMR3/BCL2/PMAIP1/ZFP36/YWHAZ/EIF2AK2/FOXK1/WIPI2/SSTR2/ADSL	13
GO:0071496	cellular response to external stimulus	15/187	358/21288	6.82972e-07	0.000777678	0.000586158	MTOR/RPTOR/IGF1R/MTMR3/BCL2/SRF/PMAIP1/YWHAZ/CHEK1/MDM2/PLEC/EIF2AK2/TNFRSF10A/TMEM87A/WIPI2	15
GO:0072331	signal transduction by p53 class mediator	11/187	194/21288	1.22127e-06	0.00104297	0.000786113	MTOR/AKT1/BCL2/BAX/PMAIP1/RRN3/CHEK1/MDM2/UBB/ZMPSTE24/HIPK2	11
GO:0010586	miRNA metabolic process	9/187	126/21288	1.74843e-06	0.00113344	0.00085431	AGO2/PAX6/SMAD4/SRF/NFIB/NOTCH2/ETS1/NR3C1/DDX17	9
GO:0000082	G1/S transition of mitotic cell cycle	12/187	249/21288	2.20061e-06	0.00113344	0.00085431	RPTOR/AKT1/CTDSPL/BCL2/CCND1/CDC25A/ACVR1/CDK4/MDM2/WEE1/CCNE2/PSME3	12
GO:0006260	DNA replication	13/187	298/21288	2.48918e-06	0.00113344	0.00085431	SMARCA5/CDC25A/MCM4/SMC3/TSPYL2/NFIA/NFIB/CHEK1/WEE1/CCNE2/ZMPSTE24/NUCKS1/JADE2	13
GO:0071214	cellular response to abiotic stimulus	14/187	352/21288	2.98624e-06	0.00113344	0.00085431	MTOR/RPTOR/IGF1R/CDC25A/BAX/CHEK1/MDM2/PLEC/TNFRSF10A/ZMPSTE24/TMEM87A/NUCKS1/DHX36/METTL3	14
GO:0104004	cellular response to environmental stimulus	14/187	352/21288	2.98624e-06	0.00113344	0.00085431	MTOR/RPTOR/IGF1R/CDC25A/BAX/CHEK1/MDM2/PLEC/TNFRSF10A/ZMPSTE24/TMEM87A/NUCKS1/DHX36/METTL3	14
GO:0097191	extrinsic apoptotic signaling pathway	12/187	266/21288	4.34677e-06	0.00139345	0.00105028	FGFR3/AKT1/SERPINE1/BCL2/BAX/ACVR1/SMAD4/IGF1/PMAIP1/TNFRSF10A/PSME3/ZMYND11	12
GO:0007409	axonogenesis	16/187	483/21288	6.07044e-06	0.00139345	0.00105028	IGF1R/BCL2/PAX6/SMAD4/SRF/PARD3/RAC1/NFIB/NOTCH2/ACTG1/EPHA4/TOP2B/ENAH/MARK2/YTHDF1/TRIO	16
GO:0006275	regulation of DNA replication	9/187	147/21288	6.23891e-06	0.00139345	0.00105028	SMARCA5/CDC25A/MCM4/SMC3/TSPYL2/WEE1/ZMPSTE24/NUCKS1/JADE2	9
GO:0006997	nucleus organization	9/187	147/21288	6.23891e-06	0.00139345	0.00105028	SMARCA5/RRN3/BAZ2A/ETS1/CHEK1/PLEC/NOLC1/ZMPSTE24/HIPK2	9
GO:0006359	regulation of transcription by RNA polymerase III	5/187	31/21288	6.9978e-06	0.00139345	0.00105028	MTOR/RPTOR/SMARCA5/CHD8/DHX36	5
GO:1903311	regulation of mRNA metabolic process	15/187	434/21288	7.23538e-06	0.00139345	0.00105028	AGO2/AKT1/HNRNPL/RBM39/TNRC6B/ZFP36/CLNS1A/DDX17/DCP2/DHX36/YTHDF1/YTHDF3/CNOT9/CNOT2/METTL3	15
GO:0044772	mitotic cell cycle phase transition	16/187	492/21288	7.65036e-06	0.00139345	0.00105028	RPTOR/AKT1/CTDSPL/BCL2/CCND1/CDC25A/ACVR1/CDK4/CALM2/NFIA/NFIB/CHEK1/MDM2/WEE1/CCNE2/PSME3	16
GO:0044843	cell cycle G1/S phase transition	12/187	283/21288	8.15742e-06	0.00139345	0.00105028	RPTOR/AKT1/CTDSPL/BCL2/CCND1/CDC25A/ACVR1/CDK4/MDM2/WEE1/CCNE2/PSME3	12
GO:0000288	nuclear-transcribed mRNA catabolic process, deadenylation-dependent decay	7/187	83/21288	8.52784e-06	0.00139345	0.00105028	AGO2/TNRC6B/ZFP36/DCP2/DHX36/CNOT9/CNOT2	7
GO:0018210	peptidyl-threonine modification	8/187	116/21288	8.6366e-06	0.00139345	0.00105028	RPTOR/AKT1/PARD3/CALM2/CHEK1/HIPK2/GALNT11/MARK2	8
GO:0001701	in utero embryonic development	15/187	441/21288	8.75381e-06	0.00139345	0.00105028	AKT1/ACVR1/SMAD4/SRF/IGF1/MBNL1/FZD5/RRN3/NOTCH2/ADAM10/CHEK1/PPP1CC/SH3PXD2A/CHD8/CNOT2	15
GO:0010001	glial cell differentiation	12/187	285/21288	8.75753e-06	0.00139345	0.00105028	MTOR/AKT1/KRAS/IL6/PAX6/PARD3/NFIA/NFIB/EPHA4/NR3C1/PLEC/METTL3	12
GO:0051146	striated muscle cell differentiation	13/187	337/21288	9.43896e-06	0.00139345	0.00105028	MTOR/HDAC4/AKT1/NOX4/BCL2/KRAS/ACVR1/SMAD4/SRF/IGF1/ACTG1/PLEC/ZMPSTE24	13
GO:2000045	regulation of G1/S transition of mitotic cell cycle	10/187	196/21288	9.58e-06	0.00139345	0.00105028	RPTOR/AKT1/CTDSPL/BCL2/CCND1/ACVR1/MDM2/WEE1/CCNE2/PSME3	10
GO:0140747	regulation of ncRNA transcription	8/187	118/21288	9.79749e-06	0.00139345	0.00105028	MTOR/PAX6/SMAD4/SRF/NFIB/NOTCH2/ETS1/NR3C1	8
GO:0031668	cellular response to extracellular stimulus	12/187	290/21288	1.04303e-05	0.00139345	0.00105028	MTOR/RPTOR/IGF1R/MTMR3/BCL2/SRF/PMAIP1/YWHAZ/MDM2/PLEC/EIF2AK2/WIPI2	12
GO:0001836	release of cytochrome c from mitochondria	6/187	57/21288	1.06059e-05	0.00139345	0.00105028	AKT1/BCL2/BAX/BBC3/IGF1/PMAIP1	6
GO:1900153	positive regulation of nuclear-transcribed mRNA catabolic process, deadenylation-dependent decay	4/187	17/21288	1.25486e-05	0.00158763	0.00119664	AGO2/TNRC6B/ZFP36/DHX36	4
GO:0009411	response to UV	9/187	163/21288	1.43744e-05	0.00172521	0.00130034	AKT1/BCL2/CCND1/CDC25A/BAX/MDM2/USP1/DHX36/METTL3	9
GO:0045948	positive regulation of translational initiation	5/187	36/21288	1.49836e-05	0.00172521	0.00130034	MTOR/UHMK1/YTHDF1/YTHDF3/METTL3	5
GO:0042692	muscle cell differentiation	15/187	462/21288	1.51511e-05	0.00172521	0.00130034	MTOR/HDAC4/AKT1/NOX4/BCL2/KRAS/ACVR1/SMAD4/SRF/IGF1/NOTCH2/ACTG1/MDM2/PLEC/ZMPSTE24	15
GO:0045945	positive regulation of transcription by RNA polymerase III	4/187	18/21288	1.60233e-05	0.00176566	0.00133083	MTOR/RPTOR/SMARCA5/CHD8	4
GO:1902893	regulation of miRNA transcription	7/187	93/21288	1.80744e-05	0.00186098	0.00140268	PAX6/SMAD4/SRF/NFIB/NOTCH2/ETS1/NR3C1	7
GO:0031669	cellular response to nutrient levels	11/187	258/21288	1.86035e-05	0.00186098	0.00140268	MTOR/RPTOR/IGF1R/MTMR3/BCL2/SRF/PMAIP1/YWHAZ/MDM2/EIF2AK2/WIPI2	11
GO:1902895	positive regulation of miRNA transcription	6/187	63/21288	1.90106e-05	0.00186098	0.00140268	PAX6/SMAD4/SRF/NOTCH2/ETS1/NR3C1	6
GO:0061614	miRNA transcription	7/187	94/21288	1.93851e-05	0.00186098	0.00140268	PAX6/SMAD4/SRF/NFIB/NOTCH2/ETS1/NR3C1	7
GO:0060218	hematopoietic stem cell differentiation	5/187	38/21288	1.9668e-05	0.00186098	0.00140268	BCL2/SRF/ZFP36/EIF2AK2/METTL3	5
GO:0007000	nucleolus organization	4/187	19/21288	2.0157e-05	0.00186098	0.00140268	SMARCA5/RRN3/BAZ2A/NOLC1	4
GO:0006446	regulation of translational initiation	7/187	95/21288	2.07734e-05	0.00186742	0.00140753	MTOR/AGO2/UHMK1/EIF2AK2/YTHDF1/YTHDF3/METTL3	7
GO:0072332	intrinsic apoptotic signaling pathway by p53 class mediator	7/187	96/21288	2.22427e-05	0.00194823	0.00146844	BCL2/BAX/PMAIP1/RRN3/MDM2/UBB/HIPK2	7
GO:1903313	positive regulation of mRNA metabolic process	11/187	264/21288	2.30061e-05	0.00196472	0.00148087	AGO2/TNRC6B/ZFP36/CLNS1A/DCP2/DHX36/YTHDF1/YTHDF3/CNOT9/CNOT2/METTL3	11
GO:0031331	positive regulation of cellular catabolic process	15/187	481/21288	2.42102e-05	0.00201713	0.00152037	MTOR/RPTOR/AGO2/BAX/IL6/IGF1/TNRC6B/ZFP36/DCP2/DHX36/YTHDF1/YTHDF3/CNOT9/CNOT2/METTL3	15
GO:0051098	regulation of binding	11/187	267/21288	2.55269e-05	0.0020537	0.00154793	HDAC4/AKT1/BAX/PAX6/IGF1/EPHA4/PPP2CB/BAG2/HIPK2/NUCKS1/MARK2	11
GO:0007265	Ras protein signal transduction	8/187	135/21288	2.61354e-05	0.0020537	0.00154793	KRAS/RASGRF1/IGF1/DHCR24/NOTCH2/PPP2CB/RIT1/RAPGEF6	8
GO:0035051	cardiocyte differentiation	9/187	176/21288	2.64528e-05	0.0020537	0.00154793	MTOR/NOX4/ACVR1/SMAD4/SRF/IGF1/PLEC/ZMPSTE24/DHX36	9
GO:0061157	mRNA destabilization	10/187	221/21288	2.70658e-05	0.00205459	0.0015486	AGO2/TNRC6B/ZFP36/DCP2/DHX36/YTHDF1/YTHDF3/CNOT9/CNOT2/METTL3	10
GO:0034250	positive regulation of amide metabolic process	9/187	178/21288	2.8917e-05	0.0021474	0.00161856	MTOR/AGO2/IL6/UHMK1/EPHA4/DHX36/YTHDF1/YTHDF3/METTL3	9
GO:0055007	cardiac muscle cell differentiation	8/187	140/21288	3.39432e-05	0.00241983	0.00182389	MTOR/NOX4/ACVR1/SMAD4/SRF/IGF1/PLEC/ZMPSTE24	8
GO:0061014	positive regulation of mRNA catabolic process	10/187	227/21288	3.40022e-05	0.00241983	0.00182389	AGO2/TNRC6B/ZFP36/DCP2/DHX36/YTHDF1/YTHDF3/CNOT9/CNOT2/METTL3	10
GO:1902806	regulation of cell cycle G1/S phase transition	10/187	228/21288	3.52948e-05	0.00246055	0.00185459	RPTOR/AKT1/CTDSPL/BCL2/CCND1/ACVR1/MDM2/WEE1/CCNE2/PSME3	10
GO:0000289	nuclear-transcribed mRNA poly(A) tail shortening	5/187	43/21288	3.64011e-05	0.00248692	0.00187446	AGO2/TNRC6B/ZFP36/CNOT9/CNOT2	5
GO:0050779	RNA destabilization	10/187	230/21288	3.80064e-05	0.00254568	0.00191876	AGO2/TNRC6B/ZFP36/DCP2/DHX36/YTHDF1/YTHDF3/CNOT9/CNOT2/METTL3	10
GO:0009267	cellular response to starvation	9/187	186/21288	4.0816e-05	0.00257705	0.0019424	MTOR/RPTOR/IGF1R/MTMR3/BCL2/PMAIP1/YWHAZ/EIF2AK2/WIPI2	9
GO:0022612	gland morphogenesis	8/187	144/21288	4.15145e-05	0.00257705	0.0019424	BCL2/BAX/IL6/PAX6/NFIB/NOTCH2/NR3C1/KDM5B	8
GO:0045931	positive regulation of mitotic cell cycle	8/187	144/21288	4.15145e-05	0.00257705	0.0019424	RPTOR/AKT1/CCND1/CDC25A/CDK4/MDM2/CCNE2/USP22	8
GO:0018107	peptidyl-threonine phosphorylation	7/187	106/21288	4.22467e-05	0.00257705	0.0019424	RPTOR/AKT1/PARD3/CALM2/CHEK1/HIPK2/MARK2	7
GO:1901992	positive regulation of mitotic cell cycle phase transition	7/187	106/21288	4.22467e-05	0.00257705	0.0019424	RPTOR/AKT1/CCND1/CDC25A/CDK4/MDM2/CCNE2	7
GO:2000630	positive regulation of miRNA metabolic process	6/187	73/21288	4.42927e-05	0.00258367	0.00194738	PAX6/SMAD4/SRF/NOTCH2/ETS1/NR3C1	6
GO:1901990	regulation of mitotic cell cycle phase transition	13/187	391/21288	4.46375e-05	0.00258367	0.00194738	RPTOR/AKT1/CTDSPL/BCL2/CCND1/CDC25A/ACVR1/CDK4/CHEK1/MDM2/WEE1/CCNE2/PSME3	13
GO:2000628	regulation of miRNA metabolic process	7/187	107/21288	4.48723e-05	0.00258367	0.00194738	PAX6/SMAD4/SRF/NFIB/NOTCH2/ETS1/NR3C1	7
GO:0001894	tissue homeostasis	11/187	285/21288	4.62671e-05	0.00258367	0.00194738	NOX4/BCL2/KRAS/BAX/IL6/SRF/CCN2/CLCN3/NFIB/ACTG1/XIAP	11
GO:0060249	anatomical structure homeostasis	11/187	285/21288	4.62671e-05	0.00258367	0.00194738	NOX4/BCL2/KRAS/BAX/IL6/SRF/CCN2/CLCN3/NFIB/ACTG1/XIAP	11
GO:0042063	gliogenesis	13/187	393/21288	4.70269e-05	0.00258367	0.00194738	MTOR/AKT1/KRAS/IL6/PAX6/PARD3/NFIA/NFIB/EPHA4/NR3C1/PLEC/PPP1CC/METTL3	13
GO:0045727	positive regulation of translation	8/187	147/21288	4.80759e-05	0.00258367	0.00194738	MTOR/AGO2/IL6/UHMK1/DHX36/YTHDF1/YTHDF3/METTL3	8
GO:0051054	positive regulation of DNA metabolic process	12/187	339/21288	4.84059e-05	0.00258367	0.00194738	AKT1/IGF1R/NOX4/SMARCA5/CDC25A/BAX/IL6/TOP2B/USP1/WEE1/RIF1/DHX36	12
GO:0090199	regulation of release of cytochrome c from mitochondria	5/187	46/21288	5.07427e-05	0.00266672	0.00200998	AKT1/BAX/BBC3/IGF1/PMAIP1	5
GO:0006109	regulation of carbohydrate metabolic process	9/187	195/21288	5.89145e-05	0.00302701	0.00228154	MTOR/RPTOR/HDAC4/AKT1/IGF1/PMAIP1/NR3C1/ZMPSTE24/FOXK1	9
GO:0048762	mesenchymal cell differentiation	11/187	293/21288	5.93705e-05	0.00302701	0.00228154	MTOR/BCL2/ACVR1/IL6/PAX6/SMAD4/IGF1/DLG5/EPHA4/NOLC1/DDX17	11
GO:0009416	response to light stimulus	12/187	347/21288	6.05442e-05	0.00304145	0.00229243	HOXA1/AKT1/BCL2/KRAS/CCND1/CDC25A/BAX/MDM2/PPP1CC/USP1/DHX36/METTL3	12
GO:0060537	muscle tissue development	14/187	462/21288	6.18886e-05	0.00306393	0.00230937	MTOR/NOX4/BCL2/KRAS/ACVR1/SMAD4/SRF/IGF1/NOTCH2/PLEC/VGLL4/NR1D2/ZMPSTE24/DDX17	14
GO:0018105	peptidyl-serine phosphorylation	11/187	297/21288	6.70387e-05	0.00322541	0.00243109	MTOR/RPTOR/AKT1/BCL2/BAX/IL6/UHMK1/HIPK2/MARK2/PIKFYVE/CNOT9	11
GO:0043488	regulation of mRNA stability	11/187	297/21288	6.70387e-05	0.00322541	0.00243109	AGO2/AKT1/TNRC6B/ZFP36/DCP2/DHX36/YTHDF1/YTHDF3/CNOT9/CNOT2/METTL3	11
GO:0009314	response to radiation	14/187	468/21288	7.10108e-05	0.00336907	0.00253936	HOXA1/AKT1/BCL2/KRAS/CCND1/CDC25A/BAX/MDM2/PPP1CC/USP1/ZMPSTE24/NUCKS1/DHX36/METTL3	14
GO:2001237	negative regulation of extrinsic apoptotic signaling pathway	7/187	117/21288	7.92871e-05	0.0037102	0.00279649	AKT1/SERPINE1/BCL2/ACVR1/IGF1/PSME3/ZMYND11	7
GO:0018209	peptidyl-serine modification	11/187	309/21288	9.53491e-05	0.00440152	0.00331755	MTOR/RPTOR/AKT1/BCL2/BAX/IL6/UHMK1/HIPK2/MARK2/PIKFYVE/CNOT9	11
GO:0048872	homeostasis of number of cells	12/187	365/21288	9.78283e-05	0.00444865	0.00335308	AKT1/BCL2/KRAS/BAX/IL6/SRF/PMAIP1/RRN3/ETS1/ZFP36/XIAP/HIPK2	12
GO:0048738	cardiac muscle tissue development	10/187	258/21288	9.92205e-05	0.00444865	0.00335308	MTOR/NOX4/ACVR1/SMAD4/SRF/IGF1/NOTCH2/PLEC/VGLL4/ZMPSTE24	10
GO:0001837	epithelial to mesenchymal transition	9/187	209/21288	0.000100277	0.00444865	0.00335308	MTOR/ACVR1/IL6/SMAD4/IGF1/DLG5/EPHA4/NOLC1/DDX17	9
GO:0060485	mesenchyme development	12/187	367/21288	0.000102989	0.00451037	0.0033996	MTOR/BCL2/ACVR1/IL6/PAX6/SMAD4/IGF1/DLG5/EPHA4/MDM2/NOLC1/DDX17	12
GO:0008344	adult locomotory behavior	6/187	85/21288	0.000104311	0.00451048	0.00339968	ARCN1/CLCN3/EPHA4/ZMPSTE24/HIPK2/OXR1	6
GO:0030183	B cell differentiation	8/187	165/21288	0.000108257	0.00462258	0.00348417	HDAC4/BCL2/BAX/IL6/NOTCH2/PTPRJ/TOP2B/IRF8	8
GO:0043487	regulation of RNA stability	11/187	314/21288	0.000109859	0.00463306	0.00349207	AGO2/AKT1/TNRC6B/ZFP36/DCP2/DHX36/YTHDF1/YTHDF3/CNOT9/CNOT2/METTL3	11
GO:2000134	negative regulation of G1/S transition of mitotic cell cycle	6/187	86/21288	0.000111325	0.00463764	0.00349552	CTDSPL/BCL2/CCND1/ACVR1/MDM2/WEE1	6
GO:0008637	apoptotic mitochondrial changes	7/187	124/21288	0.000114303	0.00466863	0.00351888	AKT1/BCL2/BAX/BBC3/IGF1/PMAIP1/PPP2CB	7
GO:1900151	regulation of nuclear-transcribed mRNA catabolic process, deadenylation-dependent decay	4/187	29/21288	0.000115318	0.00466863	0.00351888	AGO2/TNRC6B/ZFP36/DHX36	4
GO:0061013	regulation of mRNA catabolic process	11/187	316/21288	0.000116169	0.00466863	0.00351888	AGO2/AKT1/TNRC6B/ZFP36/DCP2/DHX36/YTHDF1/YTHDF3/CNOT9/CNOT2/METTL3	11
GO:0010975	regulation of neuron projection development	14/187	491/21288	0.000117745	0.00467695	0.00352515	AKT1/IGF1R/PAX6/SRF/VLDLR/EPHA4/MDM2/YWHAH/MYLIP/TMEM30A/FAT3/DHX36/MARK2/YTHDF1	14
GO:0046777	protein autophosphorylation	9/187	214/21288	0.00011999	0.00471133	0.00355107	MTOR/AKT1/IGF1R/UHMK1/CALM2/EPHA4/EIF2AK2/MARK2/PIKFYVE	9
GO:0036294	cellular response to decreased oxygen levels	8/187	168/21288	0.000122669	0.00474404	0.00357572	MTOR/RPTOR/AKT1/BCL2/PMAIP1/EPHA4/MDM2/HIPK2	8
GO:0048863	stem cell differentiation	10/187	265/21288	0.000123601	0.00474404	0.00357572	BCL2/ACVR1/PAX6/SMAD4/SRF/ZFP36/EIF2AK2/NOLC1/DHX36/METTL3	10
GO:0098781	ncRNA transcription	8/187	169/21288	0.000127812	0.00481038	0.00362572	MTOR/PAX6/SMAD4/SRF/NFIB/NOTCH2/ETS1/NR3C1	8
GO:0048732	gland development	14/187	495/21288	0.000128145	0.00481038	0.00362572	AKT1/BCL2/CCND1/BAX/IL6/PAX6/SMAD4/SRF/NFIB/NOTCH2/NR3C1/ZMPSTE24/KDM5B/HIPK2	14
GO:0048545	response to steroid hormone	12/187	378/21288	0.000135761	0.00504087	0.00379945	IGF1R/BCL2/IL6/ZFP36/NR3C1/MDM2/TAF7/YWHAH/DDX17/SSTR2/CNOT9/CNOT2	12
GO:0009791	post-embryonic development	6/187	91/21288	0.000152218	0.00559114	0.0042142	MTOR/AGO2/BCL2/BAX/FZD5/KDM5B	6
GO:1901989	positive regulation of cell cycle phase transition	7/187	131/21288	0.000160965	0.00584952	0.00440895	RPTOR/AKT1/CCND1/CDC25A/CDK4/MDM2/CCNE2	7
GO:0016601	Rac protein signal transduction	5/187	59/21288	0.000169001	0.00601444	0.00453325	KRAS/RASGRF1/RAC1/NCKAP1/ELMO1	5
GO:0051147	regulation of muscle cell differentiation	8/187	176/21288	0.000169024	0.00601444	0.00453325	MTOR/HDAC4/BCL2/SMAD4/SRF/IGF1/NOTCH2/MDM2	8
GO:0014706	striated muscle tissue development	10/187	277/21288	0.000177175	0.00621513	0.00468452	MTOR/NOX4/ACVR1/SMAD4/SRF/IGF1/NOTCH2/PLEC/VGLL4/ZMPSTE24	10
GO:0060213	positive regulation of nuclear-transcribed mRNA poly(A) tail shortening	3/187	13/21288	0.000178793	0.00621513	0.00468452	AGO2/TNRC6B/ZFP36	3
GO:2001233	regulation of apoptotic signaling pathway	13/187	450/21288	0.000181909	0.00621513	0.00468452	AKT1/SERPINE1/BCL2/BAX/ACVR1/BBC3/IGF1/PMAIP1/RRN3/MDM2/UBB/PSME3/ZMYND11	13
GO:0055013	cardiac muscle cell development	6/187	94/21288	0.000181942	0.00621513	0.00468452	MTOR/SMAD4/SRF/IGF1/PLEC/ZMPSTE24	6
GO:1902807	negative regulation of cell cycle G1/S phase transition	6/187	95/21288	0.000192807	0.00641097	0.00483213	CTDSPL/BCL2/CCND1/ACVR1/MDM2/WEE1	6
GO:2001234	negative regulation of apoptotic signaling pathway	10/187	280/21288	0.000193266	0.00641097	0.00483213	AKT1/SERPINE1/BCL2/BAX/ACVR1/IGF1/RRN3/MDM2/PSME3/ZMYND11	10
GO:0007628	adult walking behavior	4/187	33/21288	0.000193305	0.00641097	0.00483213	EPHA4/ZMPSTE24/HIPK2/OXR1	4
GO:1900087	positive regulation of G1/S transition of mitotic cell cycle	5/187	61/21288	0.000198001	0.00650357	0.00490193	RPTOR/AKT1/CCND1/MDM2/CCNE2	5
GO:0001678	intracellular glucose homeostasis	8/187	181/21288	0.000204701	0.00665961	0.00501954	RPTOR/IGF1R/NOX4/PAX6/SMAD4/SRF/NUCKS1/FOXK1	8
GO:0006413	translational initiation	7/187	137/21288	0.000212269	0.00684067	0.00515601	MTOR/AGO2/UHMK1/EIF2AK2/YTHDF1/YTHDF3/METTL3	7
GO:2001236	regulation of extrinsic apoptotic signaling pathway	8/187	183/21288	0.000220602	0.00701451	0.00528704	AKT1/SERPINE1/BCL2/ACVR1/IGF1/PMAIP1/PSME3/ZMYND11	8
GO:0021781	glial cell fate commitment	3/187	14/21288	0.000226086	0.00701451	0.00528704	PAX6/NFIA/NFIB	3
GO:0071453	cellular response to oxygen levels	8/187	184/21288	0.000228924	0.00701451	0.00528704	MTOR/RPTOR/AKT1/BCL2/PMAIP1/EPHA4/MDM2/HIPK2	8
GO:0042593	glucose homeostasis	10/187	286/21288	0.000229155	0.00701451	0.00528704	RPTOR/AKT1/IGF1R/NOX4/IL6/PAX6/SMAD4/SRF/NUCKS1/FOXK1	10
GO:0003179	heart valve morphogenesis	5/187	63/21288	0.000230646	0.00701451	0.00528704	MTOR/ACVR1/SMAD4/NOTCH2/MDM2	5
GO:0060425	lung morphogenesis	5/187	63/21288	0.000230646	0.00701451	0.00528704	KRAS/SRF/DLG5/NFIB/HIPK2	5
GO:0002065	columnar/cuboidal epithelial cell differentiation	7/187	139/21288	0.000232037	0.00701451	0.00528704	RPTOR/AKT1/SERPINE1/PAX6/FZD5/DLG5/NFIB	7
GO:0033500	carbohydrate homeostasis	10/187	287/21288	0.000235648	0.00706118	0.00532222	RPTOR/AKT1/IGF1R/NOX4/IL6/PAX6/SMAD4/SRF/NUCKS1/FOXK1	10
GO:0050731	positive regulation of peptidyl-tyrosine phosphorylation	8/187	186/21288	0.000246342	0.00731744	0.00551536	MTOR/FGFR3/NOX4/ACVR1/IL6/IGF1/EPHA4/PTPRJ	8
GO:0001558	regulation of cell growth	13/187	465/21288	0.000249998	0.007362	0.00554895	MTOR/RPTOR/AKT1/BCL2/SMAD4/SRF/EI24/IGF1/TSPYL2/ADAM10/PTPRJ/VGLL4/JADE2	13
GO:0006383	transcription by RNA polymerase III	5/187	65/21288	0.000267232	0.0077602	0.00584908	MTOR/RPTOR/SMARCA5/CHD8/DHX36	5
GO:0055006	cardiac cell development	6/187	101/21288	0.000269211	0.0077602	0.00584908	MTOR/SMAD4/SRF/IGF1/PLEC/ZMPSTE24	6
GO:0048873	homeostasis of number of cells within a tissue	4/187	36/21288	0.000272607	0.0077602	0.00584908	BCL2/KRAS/BAX/XIAP	4
GO:0090659	walking behavior	4/187	36/21288	0.000272607	0.0077602	0.00584908	EPHA4/ZMPSTE24/HIPK2/OXR1	4
GO:0043393	regulation of protein binding	7/187	143/21288	0.000276026	0.0077926	0.0058735	HDAC4/AKT1/BAX/PPP2CB/BAG2/HIPK2/MARK2	7
GO:0060211	regulation of nuclear-transcribed mRNA poly(A) tail shortening	3/187	15/21288	0.000280783	0.0078448	0.00591285	AGO2/TNRC6B/ZFP36	3
GO:0006470	protein dephosphorylation	9/187	240/21288	0.000282468	0.0078448	0.00591285	MTOR/MTMR3/DLC1/CALM2/PPP1CC/PPP2CB/PTPRJ/YWHAB/CTTNBP2NL	9
GO:0071383	cellular response to steroid hormone stimulus	9/187	241/21288	0.00029124	0.0080232	0.00604732	IGF1R/ZFP36/NR3C1/TAF7/YWHAH/DDX17/SSTR2/CNOT9/CNOT2	9
GO:0040029	epigenetic regulation of gene expression	9/187	243/21288	0.000309464	0.00845702	0.0063743	HDAC4/SMARCA5/BAZ2A/CHEK1/ZMPSTE24/HIPK2/RIF1/ZDBF2/METTL3	9
GO:0007044	cell-substrate junction assembly	6/187	105/21288	0.000332117	0.00893315	0.00673317	BCL2/DLC1/RAC1/ACTG1/PLEC/PTPRJ	6
GO:0010906	regulation of glucose metabolic process	6/187	105/21288	0.000332117	0.00893315	0.00673317	AKT1/IGF1/PMAIP1/NR3C1/ZMPSTE24/FOXK1	6
GO:0003230	cardiac atrium development	4/187	38/21288	0.000336964	0.00899274	0.00677808	IGF1R/ACVR1/NOTCH2/MDM2	4
GO:0035270	endocrine system development	7/187	148/21288	0.000340189	0.0090084	0.00678989	AKT1/IL6/PAX6/SMAD4/SRF/NR3C1/HIPK2	7
GO:0007411	axon guidance	9/187	247/21288	0.000348747	0.00909406	0.00685445	PAX6/SMAD4/RAC1/NFIB/NOTCH2/EPHA4/ENAH/YTHDF1/TRIO	9
GO:0097485	neuron projection guidance	9/187	247/21288	0.000348747	0.00909406	0.00685445	PAX6/SMAD4/RAC1/NFIB/NOTCH2/EPHA4/ENAH/YTHDF1/TRIO	9
GO:0036293	response to decreased oxygen levels	11/187	360/21288	0.00035719	0.00924364	0.00696719	MTOR/RPTOR/AKT1/BCL2/SMAD4/SRF/PMAIP1/EPHA4/MDM2/HIPK2/ADSL	11
GO:1902253	regulation of intrinsic apoptotic signaling pathway by p53 class mediator	4/187	39/21288	0.000372914	0.00954102	0.00719134	BCL2/RRN3/MDM2/UBB	4
GO:0045787	positive regulation of cell cycle	11/187	362/21288	0.000374267	0.00954102	0.00719134	RPTOR/AKT1/IGF1R/CCND1/CDC25A/CDK4/IGF1/CHEK1/MDM2/CCNE2/USP22	11
GO:0034249	negative regulation of amide metabolic process	9/187	252/21288	0.000403559	0.0102115	0.00769672	AGO2/IGF1/TNRC6B/ZFP36/EPHA4/EIF2AK2/DHX36/CNOT9/DDX6	9
GO:0030098	lymphocyte differentiation	13/187	490/21288	0.00041199	0.0103287	0.00778501	MTOR/HDAC4/BCL2/BAX/IL6/SRF/FZD5/FZD8/NOTCH2/PTPRJ/TOP2B/IRF8/METTL3	13
GO:0033599	regulation of mammary gland epithelial cell proliferation	3/187	17/21288	0.000414235	0.0103287	0.00778501	CCND1/BAX/KDM5B	3
GO:0000956	nuclear-transcribed mRNA catabolic process	7/187	154/21288	0.000432413	0.0107038	0.00806775	AGO2/TNRC6B/ZFP36/DCP2/DHX36/CNOT9/CNOT2	7
GO:0050678	regulation of epithelial cell proliferation	12/187	432/21288	0.000457696	0.0112481	0.00847803	RPTOR/AKT1/CCND1/BAX/PAX6/CDK4/IGF1/NFIB/NOTCH2/ZFP36/KDM5B/SAAL1	12
GO:0150115	cell-substrate junction organization	6/187	112/21288	0.000469373	0.0114527	0.00863222	BCL2/DLC1/RAC1/ACTG1/PLEC/PTPRJ	6
GO:2001242	regulation of intrinsic apoptotic signaling pathway	8/187	206/21288	0.000488092	0.0116351	0.00876968	AKT1/BCL2/BAX/BBC3/PMAIP1/RRN3/MDM2/UBB	8
GO:0014009	glial cell proliferation	5/187	74/21288	0.000489033	0.0116351	0.00876968	KRAS/IL6/NFIA/NFIB/PPP1CC	5
GO:1902808	positive regulation of cell cycle G1/S phase transition	5/187	74/21288	0.000489033	0.0116351	0.00876968	RPTOR/AKT1/CCND1/MDM2/CCNE2	5
GO:0110020	regulation of actomyosin structure organization	6/187	113/21288	0.000492127	0.0116351	0.00876968	MTOR/SMAD4/DLC1/CCN2/RAC1/ACTG1	6
GO:1902036	regulation of hematopoietic stem cell differentiation	3/187	18/21288	0.000493877	0.0116351	0.00876968	ZFP36/EIF2AK2/METTL3	3
GO:0071260	cellular response to mechanical stimulus	5/187	75/21288	0.000520276	0.012173	0.00917516	IGF1R/CHEK1/PLEC/TNFRSF10A/TMEM87A	5
GO:0071456	cellular response to hypoxia	7/187	160/21288	0.000543606	0.012566	0.00947137	MTOR/RPTOR/BCL2/PMAIP1/EPHA4/MDM2/HIPK2	7
GO:1901532	regulation of hematopoietic progenitor cell differentiation	4/187	43/21288	0.000544429	0.012566	0.00947137	ZFP36/EIF2AK2/DHX36/METTL3	4
GO:0003170	heart valve development	5/187	76/21288	0.000552995	0.0126781	0.00955582	MTOR/ACVR1/SMAD4/NOTCH2/MDM2	5
GO:0048661	positive regulation of smooth muscle cell proliferation	6/187	119/21288	0.000647274	0.0146503	0.0110423	AKT1/IGF1R/IL6/IGF1/MDM2/HPGD	6
GO:0070482	response to oxygen levels	11/187	387/21288	0.000652564	0.0146503	0.0110423	MTOR/RPTOR/AKT1/BCL2/SMAD4/SRF/PMAIP1/EPHA4/MDM2/HIPK2/ADSL	11
GO:0030902	hindbrain development	7/187	165/21288	0.000652686	0.0146503	0.0110423	IGF1R/BCL2/PAX6/DLC1/ARCN1/NFIB/SSTR2	7
GO:0045913	positive regulation of carbohydrate metabolic process	5/187	79/21288	0.000660462	0.0146503	0.0110423	MTOR/RPTOR/AKT1/IGF1/PMAIP1	5
GO:0061180	mammary gland epithelium development	5/187	79/21288	0.000660462	0.0146503	0.0110423	AKT1/CCND1/BAX/NR3C1/KDM5B	5
GO:0060562	epithelial tube morphogenesis	11/187	389/21288	0.000680801	0.0147258	0.0110993	BCL2/KRAS/ACVR1/SMAD4/SRF/DLC1/DLG5/NOTCH2/EPHA4/NR3C1/KDM5B	11
GO:0030813	positive regulation of nucleotide catabolic process	3/187	20/21288	0.000681113	0.0147258	0.0110993	MTOR/RPTOR/IGF1	3
GO:0033123	positive regulation of purine nucleotide catabolic process	3/187	20/21288	0.000681113	0.0147258	0.0110993	MTOR/RPTOR/IGF1	3
GO:0045821	positive regulation of glycolytic process	3/187	20/21288	0.000681113	0.0147258	0.0110993	MTOR/RPTOR/IGF1	3
GO:0035196	miRNA processing	4/187	46/21288	0.000705297	0.0149002	0.0112307	AGO2/IL6/ZMPSTE24/METTL3	4
GO:0042149	cellular response to glucose starvation	4/187	46/21288	0.000705297	0.0149002	0.0112307	MTMR3/BCL2/PMAIP1/YWHAZ	4
GO:0030038	contractile actin filament bundle assembly	6/187	121/21288	0.000706624	0.0149002	0.0112307	MTOR/SRF/DLC1/CCN2/RAC1/ACTG1	6
GO:0043149	stress fiber assembly	6/187	121/21288	0.000706624	0.0149002	0.0112307	MTOR/SRF/DLC1/CCN2/RAC1/ACTG1	6
GO:0055001	muscle cell development	8/187	219/21288	0.000729309	0.0152842	0.0115201	MTOR/BCL2/SMAD4/SRF/IGF1/ACTG1/PLEC/ZMPSTE24	8
GO:0061138	morphogenesis of a branching epithelium	8/187	220/21288	0.000751251	0.015648	0.0117944	BCL2/KRAS/ACVR1/SMAD4/SRF/FZD5/DLG5/KDM5B	8
GO:0006360	transcription by RNA polymerase I	5/187	82/21288	0.000782849	0.0162074	0.0122159	MTOR/SMARCA5/RRN3/BAZ2A/ZMPSTE24	5
GO:0017148	negative regulation of translation	8/187	222/21288	0.000796731	0.0163954	0.0123577	AGO2/TNRC6B/ZFP36/EPHA4/EIF2AK2/DHX36/CNOT9/DDX6	8
GO:0009755	hormone-mediated signaling pathway	8/187	223/21288	0.000820288	0.0167791	0.0126469	NR3C1/TAF7/YWHAH/NR1D2/DDX17/SSTR2/CNOT9/CNOT2	8
GO:0043029	T cell homeostasis	4/187	48/21288	0.000829586	0.0168332	0.0126877	AKT1/BCL2/BAX/PMAIP1	4
GO:0003205	cardiac chamber development	7/187	172/21288	0.000833829	0.0168332	0.0126877	IGF1R/ACVR1/SMAD4/SRF/NOTCH2/MDM2/ZMPSTE24	7
GO:0006402	mRNA catabolic process	11/187	399/21288	0.000837719	0.0168332	0.0126877	AGO2/AKT1/TNRC6B/ZFP36/DCP2/DHX36/YTHDF1/YTHDF3/CNOT9/CNOT2/METTL3	11
GO:0006356	regulation of transcription by RNA polymerase I	4/187	49/21288	0.000897184	0.0179084	0.0134981	MTOR/SMARCA5/BAZ2A/ZMPSTE24	4
GO:0007160	cell-matrix adhesion	9/187	282/21288	0.00090171	0.0179084	0.0134981	SERPINE1/BCL2/SRF/DLC1/CCN2/RAC1/EPDR1/ACTG1/PTPRJ	9
GO:0001666	response to hypoxia	10/187	344/21288	0.000965196	0.0190584	0.0143649	MTOR/RPTOR/BCL2/SMAD4/SRF/PMAIP1/EPHA4/MDM2/HIPK2/ADSL	10
GO:0031032	actomyosin structure organization	8/187	230/21288	0.00100131	0.0195712	0.0147514	MTOR/SMAD4/SRF/DLC1/CCN2/RAC1/ACTG1/PLEC	8
GO:0031589	cell-substrate adhesion	11/187	408/21288	0.00100356	0.0195712	0.0147514	SERPINE1/BCL2/SRF/DLC1/CCN2/RAC1/EPDR1/AP1AR/ACTG1/PTPRJ/HSD17B12	11
GO:0033674	positive regulation of kinase activity	10/187	346/21288	0.00100835	0.0195712	0.0147514	FGFR3/AKT1/IGF1R/NOX4/CCND1/IGF1/CALM2/EPHA4/TNFRSF10A/MARK2	10
GO:0051057	positive regulation of small GTPase mediated signal transduction	5/187	87/21288	0.00102341	0.0197513	0.0148871	KRAS/RASGRF1/IGF1/RAC1/NOTCH2	5
GO:0044030	regulation of DNA methylation	3/187	23/21288	0.00103782	0.0199167	0.0150118	SMARCA5/BAZ2A/ZMPSTE24	3
GO:1904035	regulation of epithelial cell apoptotic process	6/187	131/21288	0.00106917	0.0203172	0.0153137	IGF1R/SERPINE1/BCL2/BAX/IL6/ZFP36	6
GO:0090068	positive regulation of cell cycle process	9/187	289/21288	0.00107058	0.0203172	0.0153137	RPTOR/AKT1/IGF1R/CCND1/CDC25A/CDK4/IGF1/MDM2/CCNE2	9
GO:0097194	execution phase of apoptosis	5/187	88/21288	0.00107745	0.0203346	0.0153267	AKT1/BAX/IL6/BBC3/DLC1	5
GO:0043368	positive T cell selection	4/187	52/21288	0.00112317	0.0209897	0.0158205	MTOR/BCL2/IL6/SRF	4
GO:0031400	negative regulation of protein modification process	12/187	479/21288	0.00112445	0.0209897	0.0158205	AKT1/CTDSPL/TRIB2/BAX/PAX6/PARD3/CALM2/PTPRJ/TAF7/BAG2/OXR1/YWHAB	12
GO:0045216	cell-cell junction organization	8/187	235/21288	0.00114919	0.0210606	0.015874	SRF/PARD3/FZD5/DLG5/ACTG1/ADAM10/EPHA4/PLEC	8
GO:0009895	negative regulation of catabolic process	11/187	415/21288	0.00115056	0.0210606	0.015874	MTOR/RPTOR/HDAC4/AKT1/BCL2/SMAD4/ZFP36/HIPK2/DHX36/FOXK1/RIC1	11
GO:0009408	response to heat	6/187	133/21288	0.00115623	0.0210606	0.015874	MTOR/AKT1/IGF1/PSIP1/DHX36/MICB	6
GO:0030307	positive regulation of cell growth	7/187	182/21288	0.00115907	0.0210606	0.015874	MTOR/RPTOR/AKT1/BCL2/SRF/IGF1/ADAM10	7
GO:0048592	eye morphogenesis	7/187	182/21288	0.00115907	0.0210606	0.015874	BCL2/BAX/PAX6/FZD5/NOTCH2/HIPK2/FAT3	7
GO:0042113	B cell activation	9/187	293/21288	0.00117804	0.0210763	0.0158858	HDAC4/BCL2/BAX/IL6/NOTCH2/PTPRJ/TOP2B/RIF1/IRF8	9
GO:0003283	atrial septum development	3/187	24/21288	0.00117845	0.0210763	0.0158858	ACVR1/NOTCH2/MDM2	3
GO:0046579	positive regulation of Ras protein signal transduction	3/187	24/21288	0.00117845	0.0210763	0.0158858	RASGRF1/IGF1/NOTCH2	3
GO:0006305	DNA alkylation	4/187	53/21288	0.0012066	0.0213562	0.0160968	SMARCA5/PAX6/BAZ2A/ZMPSTE24	4
GO:0006306	DNA methylation	4/187	53/21288	0.0012066	0.0213562	0.0160968	SMARCA5/PAX6/BAZ2A/ZMPSTE24	4
GO:0001763	morphogenesis of a branching structure	8/187	237/21288	0.00121301	0.0213591	0.0160989	BCL2/KRAS/ACVR1/SMAD4/SRF/FZD5/DLG5/KDM5B	8
GO:0019216	regulation of lipid metabolic process	10/187	355/21288	0.00122262	0.0214178	0.0161432	MTOR/RPTOR/AKT1/IGF1R/MTMR3/LPGAT1/NR3C1/NR1D2/ZMPSTE24/HPGD	10
GO:0062012	regulation of small molecule metabolic process	10/187	356/21288	0.00124856	0.0217606	0.0164016	MTOR/RPTOR/HDAC4/AKT1/IGF1/PMAIP1/LPGAT1/NR3C1/ZMPSTE24/FOXK1	10
GO:0030518	intracellular steroid hormone receptor signaling pathway	6/187	136/21288	0.00129689	0.0223746	0.0168644	NR3C1/TAF7/YWHAH/DDX17/CNOT9/CNOT2	6
GO:0033135	regulation of peptidyl-serine phosphorylation	6/187	136/21288	0.00129689	0.0223746	0.0168644	RPTOR/AKT1/BCL2/BAX/IL6/CNOT9	6
GO:0045936	negative regulation of phosphate metabolic process	11/187	422/21288	0.0013149	0.0224592	0.0169282	HDAC4/AKT1/CTDSPL/TRIB2/BAX/PAX6/PARD3/CALM2/PTPRJ/TAF7/YWHAB	11
GO:0006112	energy reserve metabolic process	5/187	92/21288	0.00131494	0.0224592	0.0169282	MTOR/AKT1/IGF1/GYG1/PPP1CC	5
GO:0090200	positive regulation of release of cytochrome c from mitochondria	3/187	25/21288	0.00133054	0.0226125	0.0170437	BAX/BBC3/PMAIP1	3
GO:0010563	negative regulation of phosphorus metabolic process	11/187	423/21288	0.00133988	0.0226585	0.0170784	HDAC4/AKT1/CTDSPL/TRIB2/BAX/PAX6/PARD3/CALM2/PTPRJ/TAF7/YWHAB	11
GO:0048754	branching morphogenesis of an epithelial tube	7/187	187/21288	0.00135523	0.0228052	0.0171889	BCL2/KRAS/ACVR1/SMAD4/SRF/DLG5/KDM5B	7
GO:0051149	positive regulation of muscle cell differentiation	5/187	93/21288	0.00137991	0.0228776	0.0172435	MTOR/BCL2/IGF1/NOTCH2/MDM2	5
GO:0010810	regulation of cell-substrate adhesion	8/187	242/21288	0.00138499	0.0228776	0.0172435	SERPINE1/BCL2/DLC1/RAC1/AP1AR/ACTG1/PTPRJ/HSD17B12	8
GO:0010332	response to gamma radiation	4/187	55/21288	0.00138632	0.0228776	0.0172435	BCL2/BAX/MDM2/ZMPSTE24	4
GO:0048009	insulin-like growth factor receptor signaling pathway	4/187	55/21288	0.00138632	0.0228776	0.0172435	AKT1/IGF1R/SHC1/IGF1	4
GO:0048041	focal adhesion assembly	5/187	94/21288	0.00144721	0.0237676	0.0179143	BCL2/DLC1/RAC1/ACTG1/PTPRJ	5
GO:0071385	cellular response to glucocorticoid stimulus	4/187	56/21288	0.00148282	0.024236	0.0182674	IGF1R/ZFP36/NR3C1/SSTR2	4
GO:0060964	regulation of miRNA-mediated gene silencing	3/187	26/21288	0.00149442	0.0242399	0.0182703	IL6/ZFP36/ZMPSTE24	3
GO:0051347	positive regulation of transferase activity	11/187	429/21288	0.00149808	0.0242399	0.0182703	FGFR3/AKT1/IGF1R/NOX4/CCND1/IGF1/CALM2/RPS2/EPHA4/TNFRSF10A/MARK2	11
GO:0002244	hematopoietic progenitor cell differentiation	6/187	140/21288	0.00150435	0.0242399	0.0182703	BCL2/SRF/ZFP36/EIF2AK2/DHX36/METTL3	6
GO:0001764	neuron migration	7/187	191/21288	0.00153009	0.0245389	0.0184956	BAX/PAX6/SRF/RAC1/TOP2B/FAT3/MARK2	7
GO:0001952	regulation of cell-matrix adhesion	6/187	141/21288	0.00155995	0.0249009	0.0187685	SERPINE1/BCL2/DLC1/RAC1/ACTG1/PTPRJ	6
GO:0046578	regulation of Ras protein signal transduction	4/187	57/21288	0.00158392	0.0250143	0.018854	RASGRF1/IGF1/NOTCH2/PPP2CB	4
GO:0034644	cellular response to UV	5/187	96/21288	0.00158903	0.0250143	0.018854	CDC25A/BAX/MDM2/DHX36/METTL3	5
GO:0046889	positive regulation of lipid biosynthetic process	5/187	96/21288	0.00158903	0.0250143	0.018854	MTOR/RPTOR/AKT1/IGF1R/LPGAT1	5
GO:0001654	eye development	11/187	433/21288	0.00161182	0.0252568	0.0190368	BCL2/BAX/PAX6/SRF/FZD5/NFIA/NFIB/NOTCH2/KDM5B/HIPK2/FAT3	11
GO:0034976	response to endoplasmic reticulum stress	9/187	308/21288	0.00166134	0.0254274	0.0191654	BCL2/CCND1/BAX/BBC3/RASGRF1/PMAIP1/PPP2CB/EIF2AK2/EDEM3	9
GO:0003181	atrioventricular valve morphogenesis	3/187	27/21288	0.00167042	0.0254274	0.0191654	ACVR1/SMAD4/MDM2	3
GO:0048596	embryonic camera-type eye morphogenesis	3/187	27/21288	0.00167042	0.0254274	0.0191654	PAX6/FZD5/HIPK2	3
GO:1900368	regulation of post-transcriptional gene silencing by regulatory ncRNA	3/187	27/21288	0.00167042	0.0254274	0.0191654	IL6/ZFP36/ZMPSTE24	3
GO:1902254	negative regulation of intrinsic apoptotic signaling pathway by p53 class mediator	3/187	27/21288	0.00167042	0.0254274	0.0191654	BCL2/RRN3/MDM2	3
GO:0071478	cellular response to radiation	7/187	194/21288	0.0016724	0.0254274	0.0191654	CDC25A/BAX/MDM2/ZMPSTE24/NUCKS1/DHX36/METTL3	7
GO:0006110	regulation of glycolytic process	4/187	58/21288	0.0016897	0.0254274	0.0191654	MTOR/RPTOR/HDAC4/IGF1	4
GO:0030811	regulation of nucleotide catabolic process	4/187	58/21288	0.0016897	0.0254274	0.0191654	MTOR/RPTOR/HDAC4/IGF1	4
GO:0033121	regulation of purine nucleotide catabolic process	4/187	58/21288	0.0016897	0.0254274	0.0191654	MTOR/RPTOR/HDAC4/IGF1	4
GO:0018108	peptidyl-tyrosine phosphorylation	9/187	309/21288	0.00169849	0.0254476	0.0191806	MTOR/FGFR3/IGF1R/NOX4/ACVR1/IL6/IGF1/EPHA4/PTPRJ	9
GO:0150063	visual system development	11/187	437/21288	0.00173255	0.0257427	0.019403	BCL2/BAX/PAX6/SRF/FZD5/NFIA/NFIB/NOTCH2/KDM5B/HIPK2/FAT3	11
GO:0008625	extrinsic apoptotic signaling pathway via death domain receptors	5/187	98/21288	0.0017408	0.0257427	0.019403	SERPINE1/BCL2/BAX/PMAIP1/TNFRSF10A	5
GO:2000142	regulation of DNA-templated transcription initiation	5/187	98/21288	0.0017408	0.0257427	0.019403	CDK4/SRF/RRN3/TAF7/DHX36	5
GO:0018212	peptidyl-tyrosine modification	9/187	311/21288	0.0017748	0.0261324	0.0196968	MTOR/FGFR3/IGF1R/NOX4/ACVR1/IL6/IGF1/EPHA4/PTPRJ	9
GO:0045814	negative regulation of gene expression, epigenetic	6/187	145/21288	0.00179816	0.02625	0.0197854	HDAC4/SMARCA5/BAZ2A/CHEK1/RIF1/METTL3	6
GO:0051384	response to glucocorticoid	6/187	145/21288	0.00179816	0.02625	0.0197854	IGF1R/BCL2/IL6/ZFP36/NR3C1/SSTR2	6
GO:0120193	tight junction organization	5/187	99/21288	0.00182055	0.0264638	0.0199465	SRF/PARD3/FZD5/ACTG1/PLEC	5
GO:0001702	gastrulation with mouth forming second	3/187	28/21288	0.00185886	0.0266801	0.0201096	ACVR1/SMAD4/SRF	3
GO:0033598	mammary gland epithelial cell proliferation	3/187	28/21288	0.00185886	0.0266801	0.0201096	CCND1/BAX/KDM5B	3
GO:0060147	regulation of post-transcriptional gene silencing	3/187	28/21288	0.00185886	0.0266801	0.0201096	IL6/ZFP36/ZMPSTE24	3
GO:0050730	regulation of peptidyl-tyrosine phosphorylation	8/187	254/21288	0.00187741	0.0268336	0.0202253	MTOR/FGFR3/NOX4/ACVR1/IL6/IGF1/EPHA4/PTPRJ	8
GO:0071216	cellular response to biotic stimulus	9/187	314/21288	0.0018944	0.0269636	0.0203233	AKT1/SERPINE1/IL6/CDK4/FZD5/NOTCH2/ZFP36/ZMPSTE24/IRF8	9
GO:0006096	glycolytic process	5/187	100/21288	0.00190294	0.0269729	0.0203302	MTOR/RPTOR/HDAC4/IGF1/FOXK1	5
GO:0030522	intracellular receptor signaling pathway	11/187	444/21288	0.00196157	0.027689	0.02087	AKT1/ZDHHC18/XIAP/NR3C1/EIF2AK2/TAF7/YWHAH/NR1D2/DDX17/CNOT9/CNOT2	11
GO:0033138	positive regulation of peptidyl-serine phosphorylation	5/187	101/21288	0.00198804	0.027947	0.0210645	RPTOR/AKT1/BCL2/IL6/CNOT9	5
GO:0031330	negative regulation of cellular catabolic process	8/187	257/21288	0.00201984	0.0281396	0.0212096	MTOR/RPTOR/HDAC4/AKT1/BCL2/ZFP36/DHX36/FOXK1	8
GO:0030520	intracellular estrogen receptor signaling pathway	4/187	61/21288	0.00203637	0.0281396	0.0212096	TAF7/DDX17/CNOT9/CNOT2	4
GO:0043010	camera-type eye development	10/187	381/21288	0.00205831	0.0281396	0.0212096	BAX/PAX6/SRF/FZD5/NFIA/NFIB/NOTCH2/KDM5B/HIPK2/FAT3	10
GO:0010971	positive regulation of G2/M transition of mitotic cell cycle	3/187	29/21288	0.00206004	0.0281396	0.0212096	CCND1/CDC25A/CDK4	3
GO:0060966	regulation of gene silencing by regulatory ncRNA	3/187	29/21288	0.00206004	0.0281396	0.0212096	IL6/ZFP36/ZMPSTE24	3
GO:0030900	forebrain development	11/187	447/21288	0.002067	0.0281396	0.0212096	IGF1R/KRAS/BAX/PAX6/SRF/DLC1/NFIB/TOP2B/UBB/SSTR2/METTL3	11
GO:0046032	ADP catabolic process	5/187	102/21288	0.00207587	0.0281396	0.0212096	MTOR/RPTOR/HDAC4/IGF1/FOXK1	5
GO:0051153	regulation of striated muscle cell differentiation	5/187	102/21288	0.00207587	0.0281396	0.0212096	MTOR/HDAC4/BCL2/SMAD4/IGF1	5
GO:0051492	regulation of stress fiber assembly	5/187	102/21288	0.00207587	0.0281396	0.0212096	MTOR/DLC1/CCN2/RAC1/ACTG1	5
GO:0001933	negative regulation of protein phosphorylation	9/187	320/21288	0.00215293	0.0290228	0.0218753	AKT1/CTDSPL/TRIB2/BAX/PAX6/PARD3/CALM2/PTPRJ/TAF7	9
GO:0034332	adherens junction organization	4/187	62/21288	0.00216206	0.0290228	0.0218753	DLG5/ADAM10/EPHA4/PLEC	4
GO:0009798	axis specification	5/187	103/21288	0.00216651	0.0290228	0.0218753	PAX6/SMAD4/SRF/FZD5/NOTCH2	5
GO:0048880	sensory system development	11/187	450/21288	0.002177	0.0290493	0.0218953	BCL2/BAX/PAX6/SRF/FZD5/NFIA/NFIB/NOTCH2/KDM5B/HIPK2/FAT3	11
GO:1903050	regulation of proteolysis involved in protein catabolic process	8/187	261/21288	0.00222284	0.0295456	0.0222694	AKT1/TRIB2/EPHA4/MDM2/UBB/BAG2/PSME3/HIPK2	8
GO:0051402	neuron apoptotic process	9/187	322/21288	0.00224509	0.0296929	0.0223804	BCL2/KRAS/CCND1/BAX/XIAP/NR3C1/UBB/HIPK2/OXR1	9
GO:0001960	negative regulation of cytokine-mediated signaling pathway	5/187	104/21288	0.00226	0.0296929	0.0223804	IL6/XIAP/PPP2CB/YTHDF3/METTL3	5
GO:0019364	pyridine nucleotide catabolic process	5/187	104/21288	0.00226	0.0296929	0.0223804	MTOR/RPTOR/HDAC4/IGF1/FOXK1	5
GO:0003171	atrioventricular valve development	3/187	30/21288	0.00227425	0.0297296	0.022408	ACVR1/SMAD4/MDM2	3
GO:0000086	G2/M transition of mitotic cell cycle	6/187	152/21288	0.00228019	0.0297296	0.022408	CCND1/CDC25A/CDK4/CALM2/CHEK1/WEE1	6
GO:0006401	RNA catabolic process	11/187	453/21288	0.00229171	0.0297661	0.0224356	AGO2/AKT1/TNRC6B/ZFP36/DCP2/DHX36/YTHDF1/YTHDF3/CNOT9/CNOT2/METTL3	11
GO:0048593	camera-type eye morphogenesis	6/187	153/21288	0.00235629	0.0301477	0.0227232	BAX/PAX6/FZD5/NOTCH2/HIPK2/FAT3	6
GO:0062013	positive regulation of small molecule metabolic process	6/187	153/21288	0.00235629	0.0301477	0.0227232	MTOR/RPTOR/AKT1/IGF1/PMAIP1/LPGAT1	6
GO:0009137	purine nucleoside diphosphate catabolic process	5/187	105/21288	0.0023564	0.0301477	0.0227232	MTOR/RPTOR/HDAC4/IGF1/FOXK1	5
GO:0009181	purine ribonucleoside diphosphate catabolic process	5/187	105/21288	0.0023564	0.0301477	0.0227232	MTOR/RPTOR/HDAC4/IGF1/FOXK1	5
GO:0072593	reactive oxygen species metabolic process	8/187	264/21288	0.00238536	0.0304044	0.0229167	NOX4/BCL2/CCN2/PMAIP1/RAC1/CLCN3/SH3PXD2A/PIKFYVE	8
GO:0042542	response to hydrogen peroxide	5/187	106/21288	0.00245575	0.0308522	0.0232542	BCL2/IL6/MDM2/PPP2CB/TOP2B	5
GO:0048708	astrocyte differentiation	5/187	106/21288	0.00245575	0.0308522	0.0232542	KRAS/IL6/PAX6/EPHA4/NR3C1	5
GO:0050773	regulation of dendrite development	5/187	106/21288	0.00245575	0.0308522	0.0232542	VLDLR/EPHA4/YWHAH/FAT3/DHX36	5
GO:0031346	positive regulation of cell projection organization	10/187	391/21288	0.0024824	0.0308522	0.0232542	MTOR/IGF1R/SRF/RAC1/VLDLR/EPHA4/NCKAP1/TMEM30A/DHX36/MARK2	10
GO:0045862	positive regulation of proteolysis	10/187	391/21288	0.0024824	0.0308522	0.0232542	AKT1/TRIB2/BAX/BBC3/DLC1/PMAIP1/EPHA4/MDM2/BAG2/PSME3	10
GO:0051962	positive regulation of nervous system development	9/187	327/21288	0.00248931	0.0308522	0.0232542	MTOR/KRAS/IL6/PAX6/SRF/DLG5/EPHA4/PPP1CC/DHX36	9
GO:0010592	positive regulation of lamellipodium assembly	3/187	31/21288	0.00250177	0.0308522	0.0232542	MTOR/RAC1/NCKAP1	3
GO:0022011	myelination in peripheral nervous system	3/187	31/21288	0.00250177	0.0308522	0.0232542	AKT1/PARD3/PLEC	3
GO:0032292	peripheral nervous system axon ensheathment	3/187	31/21288	0.00250177	0.0308522	0.0232542	AKT1/PARD3/PLEC	3
GO:0098727	maintenance of cell number	7/187	209/21288	0.00254511	0.0312737	0.0235719	IGF1/SMC3/NFIB/RIF1/DDX6/CNOT2/METTL3	7
GO:0045058	T cell selection	4/187	65/21288	0.00257108	0.0314161	0.0236792	MTOR/BCL2/IL6/SRF	4
GO:0051607	defense response to virus	10/187	393/21288	0.00257509	0.0314161	0.0236792	BCL2/IL6/PMAIP1/EIF2AK2/ZMPSTE24/DDX17/ZMYND11/AZI2/DHX36/MICB	10
GO:0043523	regulation of neuron apoptotic process	8/187	268/21288	0.00261639	0.0318064	0.0239734	BCL2/KRAS/CCND1/BAX/NR3C1/UBB/HIPK2/OXR1	8
GO:0009191	ribonucleoside diphosphate catabolic process	5/187	108/21288	0.00266353	0.0319911	0.0241126	MTOR/RPTOR/HDAC4/IGF1/FOXK1	5
GO:0046031	ADP metabolic process	5/187	108/21288	0.00266353	0.0319911	0.0241126	MTOR/RPTOR/HDAC4/IGF1/FOXK1	5
GO:0072526	pyridine-containing compound catabolic process	5/187	108/21288	0.00266353	0.0319911	0.0241126	MTOR/RPTOR/HDAC4/IGF1/FOXK1	5
GO:0043401	steroid hormone mediated signaling pathway	6/187	157/21288	0.00267995	0.0319911	0.0241126	NR3C1/TAF7/YWHAH/DDX17/CNOT9/CNOT2	6
GO:1901991	negative regulation of mitotic cell cycle phase transition	7/187	211/21288	0.00268383	0.0319911	0.0241126	CTDSPL/BCL2/CCND1/ACVR1/CHEK1/MDM2/WEE1	7
GO:0071384	cellular response to corticosteroid stimulus	4/187	66/21288	0.00271843	0.0319911	0.0241126	IGF1R/ZFP36/NR3C1/SSTR2	4
GO:2001244	positive regulation of intrinsic apoptotic signaling pathway	4/187	66/21288	0.00271843	0.0319911	0.0241126	BAX/BBC3/PMAIP1/UBB	4
GO:0002313	mature B cell differentiation involved in immune response	3/187	32/21288	0.00274288	0.0319911	0.0241126	IL6/NOTCH2/IRF8	3
GO:0002363	alpha-beta T cell lineage commitment	3/187	32/21288	0.00274288	0.0319911	0.0241126	MTOR/BCL2/IL6	3
GO:1902751	positive regulation of cell cycle G2/M phase transition	3/187	32/21288	0.00274288	0.0319911	0.0241126	CCND1/CDC25A/CDK4	3
GO:1903580	positive regulation of ATP metabolic process	3/187	32/21288	0.00274288	0.0319911	0.0241126	MTOR/RPTOR/IGF1	3
GO:0006352	DNA-templated transcription initiation	7/187	212/21288	0.00275534	0.0319911	0.0241126	SMARCA5/CDK4/SRF/RRN3/BAZ2A/TAF7/DHX36	7
GO:0031099	regeneration	7/187	212/21288	0.00275534	0.0319911	0.0241126	IGF1R/BCL2/CCND1/IL6/IGF1/NFIB/EPHA4	7
GO:0060761	negative regulation of response to cytokine stimulus	5/187	109/21288	0.00277206	0.0319911	0.0241126	IL6/XIAP/PPP2CB/YTHDF3/METTL3	5
GO:1990830	cellular response to leukemia inhibitory factor	5/187	109/21288	0.00277206	0.0319911	0.0241126	SMARCA5/PAX6/RNF138/KDM5B/RIF1	5
GO:0010718	positive regulation of epithelial to mesenchymal transition	4/187	67/21288	0.00287147	0.0330268	0.0248932	MTOR/ACVR1/IL6/SMAD4	4
GO:0007626	locomotory behavior	7/187	214/21288	0.00290273	0.0332743	0.0250798	MTOR/ARCN1/CLCN3/EPHA4/ZMPSTE24/HIPK2/OXR1	7
GO:0071333	cellular response to glucose stimulus	6/187	160/21288	0.00294377	0.0336318	0.0253493	RPTOR/IGF1R/NOX4/PAX6/SMAD4/SRF	6
GO:0050769	positive regulation of neurogenesis	8/187	274/21288	0.00299539	0.033807	0.0254813	MTOR/KRAS/IL6/PAX6/SRF/EPHA4/PPP1CC/DHX36	8
GO:0051647	nucleus localization	3/187	33/21288	0.00299784	0.033807	0.0254813	MTOR/PAX6/NR3C1	3
GO:0001776	leukocyte homeostasis	5/187	111/21288	0.00299868	0.033807	0.0254813	AKT1/BCL2/BAX/IL6/PMAIP1	5
GO:1990823	response to leukemia inhibitory factor	5/187	111/21288	0.00299868	0.033807	0.0254813	SMARCA5/PAX6/RNF138/KDM5B/RIF1	5
GO:0099173	postsynapse organization	7/187	216/21288	0.0030561	0.0343409	0.0258837	AKT1/IGF1R/DLG5/ACTG1/ADAM10/EPHA4/DHX36	7
GO:0045165	cell fate commitment	9/187	338/21288	0.00310101	0.0344994	0.0260032	MTOR/BCL2/ACVR1/IL6/PAX6/SMAD4/NFIA/NFIB/NOTCH2	9
GO:0052548	regulation of endopeptidase activity	9/187	338/21288	0.00310101	0.0344994	0.0260032	AKT1/SERPINE1/BAX/BBC3/DLC1/PMAIP1/XIAP/EPHA4/PSME3	9
GO:0009134	nucleoside diphosphate catabolic process	5/187	112/21288	0.00311688	0.0344994	0.0260032	MTOR/RPTOR/HDAC4/IGF1/FOXK1	5
GO:0097306	cellular response to alcohol	5/187	112/21288	0.00311688	0.0344994	0.0260032	AKT1/IGF1R/PAX6/CDK4/MDM2	5
GO:0030534	adult behavior	6/187	162/21288	0.00313014	0.0344994	0.0260032	ARCN1/CLCN3/EPHA4/ZMPSTE24/HIPK2/OXR1	6
GO:0003007	heart morphogenesis	8/187	276/21288	0.0031308	0.0344994	0.0260032	MTOR/ACVR1/SMAD4/SRF/DLC1/NOTCH2/MDM2/ZMPSTE24	8
GO:0043470	regulation of carbohydrate catabolic process	4/187	69/21288	0.00319503	0.035094	0.0264514	MTOR/RPTOR/HDAC4/IGF1	4
GO:0071331	cellular response to hexose stimulus	6/187	163/21288	0.00322656	0.0351604	0.0265014	RPTOR/IGF1R/NOX4/PAX6/SMAD4/SRF	6
GO:0033688	regulation of osteoblast proliferation	3/187	34/21288	0.0032669	0.0351604	0.0265014	IGF1R/BCL2/EIF2AK2	3
GO:0034063	stress granule assembly	3/187	34/21288	0.0032669	0.0351604	0.0265014	YTHDF1/YTHDF3/DDX6	3
GO:0043369	CD4-positive or CD8-positive, alpha-beta T cell lineage commitment	3/187	34/21288	0.0032669	0.0351604	0.0265014	MTOR/BCL2/IL6	3
GO:0060674	placenta blood vessel development	3/187	34/21288	0.0032669	0.0351604	0.0265014	AKT1/FZD5/NOTCH2	3
GO:0000183	rDNA heterochromatin formation	2/187	10/21288	0.00329745	0.0351604	0.0265014	SMARCA5/BAZ2A	2
GO:1901329	regulation of odontoblast differentiation	2/187	10/21288	0.00329745	0.0351604	0.0265014	RPTOR/SERPINE1	2
GO:1903799	negative regulation of miRNA processing	2/187	10/21288	0.00329745	0.0351604	0.0265014	IL6/ZMPSTE24	2
GO:1904019	epithelial cell apoptotic process	6/187	164/21288	0.00332517	0.0351604	0.0265014	IGF1R/SERPINE1/BCL2/BAX/IL6/ZFP36	6
GO:0042326	negative regulation of phosphorylation	9/187	342/21288	0.00335076	0.0351604	0.0265014	AKT1/CTDSPL/TRIB2/BAX/PAX6/PARD3/CALM2/PTPRJ/TAF7	9
GO:0010507	negative regulation of autophagy	5/187	114/21288	0.00336329	0.0351604	0.0265014	MTOR/RPTOR/AKT1/BCL2/FOXK1	5
GO:0042982	amyloid precursor protein metabolic process	5/187	114/21288	0.00336329	0.0351604	0.0265014	AGO2/IGF1/DHCR24/ADAM10/EPHA4	5
GO:1901655	cellular response to ketone	5/187	114/21288	0.00336329	0.0351604	0.0265014	AKT1/IGF1R/PAX6/CDK4/NR3C1	5
GO:0051893	regulation of focal adhesion assembly	4/187	70/21288	0.00336577	0.0351604	0.0265014	DLC1/RAC1/ACTG1/PTPRJ	4
GO:0070918	regulatory ncRNA processing	4/187	70/21288	0.00336577	0.0351604	0.0265014	AGO2/IL6/ZMPSTE24/METTL3	4
GO:0090109	regulation of cell-substrate junction assembly	4/187	70/21288	0.00336577	0.0351604	0.0265014	DLC1/RAC1/ACTG1/PTPRJ	4
GO:0071326	cellular response to monosaccharide stimulus	6/187	165/21288	0.00342602	0.0356808	0.0268936	RPTOR/IGF1R/NOX4/PAX6/SMAD4/SRF	6
GO:0043276	anoikis	3/187	35/21288	0.0035503	0.0368627	0.0277845	MTOR/AKT1/BCL2	3
GO:0032231	regulation of actin filament bundle assembly	5/187	116/21288	0.00362341	0.0375078	0.0282707	MTOR/DLC1/CCN2/RAC1/ACTG1	5
GO:0045598	regulation of fat cell differentiation	6/187	167/21288	0.00363453	0.0375093	0.0282718	AKT1/TRIB2/IL6/PTGR3/ZFP36/TRIO	6
GO:0045599	negative regulation of fat cell differentiation	4/187	72/21288	0.00372565	0.0383338	0.0288933	TRIB2/IL6/PTGR3/TRIO	4
GO:0043473	pigmentation	5/187	117/21288	0.00375875	0.0385582	0.0290624	BCL2/BAX/ARCN1/AP1G1/PIKFYVE	5
GO:0048048	embryonic eye morphogenesis	3/187	36/21288	0.00384827	0.0390491	0.0294324	PAX6/FZD5/HIPK2	3
GO:2000765	regulation of cytoplasmic translation	3/187	36/21288	0.00384827	0.0390491	0.0294324	MTOR/DHX36/METTL3	3
GO:0031960	response to corticosteroid	6/187	169/21288	0.00385233	0.0390491	0.0294324	IGF1R/BCL2/IL6/ZFP36/NR3C1/SSTR2	6
GO:0044839	cell cycle G2/M phase transition	6/187	169/21288	0.00385233	0.0390491	0.0294324	CCND1/CDC25A/CDK4/CALM2/CHEK1/WEE1	6
GO:0045860	positive regulation of protein kinase activity	8/187	286/21288	0.00388089	0.0391043	0.029474	AKT1/NOX4/CCND1/IGF1/CALM2/EPHA4/TNFRSF10A/MARK2	8
GO:0072001	renal system development	9/187	350/21288	0.00389768	0.0391043	0.029474	BCL2/BAX/SMAD4/DLG5/NFIA/NOTCH2/EPHA4/ZMPSTE24/HPGD	9
GO:0002067	glandular epithelial cell differentiation	4/187	73/21288	0.00391501	0.0391043	0.029474	AKT1/PAX6/FZD5/NFIB	4
GO:0048857	neural nucleus development	4/187	73/21288	0.00391501	0.0391043	0.029474	BCL2/CALM2/NFIB/YWHAH	4
GO:0060411	cardiac septum morphogenesis	4/187	73/21288	0.00391501	0.0391043	0.029474	ACVR1/SMAD4/NOTCH2/MDM2	4
GO:0016311	dephosphorylation	9/187	351/21288	0.00397069	0.0395448	0.0298061	MTOR/MTMR3/DLC1/CALM2/PPP1CC/PPP2CB/PTPRJ/YWHAB/CTTNBP2NL	9
GO:1990700	nucleolar chromatin organization	2/187	11/21288	0.00400699	0.0397903	0.0299911	SMARCA5/BAZ2A	2
GO:0010389	regulation of G2/M transition of mitotic cell cycle	5/187	119/21288	0.00404023	0.0400042	0.0301523	CCND1/CDC25A/CDK4/CHEK1/WEE1	5
GO:0002068	glandular epithelial cell development	3/187	37/21288	0.00416104	0.0407756	0.0307338	AKT1/PAX6/FZD5	3
GO:0060252	positive regulation of glial cell proliferation	3/187	37/21288	0.00416104	0.0407756	0.0307338	KRAS/IL6/PPP1CC	3
GO:0009135	purine nucleoside diphosphate metabolic process	5/187	120/21288	0.00418648	0.0407756	0.0307338	MTOR/RPTOR/HDAC4/IGF1/FOXK1	5
GO:0009179	purine ribonucleoside diphosphate metabolic process	5/187	120/21288	0.00418648	0.0407756	0.0307338	MTOR/RPTOR/HDAC4/IGF1/FOXK1	5
GO:0022037	metencephalon development	5/187	120/21288	0.00418648	0.0407756	0.0307338	IGF1R/BCL2/PAX6/ARCN1/SSTR2	5
GO:0042176	regulation of protein catabolic process	10/187	421/21288	0.00418977	0.0407756	0.0307338	AKT1/TRIB2/SMAD4/MDM2/UBB/BAG2/VGLL4/PSME3/MYLIP/RIC1	10
GO:0150116	regulation of cell-substrate junction organization	4/187	75/21288	0.00431306	0.0415383	0.0313086	DLC1/RAC1/ACTG1/PTPRJ	4
GO:0010821	regulation of mitochondrion organization	6/187	173/21288	0.00431678	0.0415383	0.0313086	AKT1/BAX/BBC3/IGF1/PMAIP1/FZD5	6
GO:0030509	BMP signaling pathway	6/187	173/21288	0.00431678	0.0415383	0.0313086	ACVR1/SMAD4/NFIA/NOTCH2/XIAP/HIPK2	6
GO:0031929	TOR signaling	6/187	173/21288	0.00431678	0.0415383	0.0313086	MTOR/RPTOR/AKT1/RHEBL1/YWHAZ/ZMPSTE24	6
GO:0031076	embryonic camera-type eye development	3/187	38/21288	0.00448882	0.0424896	0.0320256	PAX6/FZD5/HIPK2	3
GO:0045981	positive regulation of nucleotide metabolic process	3/187	38/21288	0.00448882	0.0424896	0.0320256	MTOR/RPTOR/IGF1	3
GO:1900544	positive regulation of purine nucleotide metabolic process	3/187	38/21288	0.00448882	0.0424896	0.0320256	MTOR/RPTOR/IGF1	3
GO:1901797	negative regulation of signal transduction by p53 class mediator	3/187	38/21288	0.00448882	0.0424896	0.0320256	BCL2/RRN3/MDM2	3
GO:0044344	cellular response to fibroblast growth factor stimulus	5/187	122/21288	0.00449027	0.0424896	0.0320256	FGFR3/PAX6/CCN2/ZFP36/KDM5B	5
GO:0048144	fibroblast proliferation	5/187	122/21288	0.00449027	0.0424896	0.0320256	BAX/CDK4/IGF1/RRN3/ZMPSTE24	5
GO:0030330	DNA damage response, signal transduction by p53 class mediator	4/187	76/21288	0.00452195	0.0426713	0.0321625	PMAIP1/MDM2/ZMPSTE24/HIPK2	4
GO:0070372	regulation of ERK1 and ERK2 cascade	9/187	360/21288	0.00467713	0.0436652	0.0329117	FGFR3/NOX4/SHC1/SMAD4/IGF1/CCN2/NOTCH2/YWHAZ/EPHA4	9
GO:0043524	negative regulation of neuron apoptotic process	6/187	176/21288	0.00469134	0.0436652	0.0329117	BCL2/KRAS/CCND1/BAX/HIPK2/OXR1	6
GO:0071322	cellular response to carbohydrate stimulus	6/187	176/21288	0.00469134	0.0436652	0.0329117	RPTOR/IGF1R/NOX4/PAX6/SMAD4/SRF	6
GO:0050679	positive regulation of epithelial cell proliferation	7/187	234/21288	0.00473132	0.0436652	0.0329117	RPTOR/AKT1/CCND1/IGF1/NOTCH2/KDM5B/SAAL1	7
GO:0001503	ossification	11/187	499/21288	0.00475415	0.0436652	0.0329117	FGFR3/AKT1/BCL2/ACVR1/IL6/SMAD4/IGF1/CCN2/GABBR1/ZMPSTE24/DHX36	11
GO:0001188	RNA polymerase I preinitiation complex assembly	2/187	12/21288	0.0047807	0.0436652	0.0329117	RRN3/BAZ2A	2
GO:0003157	endocardium development	2/187	12/21288	0.0047807	0.0436652	0.0329117	ACVR1/SMAD4	2
GO:0006188	IMP biosynthetic process	2/187	12/21288	0.0047807	0.0436652	0.0329117	PAICS/ADSL	2
GO:0016479	negative regulation of transcription by RNA polymerase I	2/187	12/21288	0.0047807	0.0436652	0.0329117	SMARCA5/BAZ2A	2
GO:0160049	negative regulation of cGAS/STING signaling pathway	2/187	12/21288	0.0047807	0.0436652	0.0329117	AKT1/ZDHHC18	2
GO:1902510	regulation of apoptotic DNA fragmentation	2/187	12/21288	0.0047807	0.0436652	0.0329117	BAX/IL6	2
GO:0045445	myoblast differentiation	5/187	124/21288	0.00480943	0.0436652	0.0329117	SRF/IGF1/MBNL1/PLEC/DDX17	5
GO:0002335	mature B cell differentiation	3/187	39/21288	0.00483181	0.0436652	0.0329117	IL6/NOTCH2/IRF8	3
GO:0033687	osteoblast proliferation	3/187	39/21288	0.00483181	0.0436652	0.0329117	IGF1R/BCL2/EIF2AK2	3
GO:0043516	regulation of DNA damage response, signal transduction by p53 class mediator	3/187	39/21288	0.00483181	0.0436652	0.0329117	PMAIP1/MDM2/ZMPSTE24	3
GO:0071392	cellular response to estradiol stimulus	3/187	39/21288	0.00483181	0.0436652	0.0329117	IGF1R/LCOR/SSTR2	3
GO:0052547	regulation of peptidase activity	9/187	363/21288	0.00493318	0.0444637	0.0335135	AKT1/SERPINE1/BAX/BBC3/DLC1/PMAIP1/XIAP/EPHA4/PSME3	9
GO:0005977	glycogen metabolic process	4/187	78/21288	0.00495996	0.0445874	0.0336068	AKT1/IGF1/GYG1/PPP1CC	4
GO:2000146	negative regulation of cell motility	10/187	432/21288	0.00500908	0.0449108	0.0338505	AKT1/SERPINE1/BCL2/SRF/DLC1/RAC1/DLG5/AP1AR/EPHA4/PTPRJ	10
GO:0007163	establishment or maintenance of cell polarity	7/187	237/21288	0.00506702	0.0453114	0.0341525	IGF1R/PAX6/PARD3/RAC1/DLG5/WEE1/MARK2	7
GO:0051017	actin filament bundle assembly	6/187	179/21288	0.00508931	0.0453918	0.0342131	MTOR/SRF/DLC1/CCN2/RAC1/ACTG1	6
GO:0035303	regulation of dephosphorylation	5/187	126/21288	0.00514439	0.0456638	0.0344181	MTOR/MTMR3/DLC1/CALM2/YWHAB	5
GO:0002260	lymphocyte homeostasis	4/187	79/21288	0.00518927	0.0456638	0.0344181	AKT1/BCL2/BAX/PMAIP1	4
GO:0002360	T cell lineage commitment	3/187	40/21288	0.00519021	0.0456638	0.0344181	MTOR/BCL2/IL6	3
GO:0032350	regulation of hormone metabolic process	3/187	40/21288	0.00519021	0.0456638	0.0344181	IGF1R/NR3C1/ZMPSTE24	3
GO:1902745	positive regulation of lamellipodium organization	3/187	40/21288	0.00519021	0.0456638	0.0344181	MTOR/RAC1/NCKAP1	3
GO:0097193	intrinsic apoptotic signaling pathway	9/187	366/21288	0.0052	0.0456638	0.0344181	AKT1/BCL2/BAX/BBC3/PMAIP1/RRN3/MDM2/UBB/HIPK2	9
GO:0060041	retina development in camera-type eye	6/187	180/21288	0.00522731	0.0457859	0.0345101	BAX/PAX6/NFIA/NFIB/HIPK2/FAT3	6
GO:0070059	intrinsic apoptotic signaling pathway in response to endoplasmic reticulum stress	4/187	80/21288	0.00542557	0.0474009	0.0357274	BCL2/BAX/BBC3/PMAIP1	4
GO:0003206	cardiac chamber morphogenesis	5/187	128/21288	0.00549556	0.047768	0.0360041	ACVR1/SMAD4/SRF/NOTCH2/MDM2	5
GO:0051099	positive regulation of binding	5/187	128/21288	0.00549556	0.047768	0.0360041	PAX6/IGF1/EPHA4/PPP2CB/HIPK2	5
GO:0010950	positive regulation of endopeptidase activity	6/187	182/21288	0.00551153	0.0477853	0.0360171	BAX/BBC3/DLC1/PMAIP1/EPHA4/PSME3	6
GO:0048753	pigment granule organization	3/187	41/21288	0.00556421	0.0479727	0.0361584	BCL2/AP1G1/PIKFYVE	3
GO:0021700	developmental maturation	9/187	370/21288	0.00557305	0.0479727	0.0361584	FGFR3/BCL2/IGF1/FZD5/NFIA/ARCN1/CLCN3/YWHAZ/AP1G1	9
GO:0042921	glucocorticoid receptor signaling pathway	2/187	13/21288	0.00561741	0.0479727	0.0361584	NR3C1/YWHAH	2
GO:0045737	positive regulation of cyclin-dependent protein serine/threonine kinase activity	2/187	13/21288	0.00561741	0.0479727	0.0361584	AKT1/CCND1	2
GO:0060965	negative regulation of miRNA-mediated gene silencing	2/187	13/21288	0.00561741	0.0479727	0.0361584	IL6/ZMPSTE24	2
GO:0071233	cellular response to leucine	2/187	13/21288	0.00561741	0.0479727	0.0361584	MTOR/RPTOR	2
GO:0061572	actin filament bundle organization	6/187	183/21288	0.00565781	0.0480525	0.0362186	MTOR/SRF/DLC1/CCN2/RAC1/ACTG1	6
GO:0044042	glucan metabolic process	4/187	81/21288	0.00566896	0.0480525	0.0362186	AKT1/IGF1/GYG1/PPP1CC	4
GO:1903578	regulation of ATP metabolic process	4/187	81/21288	0.00566896	0.0480525	0.0362186	MTOR/RPTOR/HDAC4/IGF1	4
GO:0007292	female gamete generation	6/187	184/21288	0.0058069	0.0490999	0.037008	AKT1/BCL2/IGF1/UBB/HPGD/METTL3	6
GO:0006090	pyruvate metabolic process	5/187	130/21288	0.00586334	0.0492117	0.0370923	MTOR/RPTOR/HDAC4/IGF1/FOXK1	5
GO:0009185	ribonucleoside diphosphate metabolic process	5/187	130/21288	0.00586334	0.0492117	0.0370923	MTOR/RPTOR/HDAC4/IGF1/FOXK1	5
GO:0071774	response to fibroblast growth factor	5/187	130/21288	0.00586334	0.0492117	0.0370923	FGFR3/PAX6/CCN2/ZFP36/KDM5B	5
GO:0090596	sensory organ morphogenesis	8/187	307/21288	0.00590309	0.0493198	0.0371737	HOXA1/BCL2/BAX/PAX6/FZD5/NOTCH2/HIPK2/FAT3	8
GO:0000079	regulation of cyclin-dependent protein serine/threonine kinase activity	4/187	82/21288	0.00591953	0.0493198	0.0371737	AKT1/CCND1/CDC25A/CCNE2	4
GO:0030239	myofibril assembly	4/187	82/21288	0.00591953	0.0493198	0.0371737	SMAD4/SRF/ACTG1/PLEC	4
GO:0003203	endocardial cushion morphogenesis	3/187	42/21288	0.00595398	0.0494861	0.0372991	ACVR1/SMAD4/MDM2	3

## Sheet: MF
ID	Description	GeneRatio	BgRatio	pvalue	p.adjust	qvalue	geneID	Count
GO:0001046	core promoter sequence-specific DNA binding	5/190	45/21092	5.13209e-05	0.0235052	0.0197367	AGO2/PAX6/RRN3/BAZ2A/NR3C1	5
GO:0001221	transcription coregulator binding	7/190	122/21092	0.000120627	0.0235052	0.0197367	PAX6/SMAD4/ETS1/VGLL4/ZNF644/LCOR/CNOT2	7
GO:0001222	transcription corepressor binding	5/190	55/21092	0.000135868	0.0235052	0.0197367	SMAD4/ETS1/ZNF644/LCOR/CNOT2	5
GO:0005159	insulin-like growth factor receptor binding	3/190	16/21092	0.000369565	0.0336198	0.0282296	SHC1/IGF1/YWHAH	3
GO:0071889	14-3-3 protein binding	4/190	38/21092	0.0003706	0.0336198	0.0282296	RPTOR/AKT1/ZFP36/FOXK1	4
GO:0043021	ribonucleoprotein complex binding	8/190	202/21092	0.000506011	0.0336198	0.0282296	MTOR/UHMK1/RBM39/MDM2/TOP2B/DDX17/YTHDF1/YTHDF3	8
GO:0019887	protein kinase regulator activity	9/190	255/21092	0.000527128	0.0336198	0.0282296	RPTOR/AKT1/TRIB2/CCND1/CDK4/CALM2/CCNE2/MARK2/YWHAB	9
GO:0061629	RNA polymerase II-specific DNA-binding transcription factor binding	11/190	370/21092	0.000554653	0.0336198	0.0282296	HDAC4/TRIB2/SMAD4/SRF/BAZ2A/NOTCH2/ETS1/TAF7/YWHAH/HIPK2/LCOR	11
GO:0003725	double-stranded RNA binding	5/190	75/21092	0.000583002	0.0336198	0.0282296	AGO2/MBNL1/EIF2AK2/YRDC/DHX36	5

## Sheet: CC
ID	Description	GeneRatio	BgRatio	pvalue	p.adjust	qvalue	geneID	Count
GO:0035770	ribonucleoprotein granule	17/192	314/22585	1.74454e-09	5.70463e-07	4.86634e-07	RPTOR/AGO2/UHMK1/HNRNPL/MBNL1/RAC1/TNRC6B/ZFP36/HIPK2/NUFIP2/DCP2/DHX36/YTHDF1/YTHDF3/CNOT9/DDX6/CNOT2	17
GO:0036464	cytoplasmic ribonucleoprotein granule	16/192	295/22585	5.2156e-09	8.52751e-07	7.27439e-07	RPTOR/AGO2/UHMK1/MBNL1/RAC1/TNRC6B/ZFP36/HIPK2/NUFIP2/DCP2/DHX36/YTHDF1/YTHDF3/CNOT9/DDX6/CNOT2	16
GO:0010494	cytoplasmic stress granule	9/192	98/22585	1.5766e-07	1.71849e-05	1.46596e-05	RPTOR/MBNL1/ZFP36/HIPK2/NUFIP2/DHX36/YTHDF1/YTHDF3/DDX6	9
GO:0000932	P-body	9/192	124/22585	1.17604e-06	9.6141e-05	8.20131e-05	AGO2/TNRC6B/ZFP36/DCP2/YTHDF1/YTHDF3/CNOT9/DDX6/CNOT2	9
GO:0005925	focal adhesion	15/192	495/22585	2.33816e-05	0.00152916	0.00130445	FGFR3/NOX4/KRAS/SHC1/DLC1/RAC1/RPS2/YWHAZ/ACTG1/ADAM10/PLEC/PPP1CC/NCKAP1/ENAH/YWHAB	15
GO:0097136	Bcl-2 family protein complex	3/192	10/22585	6.94618e-05	0.00378567	0.00322937	BCL2/BAX/PMAIP1	3
GO:0005741	mitochondrial outer membrane	9/192	230/22585	0.000162468	0.00758958	0.00647429	MTOR/BCL2/KRAS/BAX/PMAIP1/EPHA4/PLEC/PPP1CC/UBB	9
GO:0000123	histone acetyltransferase complex	6/192	100/22585	0.000214541	0.00876936	0.0074807	ACTG1/TAF7/KANSL1/USP22/TADA2A/JADE2	6
GO:0031248	protein acetyltransferase complex	6/192	110/22585	0.000359416	0.0120098	0.010245	ACTG1/TAF7/KANSL1/USP22/TADA2A/JADE2	6
GO:1902493	acetyltransferase complex	6/192	111/22585	0.000377305	0.0120098	0.010245	ACTG1/TAF7/KANSL1/USP22/TADA2A/JADE2	6
GO:0031968	organelle outer membrane	9/192	262/22585	0.000424417	0.0120098	0.010245	MTOR/BCL2/KRAS/BAX/PMAIP1/EPHA4/PLEC/PPP1CC/UBB	9
GO:0019867	outer membrane	9/192	264/22585	0.000448431	0.0120098	0.010245	MTOR/BCL2/KRAS/BAX/PMAIP1/EPHA4/PLEC/PPP1CC/UBB	9
GO:0034708	methyltransferase complex	6/192	116/22585	0.000477454	0.0120098	0.010245	MAX/CLNS1A/TAF7/CHD8/KANSL1/METTL3	6
GO:0071339	MLL1 complex	4/192	44/22585	0.000526745	0.0123033	0.0104953	MAX/TAF7/CHD8/KANSL1	4
GO:0044665	MLL1/2 complex	4/192	45/22585	0.000574323	0.0125202	0.0106804	MAX/TAF7/CHD8/KANSL1	4
GO:1902911	protein kinase complex	7/192	176/22585	0.000790831	0.0161626	0.0137875	IGF1R/CCND1/ACVR1/CDK4/PARD3/CCNE2/AZI2	7
GO:0030014	CCR4-NOT complex	3/192	26/22585	0.00136154	0.0247347	0.0210999	ZFP36/CNOT9/CNOT2	3
GO:0046930	pore complex	3/192	26/22585	0.00136154	0.0247347	0.0210999	BCL2/BAX/ADAM10	3
GO:0098978	glutamatergic synapse	11/192	443/22585	0.00149863	0.0257922	0.022002	AKT1/RAC1/DLG5/CLCN3/YWHAZ/ADAM10/EPHA4/GABBR1/PPP1CC/YWHAH/TRIO	11
GO:1902554	serine/threonine protein kinase complex	6/192	162/22585	0.0026697	0.0436496	0.0372353	CCND1/ACVR1/CDK4/PARD3/CCNE2/AZI2	6
GO:0061695	transferase complex, transferring phosphorus-containing groups	9/192	346/22585	0.00292669	0.0455727	0.0388758	IGF1R/CCND1/ACVR1/CDK4/PARD3/TAF7/CCNE2/AZI2/USP22	9

## Sheet: KEGG
category	subcategory	ID	Description	GeneRatio	BgRatio	pvalue	p.adjust	qvalue	geneID	Count
Cellular Processes	Cell growth and death	hsa04115	p53 signaling pathway	13/123	75/8840	2.35558e-11	5.41784e-09	3.54577e-09	5054/596/595/581/1019/27113/9538/3479/5366/1111/4193/8797/9134	13
Cellular Processes	Cell growth and death	hsa04218	Cellular senescence	15/123	157/8840	3.78728e-09	2.17769e-07	1.42521e-07	2475/207/5054/3845/595/993/3569/1019/805/2113/1111/4193/5501/9134/28996	15
Environmental Information Processing	Signal transduction	hsa04390	Hippo signaling pathway	15/123	157/8840	3.78728e-09	2.17769e-07	1.42521e-07	5054/595/27113/4089/56288/1490/7855/8325/9231/7534/71/5501/5516/7533/7529	15
Cellular Processes	Cell growth and death	hsa04110	Cell cycle	14/123	158/8840	3.42468e-08	1.12525e-06	7.36435e-07	595/993/1019/4089/4173/9126/7534/1111/4193/5516/7465/7533/9134/7529	14
Cellular Processes	Cellular community - eukaryotes	hsa04550	Signaling pathways regulating pluripotency of stem cells	12/123	144/8840	6.74382e-07	1.41007e-05	9.22839e-06	2261/3198/207/3480/3845/90/5080/4089/3479/7855/8325/55183	12
Environmental Information Processing	Signal transduction	hsa04151	PI3K-Akt signaling pathway	18/123	362/8840	2.34751e-06	4.15329e-05	2.71817e-05	2475/57521/2261/207/3480/596/3845/595/3569/1019/3479/5879/7534/4193/5516/7533/9134/7529	18
Cellular Processes	Cell growth and death	hsa04114	Oocyte meiosis	10/123	139/8840	2.2111e-05	0.000211897	0.000138679	3480/3479/805/9126/7534/5501/5516/7533/9134/7529	10
Cellular Processes	Cell growth and death	hsa04215	Apoptosis - multiple species	5/123	32/8840	7.16429e-05	0.000610291	0.000399413	596/581/27113/5366/331	5
Cellular Processes	Cell growth and death	hsa04210	Apoptosis	9/123	136/8840	0.000110641	0.000865963	0.00056674	207/596/3845/581/27113/5366/71/331/8797	9
Cellular Processes	Cellular community - eukaryotes	hsa04510	Focal adhesion	11/123	203/8840	0.000116387	0.000865963	0.00056674	207/3480/596/595/6464/5923/3479/5879/71/331/5501	11
Cellular Processes	Transport and catabolism	hsa04140	Autophagy - animal	10/123	169/8840	0.000116717	0.000865963	0.00056674	2475/57521/207/3480/8897/596/3845/5516/7314/26100	10
Environmental Information Processing	Signal transduction	hsa04371	Apelin signaling pathway	9/123	140/8840	0.000138176	0.000963046	0.000630278	2475/9759/207/5054/3845/595/4089/1490/805	9
Environmental Information Processing	Signal transduction	hsa04015	Rap1 signaling pathway	11/123	212/8840	0.000170826	0.00113172	0.000740667	2261/207/3480/3845/3479/56288/805/5879/71/51735/55740	11
Organismal Systems	Aging	hsa04213	Longevity regulating pathway - multiple species	6/123	62/8840	0.000208869	0.00126421	0.000827375	2475/57521/207/3480/3845/3479	6
Organismal Systems	Aging	hsa04211	Longevity regulating pathway	7/123	90/8840	0.000244437	0.00140552	0.000919857	2475/57521/207/3480/3845/581/3479	7
Environmental Information Processing	Signal transduction	hsa04152	AMPK signaling pathway	8/123	122/8840	0.00028653	0.00160736	0.00105196	2475/57521/207/3480/595/3479/5862/5516	8
Environmental Information Processing	Signal transduction	hsa04014	Ras signaling pathway	11/123	238/8840	0.000463198	0.00242126	0.00158462	2261/207/3480/3845/6464/5923/3479/805/5879/2113/5966	11
Environmental Information Processing	Signal transduction	hsa04068	FoxO signaling pathway	8/123	132/8840	0.000488187	0.00249518	0.001633	207/3480/3845/595/3569/4089/3479/4193	8
Environmental Information Processing	Signal transduction	hsa04066	HIF-1 signaling pathway	7/123	109/8840	0.000784342	0.00392171	0.00256661	2475/207/3480/5054/596/3569/3479	7
Cellular Processes	Transport and catabolism	hsa04136	Autophagy - other	4/123	32/8840	0.000949452	0.00464626	0.0030408	2475/57521/5516/26100	4
Organismal Systems	Nervous system	hsa04722	Neurotrophin signaling pathway	7/123	120/8840	0.00138103	0.00648239	0.00424248	207/596/3845/581/6464/805/5879	7
Organismal Systems	Endocrine system	hsa04919	Thyroid hormone signaling pathway	7/123	122/8840	0.00151997	0.00699187	0.00457591	2475/207/3845/595/4853/71/4193	7
Environmental Information Processing	Signal transduction	hsa04150	mTOR signaling pathway	8/123	158/8840	0.00158042	0.00712739	0.00466461	2475/57521/207/3480/3845/3479/7855/8325	8
Cellular Processes	Cellular community - eukaryotes	hsa04520	Adherens junction	6/123	93/8840	0.0018254	0.00807388	0.00528405	3480/4089/56288/5879/71/5795	6
Organismal Systems	Endocrine system	hsa04910	Insulin signaling pathway	7/123	138/8840	0.0030638	0.0130122	0.00851601	2475/57521/207/3845/6464/805/5501	7
Organismal Systems	Endocrine system	hsa04915	Estrogen signaling pathway	7/123	139/8840	0.00318976	0.0131008	0.00857399	207/2289/596/3845/6464/805/2550	7
Genetic Information Processing	Folding, sorting and degradation	hsa03018	RNA degradation	5/123	78/8840	0.00451693	0.017912	0.0117227	167227/170506/9125/1656/4848	5
Cellular Processes	Cell motility	hsa04810	Regulation of actin cytoskeleton	9/123	230/8840	0.00470609	0.0183458	0.0120066	2261/207/3845/5879/71/5501/10787/55740/200576	9
Environmental Information Processing	Signal transduction	hsa04071	Sphingolipid signaling pathway	6/123	122/8840	0.0069923	0.0259392	0.0169762	207/596/3845/581/5879/5516	6
Organismal Systems	Endocrine system	hsa04935	Growth hormone synthesis, secretion and action	6/123	122/8840	0.0069923	0.0259392	0.0169762	2475/207/3845/6464/3479/6752	6
Cellular Processes	Cellular community - eukaryotes	hsa04530	Tight junction	7/123	170/8840	0.0094472	0.0332914	0.021788	595/1019/56288/5879/71/5516/51735	7
Organismal Systems	Nervous system	hsa04730	Long-term depression	4/123	60/8840	0.00955319	0.0332914	0.021788	3480/3845/3479/5516	4
Organismal Systems	Immune system	hsa04625	C-type lectin receptor signaling pathway	5/123	105/8840	0.0153778	0.0491234	0.0321494	207/3845/3569/805/4193	5
Organismal Systems	Endocrine system	hsa04917	Prolactin signaling pathway	4/123	71/8840	0.0169462	0.0512846	0.0335638	207/3845/595/6464	4
Organismal Systems	Immune system	hsa04613	Neutrophil extracellular trap formation	7/123	192/8840	0.0175238	0.0523437	0.034257	2475/9759/207/5879/1182/71/8364	7
Organismal Systems	Endocrine system	hsa04914	Progesterone-mediated oocyte maturation	5/123	111/8840	0.0191212	0.0563831	0.0369006	207/3480/3845/993/3479	5
Environmental Information Processing	Signal transduction	hsa04010	MAPK signaling pathway	9/123	300/8840	0.0238414	0.0685441	0.0448596	2261/207/3480/3845/4149/5923/6722/3479/5879	9
Environmental Information Processing	Signal transduction	hsa04012	ErbB signaling pathway	4/123	86/8840	0.0316378	0.0898358	0.0587941	2475/207/3845/6464	4
Environmental Information Processing	Signal transduction	hsa04310	Wnt signaling pathway	6/123	174/8840	0.0342967	0.0961981	0.062958	595/4089/5879/7855/8325/57680	6
Organismal Systems	Immune system	hsa04650	Natural killer cell mediated cytotoxicity	5/123	135/8840	0.0398936	0.110548	0.0723498	3845/6464/5879/8797/4277	5
Environmental Information Processing	Signal transduction	hsa04340	Hedgehog signaling pathway	3/123	56/8840	0.0427439	0.116848	0.0764728	596/595/11127	3
Environmental Information Processing	Signal transduction	hsa04370	VEGF signaling pathway	3/123	60/8840	0.0507232	0.132572	0.0867634	207/3845/5879	3
Organismal Systems	Endocrine system	hsa04916	Melanogenesis	4/123	101/8840	0.0520219	0.13358	0.0874232	3845/805/7855/8325	4
Organismal Systems	Immune system	hsa04062	Chemokine signaling pathway	6/123	193/8840	0.0522705	0.13358	0.0874232	207/3845/6464/56288/5879/9844	6
Organismal Systems	Endocrine system	hsa04929	GnRH secretion	3/123	65/8840	0.0616365	0.152434	0.0997625	207/3845/2550	3
Organismal Systems	Circulatory system	hsa04261	Adrenergic signaling in cardiomyocytes	5/123	154/8840	0.06343	0.152563	0.0998469	207/596/805/5501/5516	5
Organismal Systems	Endocrine system	hsa04921	Oxytocin signaling pathway	5/123	154/8840	0.06343	0.152563	0.0998469	3845/595/805/71/5501	5
Organismal Systems	Nervous system	hsa04720	Long-term potentiation	3/123	67/8840	0.0662841	0.153993	0.100783	3845/805/5501	3
Cellular Processes	Cell growth and death	hsa04217	Necroptosis	5/123	159/8840	0.0706927	0.160296	0.104908	596/581/331/5610/8797	5
Organismal Systems	Immune system	hsa04664	Fc epsilon RI signaling pathway	3/123	69/8840	0.071088	0.160296	0.104908	207/3845/5879	3
Environmental Information Processing	Signal transduction	hsa04630	JAK-STAT signaling pathway	5/123	168/8840	0.0848735	0.189523	0.124036	2475/207/596/595/3569	5
Genetic Information Processing	Folding, sorting and degradation	hsa04141	Protein processing in endoplasmic reticulum	5/123	170/8840	0.0882154	0.195092	0.12768	596/581/6745/9532/80267	5
Organismal Systems	Digestive system	hsa04971	Gastric acid secretion	3/123	76/8840	0.0890785	0.195124	0.127702	805/71/6752	3
Organismal Systems	Immune system	hsa04660	T cell receptor signaling pathway	4/123	122/8840	0.0900864	0.19547	0.127928	207/3845/1019/5516	4
Environmental Information Processing	Signal transduction	hsa04024	cAMP signaling pathway	6/123	226/8840	0.0950814	0.202488	0.132521	207/805/5879/2550/5501/6752	6
Organismal Systems	Excretory system	hsa04960	Aldosterone-regulated sodium reabsorption	2/123	38/8840	0.0976717	0.206096	0.134882	3845/3479	2
Genetic Information Processing	Chromosome	hsa03083	Polycomb repressive complex	3/123	83/8840	0.108769	0.225378	0.147501	4149/84458/221937	3
Organismal Systems	Nervous system	hsa04728	Dopaminergic synapse	4/123	132/8840	0.11186	0.229713	0.150339	207/805/5501/5516	4
Organismal Systems	Development and regeneration	hsa04360	Axon guidance	5/123	184/8840	0.113484	0.230985	0.151171	3845/56288/5879/2043/55740	5
Organismal Systems	Immune system	hsa04662	B cell receptor signaling pathway	3/123	91/8840	0.133121	0.266242	0.174245	207/3845/5879	3
Metabolism	Glycan biosynthesis and metabolism	hsa00514	Other types of O-glycan biosynthesis	2/123	47/8840	0.138805	0.274346	0.179549	63917/283464	2
Environmental Information Processing	Signal transduction	hsa04072	Phospholipase D signaling pathway	4/123	149/8840	0.153593	0.29686	0.194284	2475/207/3845/6464	4
Environmental Information Processing	Signal transduction	hsa04070	Phosphatidylinositol signaling system	3/123	98/8840	0.155832	0.297638	0.194793	8897/805/200576	3
Organismal Systems	Endocrine system	hsa04913	Ovarian steroidogenesis	2/123	51/8840	0.158124	0.297638	0.194793	3480/3479	2
Organismal Systems	Sensory system	hsa04750	Inflammatory mediator regulation of TRP channels	3/123	99/8840	0.159172	0.297638	0.194793	3479/805/5501	3
Cellular Processes	Transport and catabolism	hsa04148	Efferocytosis	4/123	156/8840	0.172282	0.31785	0.208021	5879/102/55754/9844	4
Genetic Information Processing	Translation	hsa03015	mRNA surveillance pathway	3/123	103/8840	0.172744	0.31785	0.208021	5501/5516/10914	3
Environmental Information Processing	Signal transduction	hsa04350	TGF-beta signaling pathway	3/123	108/8840	0.190153	0.341681	0.223617	90/4089/5516	3
Organismal Systems	Immune system	hsa04659	Th17 cell differentiation	3/123	108/8840	0.190153	0.341681	0.223617	2475/3569/4089	3
Organismal Systems	Immune system	hsa04620	Toll-like receptor signaling pathway	3/123	109/8840	0.193688	0.345335	0.226009	207/3569/5879	3
Environmental Information Processing	Signal transduction	hsa04022	cGMP-PKG signaling pathway	4/123	166/8840	0.200261	0.352563	0.230739	207/6722/805/5501	4
Metabolism	Lipid metabolism	hsa00590	Arachidonic acid metabolism	2/123	61/8840	0.208226	0.36009	0.235666	284273/3248	2
Organismal Systems	Nervous system	hsa04725	Cholinergic synapse	3/123	115/8840	0.215229	0.369423	0.241773	207/596/3845	3
Genetic Information Processing	Chromosome	hsa03082	ATP-dependent chromatin remodeling	3/123	117/8840	0.222522	0.379112	0.248114	8467/11176/71	3
Environmental Information Processing	Signal transduction	hsa04668	TNF signaling pathway	3/123	119/8840	0.229865	0.388742	0.254417	207/3569/331	3
Metabolism	Lipid metabolism	hsa00100	Steroid biosynthesis	1/123	20/8840	0.244623	0.410681	0.268775	1718	1
Organismal Systems	Immune system	hsa04611	Platelet activation	3/123	125/8840	0.252151	0.416214	0.272396	207/71/5501	3
Organismal Systems	Endocrine system	hsa04920	Adipocytokine signaling pathway	2/123	70/8840	0.254536	0.416214	0.272396	2475/207	2
Metabolism	Metabolism of cofactors and vitamins	hsa00770	Pantothenate and CoA biosynthesis	1/123	21/8840	0.255157	0.416214	0.272396	79646	1
Metabolism	Carbohydrate metabolism	hsa00562	Inositol phosphate metabolism	2/123	73/8840	0.270061	0.429801	0.281288	8897/200576	2
Organismal Systems	Endocrine system	hsa04926	Relaxin signaling pathway	3/123	130/8840	0.270961	0.429801	0.281288	207/3845/6464	3
Metabolism	Metabolism of terpenoids and polyketides	hsa00900	Terpenoid backbone biosynthesis	1/123	23/8840	0.27579	0.431509	0.282406	10269	1
Organismal Systems	Endocrine system	hsa04614	Renin-angiotensin system	1/123	23/8840	0.27579	0.431509	0.282406	4012	1
Organismal Systems	Immune system	hsa04612	Antigen processing and presentation	2/123	80/8840	0.306222	0.472692	0.309359	6892/10197	2
Metabolism	Lipid metabolism	hsa00062	Fatty acid elongation	1/123	27/8840	0.315371	0.475981	0.311511	51144	1
Metabolism	Carbohydrate metabolism	hsa00650	Butanoate metabolism	1/123	27/8840	0.315371	0.475981	0.311511	79944	1
Metabolism	Lipid metabolism	hsa01040	Biosynthesis of unsaturated fatty acids	1/123	27/8840	0.315371	0.475981	0.311511	51144	1
Genetic Information Processing	Folding, sorting and degradation	hsa04120	Ubiquitin mediated proteolysis	3/123	142/8840	0.316631	0.475981	0.311511	331/4193/7314	3
Organismal Systems	Sensory system	hsa04744	Phototransduction	1/123	29/8840	0.334349	0.496131	0.324699	805	1
Organismal Systems	Endocrine system	hsa04912	GnRH signaling pathway	2/123	93/8840	0.372308	0.544257	0.356196	3845/805	2
Cellular Processes	Transport and catabolism	hsa04145	Phagosome	3/123	157/8840	0.373881	0.544257	0.356196	5879/71/200576	3
Organismal Systems	Environmental adaptation	hsa04710	Circadian rhythm	1/123	34/8840	0.379542	0.549022	0.359314	9975	1
Metabolism	Glycan biosynthesis and metabolism	hsa00512	Mucin type O-glycan biosynthesis	1/123	36/8840	0.396754	0.563782	0.368974	63917	1
Genetic Information Processing	Replication and repair	hsa03030	DNA replication	1/123	36/8840	0.396754	0.563782	0.368974	4173	1
Organismal Systems	Immune system	hsa04666	Fc gamma R-mediated phagocytosis	2/123	98/8840	0.397099	0.563782	0.368974	207/5879	2
Metabolism	Amino acid metabolism	hsa00250	Alanine, aspartate and glutamate metabolism	1/123	37/8840	0.405182	0.567182	0.371199	158	1
Environmental Information Processing	Signaling molecules and interaction	hsa04061	Viral protein interaction with cytokine and cytokine receptor	2/123	100/8840	0.406891	0.567182	0.371199	3569/8797	2
Organismal Systems	Environmental adaptation	hsa04714	Thermogenesis	4/123	235/8840	0.414159	0.573835	0.375554	2475/57521/3845/71	4
Metabolism	Carbohydrate metabolism	hsa00500	Starch and sucrose metabolism	1/123	40/8840	0.429772	0.583164	0.381659	2992	1
Environmental Information Processing	Signal transduction	hsa04064	NF-kappa B signaling pathway	2/123	105/8840	0.431034	0.583164	0.381659	596/331	2
Cellular Processes	Transport and catabolism	hsa04137	Mitophagy - animal	2/123	105/8840	0.431034	0.583164	0.381659	3845/7314	2
Organismal Systems	Endocrine system	hsa04922	Glucagon signaling pathway	2/123	107/8840	0.440548	0.589105	0.385547	207/805	2
Genetic Information Processing	Transcription	hsa03022	Basal transcription factors	1/123	44/8840	0.460995	0.609362	0.398804	6879	1
Cellular Processes	Transport and catabolism	hsa04144	Endocytosis	4/123	252/8840	0.467042	0.613826	0.401726	2261/3480/56288/4193	4
Genetic Information Processing	Folding, sorting and degradation	hsa03050	Proteasome	1/123	46/8840	0.475965	0.622	0.407076	10197	1
Organismal Systems	Immune system	hsa04670	Leukocyte transendothelial migration	2/123	116/8840	0.482254	0.624482	0.4087	5879/71	2
Organismal Systems	Immune system	hsa04621	NOD-like receptor signaling pathway	3/123	189/8840	0.491785	0.631902	0.413556	596/3569/331	3
Organismal Systems	Immune system	hsa04672	Intestinal immune network for IgA production	1/123	49/8840	0.49765	0.635887	0.416164	3569	1
Organismal Systems	Digestive system	hsa04979	Cholesterol metabolism	1/123	51/8840	0.51161	0.643007	0.420824	29116	1
Organismal Systems	Digestive system	hsa04973	Carbohydrate digestion and absorption	1/123	52/8840	0.518445	0.646039	0.422808	207	1
Cellular Processes	Cell motility	hsa04814	Motor proteins	3/123	197/8840	0.51964	0.646039	0.422808	71/3831/11127	3
Metabolism	Nucleotide metabolism	hsa00230	Purine metabolism	2/123	128/8840	0.534818	0.657798	0.430504	10606/158	2
Genetic Information Processing	Replication and repair	hsa03460	Fanconi anemia pathway	1/123	55/8840	0.538386	0.658663	0.43107	7398	1
Metabolism	Global and overview maps	hsa01212	Fatty acid metabolism	1/123	57/8840	0.551222	0.660675	0.432387	51144	1
Cellular Processes	Transport and catabolism	hsa04142	Lysosome	2/123	132/8840	0.55152	0.660675	0.432387	164/23312	2
Organismal Systems	Circulatory system	hsa04270	Vascular smooth muscle contraction	2/123	134/8840	0.559714	0.667016	0.436537	805/5501	2
Organismal Systems	Endocrine system	hsa04923	Regulation of lipolysis in adipocytes	1/123	59/8840	0.563705	0.66831	0.437383	207	1
Metabolism	Lipid metabolism	hsa00140	Steroid hormone biosynthesis	1/123	62/8840	0.581785	0.682707	0.446806	51144	1
Environmental Information Processing	Signal transduction	hsa04330	Notch signaling pathway	1/123	62/8840	0.581785	0.682707	0.446806	4853	1
Genetic Information Processing	Information processing in viruses	hsa03250	Viral life cycle - HIV-1	1/123	63/8840	0.587645	0.686083	0.449016	11168	1
Organismal Systems	Development and regeneration	hsa04380	Osteoclast differentiation	2/123	142/8840	0.591424	0.687007	0.44962	207/5879	2
Organismal Systems	Endocrine system	hsa04924	Renin secretion	1/123	69/8840	0.621134	0.714305	0.467485	805	1
Metabolism	Global and overview maps	hsa01240	Biosynthesis of cofactors	2/123	153/8840	0.632231	0.723448	0.473469	79646/158	2
Organismal Systems	Immune system	hsa04622	RIG-I-like receptor signaling pathway	1/123	72/8840	0.636853	0.725129	0.47457	64343	1
Organismal Systems	Immune system	hsa04623	Cytosolic DNA-sensing pathway	1/123	83/8840	0.689149	0.775765	0.507709	3569	1
Environmental Information Processing	Signal transduction	hsa04020	Calcium signaling pathway	3/123	254/8840	0.691443	0.775765	0.507709	2261/805/255231	3
Metabolism	Global and overview maps	hsa01232	Nucleotide metabolism	1/123	85/8840	0.69782	0.776322	0.508074	158	1
Organismal Systems	Sensory system	hsa04742	Taste transduction	1/123	86/8840	0.702065	0.776322	0.508074	2550	1
Organismal Systems	Immune system	hsa04610	Complement and coagulation cascades	1/123	88/8840	0.710379	0.781757	0.511631	5054	1
Organismal Systems	Nervous system	hsa04727	GABAergic synapse	1/123	89/8840	0.71445	0.782493	0.512112	2550	1
Cellular Processes	Cellular community - eukaryotes	hsa04540	Gap junction	1/123	92/8840	0.726323	0.784293	0.51329	3845	1
Organismal Systems	Immune system	hsa04658	Th1 and Th2 cell differentiation	1/123	92/8840	0.726323	0.784293	0.51329	4853	1
Organismal Systems	Immune system	hsa04657	IL-17 signaling pathway	1/123	95/8840	0.737707	0.789175	0.516485	3569	1
Organismal Systems	Environmental adaptation	hsa04713	Circadian entrainment	1/123	97/8840	0.745034	0.789667	0.516807	805	1
Organismal Systems	Digestive system	hsa04970	Salivary secretion	1/123	97/8840	0.745034	0.789667	0.516807	805	1
Organismal Systems	Endocrine system	hsa04925	Aldosterone synthesis and secretion	1/123	98/8840	0.748621	0.789829	0.516914	805	1
Organismal Systems	Immune system	hsa04640	Hematopoietic cell lineage	1/123	99/8840	0.752158	0.789937	0.516984	3569	1
Metabolism	Lipid metabolism	hsa00564	Glycerophospholipid metabolism	1/123	100/8840	0.755645	0.789993	0.517021	9926	1
Organismal Systems	Digestive system	hsa04972	Pancreatic secretion	1/123	106/8840	0.775572	0.80352	0.525874	5879	1
Environmental Information Processing	Signaling molecules and interaction	hsa04060	Cytokine-cytokine receptor interaction	3/123	298/8840	0.78958	0.814365	0.532971	90/3569/8797	3
Organismal Systems	Nervous system	hsa04726	Serotonergic synapse	1/123	115/8840	0.802478	0.820311	0.536862	3845	1
Organismal Systems	Endocrine system	hsa04928	Parathyroid hormone synthesis, secretion and action	1/123	115/8840	0.802478	0.820311	0.536862	596	1
Environmental Information Processing	Signaling molecules and interaction	hsa04080	Neuroactive ligand-receptor interaction	3/123	368/8840	0.891926	0.89975	0.588852	2550/2908/6752	3
Genetic Information Processing	Translation	hsa03010	Ribosome	1/123	172/8840	0.912297	0.916281	0.599671	6187	1
Organismal Systems	Sensory system	hsa04740	Olfactory transduction	1/123	453/8840	0.998521	0.998521	0.653494	805	1
